# Supplementary material for: Bis{[amino­(iminium­yl)meth­yl]urea} tetra­kis­{2-[(di­methyl­amino)(iminium­yl)meth­yl]guanidine} di-μ6-oxido-tetra-μ3-oxido-tetra­deca-μ2-oxido-octa­oxidodeca­vanadium(V) tetra­hydrate
Source: IUCrdata. 2022 Jun 24;7(Pt 6):x220627. doi: 10.1107/S2414314622006277 (PMC9462036; doi:10.1107/S2414314622006277)
Supplement: Supplementary file 1 [file x-07-x220627-sup1.cif]

##############################################################################
#                                                                            #
# This CIF contains the data for a data article accepted for                 #
# publication in IUCrData. It conforms to the requirements of                #
# Notes for Authors for IUCrData, and has been                               #
# peer reviewed under the auspices of IUCrData.                              #
#                                                                            #
# Full details of the Crystallographic Information File format               #
# are given in the paper "The Crystallographic Information File (CIF):       #
# a New Standard Archive File for Crystallography" by S. R. Hall, F. H.      #
# Allen and I. D. Brown [Acta Cryst. (1991), A47, 655-685].                  #
#                                                                            #
# The current version of the core CIF dictionary is obtainable from          #
# ftp://ftp.iucr.org/pub/cif_core.dic.                                       #
#                                                                            #
# Software is freely available for graphical display of the structure(s)     #
# in this CIF. For information consult the CIF software page                 #
# http://www.iucr.org/resources/cif/software.                                #
#                                                                            #
# This file may be used for bona fide research purposes within the           #
# scientific community so long as proper attribution is given to the data    # 
# article from which it was obtained.                                        #
#                                                                            #
##############################################################################
data_I
_audit_creation_method     SHELXL-2018/3
_journal_date_recd_electronic     2022-06-09
_journal_date_accepted     2022-06-14
_journal_name_full     'IUCrData'
_journal_year     2022
_journal_volume     7
_journal_issue      6
_journal_page_first     0
_journal_page_last     0
_journal_paper_category     HM
_journal_paper_doi     10.1107/S2414314622006277
_journal_coeditor_code     WM4167
_publ_contact_author_name     'Bern\`es, Sylvain'
_publ_contact_author_address
;
Facultad de Ciencias Qu\'imicas
Benem\'erita Universidad Aut\'onoma de Puebla
72570, Puebla
Mexico
;
_publ_contact_author_email     sylvain_bernes@hotmail.com
_publ_contact_author_fax     ?
_publ_contact_author_phone     ?
_publ_section_title
;\
Bis{[amino(iminiumyl)methyl]urea}
tetrakis{2-[(dimethylamino)(iminiumyl)methyl]guanidine}
di-\m~6~-oxido-tetra-\m~3~-oxido-tetradeca-\m~2~-oxido-\
octaoxidodecavanadium(V) tetrahydrate
;
loop_
    _publ_author_name
    _publ_author_footnote
    _publ_author_address
    "P\'erez-Ben\'itez, Aar\'on" .
;
Facultad de Ciencias Qu\'imicas
Benem\'erita Universidad Aut\'onoma de Puebla
72570, Puebla
Mexico
;
    'Ariza-Ram\'irez, Jorge Luis' .
;
Facultad de Ciencias Qu\'imicas
Benem\'erita Universidad Aut\'onoma de Puebla
72570, Puebla
Mexico
;
    "Fortis-Valera, Monserrat" .
;
Facultad de Ciencias Qu\'imicas
Benem\'erita Universidad Aut\'onoma de Puebla
72570, Puebla
Mexico
;
    'Arroyo-Carmona, Rosa Elena' .
;
Facultad de Ciencias Qu\'imicas
Benem\'erita Universidad Aut\'onoma de Puebla
72570, Puebla
Mexico
;
    'Mart\'inez de la Luz, Mar\'ia Isabel' .
;
Facultad de Ciencias Qu\'imicas
Benem\'erita Universidad Aut\'onoma de Puebla
72570, Puebla
Mexico
;
    'Ram\'irez-Contreras, Diego' .
;
Facultad de Ciencias Qu\'imicas
Benem\'erita Universidad Aut\'onoma de Puebla
72570, Puebla
Mexico
;
    "Bern\`es, Sylvain" .
;
Instituto de F\'isica
Benem\'erita Universidad Aut\'onoma de Puebla
72570 Puebla, Pue.
Mexico
;
_publ_section_synopsis
;
In the crystal structure of the title compound, numerous N---H...O and
O---H...O hydrogen bonds of medium strengths connect metforminium and
guanylurea cations and centrosymmetric decavanadate(V) anions into a
three-dimensional network structure.
;
_chemical_name_systematic
;\
Bis{[amino(iminiumyl)methyl]urea}
tetrakis{2-[(dimethylamino)(iminiumyl)methyl]guanidine}
di-\m~6~-oxido-tetra-\m~3~-oxido-tetradeca-\m~2~-oxido-\
octaoxidodecavanadium(V) tetrahydrate
;
_chemical_name_common     ?
_chemical_formula_moiety
                           '4(C4 H12 N5 +), 2(C2 H7 N4 O +), O28 V10 6-,4(H2 O)'
_chemical_formula_sum     'C20 H70 N28 O34 V10'
_chemical_formula_iupac     '(C4 H12 N5)4 (C2 H7 N4 O)2 [V10 O28], 4H2 O'
_chemical_formula_weight     1756.44
_chemical_melting_point     ?
_chemical_absolute_configuration     .
_space_group_crystal_system     triclinic
_space_group_name_H-M_alt     'P -1'
_space_group_name_Hall     '-P 1'
loop_
    _space_group_symop_operation_xyz
    'x, y, z'
    '-x, -y, -z'
_cell_length_a     8.9701(3)
_cell_length_b     13.2202(5)
_cell_length_c     14.0861(5)
_cell_angle_alpha     99.609(3)
_cell_angle_beta     103.133(3)
_cell_angle_gamma     107.676(3)
_cell_volume     1499.00(10)
_cell_formula_units_Z     1
_cell_measurement_reflns_used     44097
_cell_measurement_theta_min     2.15
_cell_measurement_theta_max     30.93
_cell_measurement_temperature     263.0(10)
_exptl_crystal_description     Prism
_exptl_crystal_colour     Orange
_exptl_crystal_size_max     0.346
_exptl_crystal_size_mid     0.086
_exptl_crystal_size_min     0.082
_exptl_crystal_density_diffrn     1.946
_exptl_crystal_density_meas     ?
_exptl_crystal_density_method     ?
_exptl_crystal_F_000     888
_exptl_absorpt_coefficient_mu     0.820
_exptl_absorpt_correction_type     multi-scan
_exptl_absorpt_process_details
;
(<i>X-AREA</i>; Stoe & Cie, 2019)
;
_exptl_absorpt_correction_T_min     0.4713
_exptl_absorpt_correction_T_max     1.0000
_diffrn_ambient_temperature     263.0(10)
_diffrn_source     'Sealed X-ray tube'
_diffrn_source_power     0.039
_diffrn_source_voltage     65
_diffrn_source_current     0.600
_diffrn_radiation_type     AgK\a
_diffrn_radiation_wavelength     0.56083
_diffrn_radiation_monochromator     'Graded multilayer mirror'
_diffrn_measurement_device_type     'Stoe Stadivari'
_diffrn_measurement_device     'Eulerian four-circle diffractometer'
_diffrn_measurement_method     '\w scans'
_diffrn_detector     'Reverse-biased silicon diode array'
_diffrn_measurement_specimen_support     'Mitegen'
_diffrn_detector_area_resol_mean     5.81
_diffrn_reflns_number     66181
_diffrn_reflns_av_R_equivalents     0.0639
_diffrn_reflns_av_unetI/netI     0.0589
_diffrn_reflns_theta_min     2.415
_diffrn_reflns_theta_max     26.000
_diffrn_reflns_theta_full     19.664
_diffrn_measured_fraction_theta_max     0.999
_diffrn_measured_fraction_theta_full     0.997
_diffrn_reflns_limit_h_min     -12
_diffrn_reflns_limit_h_max     14
_diffrn_reflns_limit_k_min     -20
_diffrn_reflns_limit_k_max     20
_diffrn_reflns_limit_l_min     -22
_diffrn_reflns_limit_l_max     22
_diffrn_radiation_probe     x-ray
_refine_special_details
;
High-resolution data were collected (<i>d</i>~min~ = 0.64 \%A), and
all H atoms were discernible in difference-Fourier maps. Methyl H atoms were
placed in calculated positions, with <i>U</i>~iso~(H) =
1.5<i>U</i>~eq~(carrier C). The positions for other H atoms were freely
refined, and their isotropic displacements were calculated as <i>U</i>~iso~(H)
= 1.2<i>U</i>~eq~(carrier N) and <i>U</i>~iso~(H) = 1.5<i>U</i>~eq~(carrier
O).
;
_reflns_number_total     11970
_reflns_number_gt     7120
_reflns_threshold_expression     'I > 2\s(I)'
_refine_ls_structure_factor_coef     Fsqd
_refine_ls_matrix_type     full
_refine_ls_R_factor_all     0.0685
_refine_ls_R_factor_gt     0.0402
_refine_ls_wR_factor_gt     0.0945
_refine_ls_wR_factor_ref     0.1012
_refine_ls_goodness_of_fit_ref     0.828
_refine_ls_restrained_S_all     0.828
_refine_ls_number_reflns     11970
_refine_ls_number_parameters     488
_refine_ls_number_restraints     0
_refine_ls_number_constraints     0
_refine_ls_hydrogen_treatment     mixed
_refine_ls_weighting_scheme     calc
_refine_ls_weighting_details
                      'w=1/[\s^2^(Fo^2^)+(0.0523P)^2^] where P=(Fo^2^+2Fc^2^)/3'
_atom_sites_solution_hydrogens     mixed
_atom_sites_solution_primary     dual
_atom_sites_solution_secondary     difmap
_refine_ls_shift/su_max     0.001
_refine_ls_shift/su_mean     0.000
_refine_diff_density_max     0.502
_refine_diff_density_min     -0.752
_refine_ls_extinction_method     none
_refine_ls_extinction_coef     .
loop_
    _atom_type_symbol
    _atom_type_description
    _atom_type_scat_dispersion_real
    _atom_type_scat_dispersion_imag
    _atom_type_scat_source
    'C' 'C' 0.0013 0.0009
                         'International Tables Vol C Tables 4.2.6.8 and 6.1.1.4'
    'H' 'H' 0.0000 0.0000
                         'International Tables Vol C Tables 4.2.6.8 and 6.1.1.4'
    'N' 'N' 0.0030 0.0020
                         'International Tables Vol C Tables 4.2.6.8 and 6.1.1.4'
    'O' 'O' 0.0058 0.0036
                         'International Tables Vol C Tables 4.2.6.8 and 6.1.1.4'
    'V' 'V' 0.2316 0.3398
                         'International Tables Vol C Tables 4.2.6.8 and 6.1.1.4'
_computing_data_collection
;
X-AREA (Stoe & Cie, 2019)
;
_computing_cell_refinement
;
X-AREA (Stoe & Cie, 2019)
;
_computing_data_reduction
;
X-AREA (Stoe & Cie, 2019)
;
_computing_structure_solution
;
<i>SHELXT2018/2</i> (Sheldrick, 2015a)
;
_computing_structure_refinement
;
<i>SHELXL2018/3</i> (Sheldrick, 2015b)
;
_computing_molecular_graphics
;
Mercury (Macrae <i>et al.</i>,  2020)
;
_computing_publication_material
;
publCIF (Westrip, 2010)
;
loop_
    _atom_site_type_symbol
    _atom_site_label
    _atom_site_fract_x
    _atom_site_fract_y
    _atom_site_fract_z
    _atom_site_U_iso_or_equiv
    _atom_site_adp_type
    _atom_site_calc_flag
    _atom_site_occupancy
    _atom_site_disorder_assembly
    _atom_site_disorder_group
    V V1 -0.18346(3) 0.50285(3) 0.48387(2) 0.02031(7) Uani d 1 . .
    V V2 0.11454(4) 0.67569(3) 0.66199(2) 0.02333(7) Uani d 1 . .
    V V3 0.29658(4) 0.73708(3) 0.50272(3) 0.02746(8) Uani d 1 . .
    V V4 0.00747(4) 0.56616(3) 0.32784(2) 0.02291(7) Uani d 1 . .
    V V5 -0.04938(4) 0.74348(3) 0.47654(3) 0.02779(8) Uani d 1 . .
    O O1 -0.35393(15) 0.39698(12) 0.47679(11) 0.0256(3) Uani d 1 . .
    O O2 0.14821(19) 0.71282(13) 0.78213(11) 0.0346(3) Uani d 1 . .
    O O3 0.47419(18) 0.82185(14) 0.51151(13) 0.0389(4) Uani d 1 . .
    O O4 -0.02963(18) 0.52272(14) 0.20790(11) 0.0334(3) Uani d 1 . .
    O O5 -0.1391(2) 0.83039(14) 0.46158(13) 0.0401(4) Uani d 1 . .
    O O6 -0.18582(14) 0.45457(11) 0.34529(9) 0.0205(3) Uani d 1 . .
    O O7 -0.00402(17) 0.75691(12) 0.61355(11) 0.0275(3) Uani d 1 . .
    O O8 0.16426(17) 0.82016(12) 0.48728(11) 0.0293(3) Uani d 1 . .
    O O9 -0.08722(16) 0.66811(12) 0.34085(11) 0.0266(3) Uani d 1 . .
    O O10 -0.24798(15) 0.60808(12) 0.46689(11) 0.0257(3) Uani d 1 . .
    O O11 -0.09736(14) 0.54661(11) 0.62762(10) 0.0209(3) Uani d 1 . .
    O O12 0.30173(16) 0.75443(12) 0.64019(11) 0.0271(3) Uani d 1 . .
    O O13 0.21944(16) 0.66484(12) 0.36802(11) 0.0270(3) Uani d 1 . .
    O O14 0.05231(14) 0.60398(11) 0.49536(10) 0.0199(2) Uani d 1 . .
    C C1 -0.2523(3) 0.8595(2) 0.76688(18) 0.0349(5) Uani d 1 . .
    C C2 0.0296(3) 0.95180(18) 0.81639(17) 0.0315(4) Uani d 1 . .
    C C3 0.1549(3) 0.8988(2) 0.96161(19) 0.0466(6) Uani d 1 . .
    H H3A 0.191943 0.952085 1.025219 0.070 Uiso calc 1 . .
    H H3B 0.222871 0.854931 0.962427 0.070 Uiso calc 1 . .
    H H3C 0.043527 0.852377 0.950131 0.070 Uiso calc 1 . .
    C C4 0.3258(3) 1.0073(4) 0.8715(3) 0.0729(11) Uani d 1 . .
    H H4C 0.344844 0.959712 0.819942 0.109 Uiso calc 1 . .
    H H4D 0.407592 1.021958 0.934421 0.109 Uiso calc 1 . .
    H H4E 0.331692 1.075066 0.853596 0.109 Uiso calc 1 . .
    N N1 -0.2665(3) 0.79810(18) 0.67858(16) 0.0376(5) Uani d 1 . .
    H H1A -0.178(3) 0.794(2) 0.662(2) 0.045 Uiso d 1 . .
    H H1B -0.351(3) 0.771(2) 0.636(2) 0.045 Uiso d 1 . .
    N N2 -0.3897(3) 0.8602(2) 0.7888(2) 0.0537(7) Uani d 1 . .
    H H2A -0.379(4) 0.902(3) 0.848(3) 0.064 Uiso d 1 . .
    H H2B -0.484(4) 0.829(3) 0.747(3) 0.064 Uiso d 1 . .
    N N3 -0.1127(2) 0.91530(19) 0.83847(15) 0.0404(5) Uani d 1 . .
    N N4 0.0405(3) 0.99452(18) 0.73832(17) 0.0370(4) Uani d 1 . .
    H H4A -0.045(3) 1.001(2) 0.700(2) 0.044 Uiso d 1 . .
    H H4B 0.117(3) 1.006(2) 0.717(2) 0.044 Uiso d 1 . .
    N N5 0.1645(2) 0.95465(18) 0.88149(16) 0.0380(4) Uani d 1 . .
    C C5 0.5314(2) 0.70581(19) 0.20996(16) 0.0304(4) Uani d 1 . .
    C C6 0.3190(2) 0.77189(18) 0.17505(15) 0.0271(4) Uani d 1 . .
    C C7 0.0868(3) 0.6332(2) 0.04521(17) 0.0366(5) Uani d 1 . .
    H H7C 0.083349 0.648205 -0.019487 0.055 Uiso calc 1 . .
    H H7D -0.022500 0.596148 0.046520 0.055 Uiso calc 1 . .
    H H7E 0.150763 0.587596 0.057091 0.055 Uiso calc 1 . .
    C C8 0.0538(3) 0.7913(2) 0.15167(19) 0.0371(5) Uani d 1 . .
    H H8A 0.034360 0.776677 0.213139 0.056 Uiso calc 1 . .
    H H8B -0.048504 0.764710 0.099138 0.056 Uiso calc 1 . .
    H H8C 0.104801 0.868982 0.161395 0.056 Uiso calc 1 . .
    N N6 0.6537(2) 0.6869(2) 0.18114(18) 0.0435(5) Uani d 1 . .
    H H6A 0.660(3) 0.685(2) 0.117(2) 0.052 Uiso d 1 . .
    H H6B 0.720(4) 0.676(3) 0.222(2) 0.052 Uiso d 1 . .
    N N7 0.5283(3) 0.70352(19) 0.30382(16) 0.0378(5) Uani d 1 . .
    H H7A 0.595(3) 0.695(2) 0.341(2) 0.045 Uiso d 1 . .
    H H7B 0.449(3) 0.702(2) 0.323(2) 0.045 Uiso d 1 . .
    N N8 0.4152(2) 0.72119(17) 0.14230(13) 0.0314(4) Uani d 1 . .
    N N9 0.3795(2) 0.86178(18) 0.25014(16) 0.0355(4) Uani d 1 . .
    H H9A 0.479(3) 0.886(2) 0.283(2) 0.043 Uiso d 1 . .
    H H9B 0.327(3) 0.891(2) 0.277(2) 0.043 Uiso d 1 . .
    N N10 0.16091(19) 0.73611(15) 0.12336(13) 0.0285(4) Uani d 1 . .
    C C9 -0.6276(2) 0.42463(19) 0.23836(16) 0.0289(4) Uani d 1 . .
    C C10 -0.5215(3) 0.3700(2) 0.10014(17) 0.0366(5) Uani d 1 . .
    N N11 -0.5989(2) 0.4617(2) 0.33434(15) 0.0375(5) Uani d 1 . .
    H H11A -0.674(3) 0.468(2) 0.358(2) 0.045 Uiso d 1 . .
    H H11B -0.522(3) 0.477(2) 0.370(2) 0.045 Uiso d 1 . .
    N N12 -0.7731(3) 0.4028(3) 0.17683(18) 0.0548(7) Uani d 1 . .
    H H12A -0.785(4) 0.375(3) 0.117(3) 0.066 Uiso d 1 . .
    H H12B -0.846(4) 0.412(3) 0.200(3) 0.066 Uiso d 1 . .
    N N13 -0.5049(2) 0.41034(18) 0.20225(14) 0.0327(4) Uani d 1 . .
    H H13 -0.418(3) 0.424(2) 0.245(2) 0.039 Uiso d 1 . .
    N N14 -0.3872(3) 0.3626(3) 0.08178(18) 0.0559(7) Uani d 1 . .
    H H14A -0.396(4) 0.343(3) 0.018(3) 0.067 Uiso d 1 . .
    H H14B -0.309(4) 0.376(3) 0.122(3) 0.067 Uiso d 1 . .
    O O15 -0.6510(2) 0.3447(2) 0.03409(13) 0.0559(6) Uani d 1 . .
    O O16 0.2449(2) 0.97674(15) 0.38087(13) 0.0352(4) Uani d 1 . .
    H H16A 0.220(4) 0.931(3) 0.411(2) 0.053 Uiso d 1 . .
    H H16B 0.312(4) 1.023(3) 0.412(2) 0.053 Uiso d 1 . .
    O O17 0.2829(2) 1.02959(15) 0.62909(14) 0.0364(4) Uani d 1 . .
    H H17A 0.247(4) 0.972(3) 0.597(2) 0.055 Uiso d 1 . .
    H H17B 0.243(4) 1.057(3) 0.591(2) 0.055 Uiso d 1 . .
loop_
    _atom_site_aniso_label
    _atom_site_aniso_U_11
    _atom_site_aniso_U_22
    _atom_site_aniso_U_33
    _atom_site_aniso_U_12
    _atom_site_aniso_U_13
    _atom_site_aniso_U_23
    V1 0.01787(12) 0.02549(16) 0.01941(15) 0.01000(12) 0.00608(11) 0.00545(12)
    V2 0.02600(14) 0.02310(17) 0.01967(16) 0.00949(13) 0.00553(12) 0.00253(13)
    V3 0.02363(14) 0.02576(18) 0.02969(18) 0.00416(13) 0.00690(13) 0.00857(14)
    V4 0.02465(14) 0.02587(17) 0.01891(15) 0.00888(13) 0.00673(12) 0.00732(13)
    V5 0.03017(16) 0.02440(17) 0.03055(19) 0.01368(14) 0.00625(14) 0.00780(14)
    O1 0.0188(5) 0.0315(8) 0.0268(7) 0.0086(5) 0.0069(5) 0.0084(6)
    O2 0.0442(8) 0.0349(9) 0.0224(7) 0.0163(7) 0.0071(6) 0.0013(6)
    O3 0.0305(7) 0.0358(9) 0.0407(9) -0.0010(7) 0.0081(7) 0.0123(7)
    O4 0.0363(7) 0.0405(9) 0.0220(7) 0.0115(7) 0.0086(6) 0.0084(7)
    O5 0.0462(9) 0.0349(9) 0.0428(10) 0.0235(8) 0.0069(8) 0.0104(8)
    O6 0.0198(5) 0.0232(7) 0.0181(6) 0.0078(5) 0.0047(5) 0.0049(5)
    O7 0.0328(7) 0.0256(7) 0.0254(7) 0.0154(6) 0.0061(6) 0.0037(6)
    O8 0.0324(7) 0.0210(7) 0.0319(8) 0.0073(6) 0.0069(6) 0.0084(6)
    O9 0.0290(6) 0.0272(7) 0.0251(7) 0.0125(6) 0.0051(5) 0.0096(6)
    O10 0.0227(6) 0.0292(7) 0.0275(7) 0.0138(5) 0.0059(5) 0.0065(6)
    O11 0.0208(5) 0.0257(7) 0.0184(6) 0.0105(5) 0.0075(5) 0.0046(5)
    O12 0.0257(6) 0.0245(7) 0.0246(7) 0.0041(5) 0.0042(5) 0.0030(6)
    O13 0.0246(6) 0.0304(8) 0.0261(7) 0.0066(6) 0.0095(5) 0.0103(6)
    O14 0.0194(5) 0.0210(7) 0.0200(6) 0.0084(5) 0.0055(5) 0.0055(5)
    C1 0.0335(10) 0.0367(12) 0.0359(12) 0.0124(9) 0.0124(9) 0.0098(10)
    C2 0.0325(9) 0.0275(11) 0.0333(11) 0.0109(8) 0.0118(9) 0.0012(9)
    C3 0.0523(14) 0.0520(16) 0.0332(13) 0.0174(13) 0.0097(11) 0.0111(12)
    C4 0.0323(12) 0.113(3) 0.076(2) 0.0184(16) 0.0120(14) 0.051(2)
    N1 0.0327(9) 0.0389(12) 0.0353(11) 0.0124(9) 0.0053(8) 0.0012(9)
    N2 0.0298(9) 0.0704(18) 0.0462(14) 0.0106(11) 0.0101(9) -0.0085(12)
    N3 0.0301(8) 0.0516(13) 0.0327(10) 0.0090(9) 0.0103(8) 0.0020(9)
    N4 0.0321(9) 0.0411(12) 0.0423(12) 0.0162(9) 0.0128(9) 0.0141(9)
    N5 0.0317(8) 0.0433(12) 0.0386(11) 0.0123(8) 0.0100(8) 0.0120(9)
    C5 0.0282(9) 0.0331(11) 0.0271(10) 0.0095(8) 0.0077(8) 0.0038(9)
    C6 0.0273(8) 0.0294(10) 0.0243(9) 0.0092(8) 0.0083(7) 0.0070(8)
    C7 0.0336(10) 0.0374(13) 0.0309(12) 0.0082(9) 0.0052(9) 0.0025(10)
    C8 0.0314(10) 0.0420(14) 0.0408(13) 0.0174(10) 0.0118(9) 0.0080(11)
    N6 0.0342(9) 0.0738(17) 0.0334(11) 0.0310(11) 0.0113(8) 0.0181(11)
    N7 0.0344(9) 0.0522(13) 0.0315(11) 0.0191(9) 0.0107(8) 0.0144(9)
    N8 0.0292(8) 0.0433(11) 0.0236(8) 0.0179(8) 0.0069(7) 0.0051(8)
    N9 0.0273(8) 0.0364(11) 0.0363(11) 0.0098(8) 0.0077(8) -0.0022(8)
    N10 0.0250(7) 0.0304(9) 0.0276(9) 0.0095(7) 0.0060(6) 0.0042(7)
    C9 0.0263(8) 0.0365(12) 0.0267(10) 0.0142(8) 0.0086(8) 0.0084(9)
    C10 0.0320(10) 0.0531(15) 0.0264(11) 0.0190(10) 0.0085(8) 0.0072(10)
    N11 0.0277(8) 0.0597(14) 0.0259(10) 0.0196(9) 0.0083(7) 0.0051(9)
    N12 0.0317(9) 0.103(2) 0.0298(11) 0.0350(12) 0.0054(9) 0.0002(12)
    N13 0.0239(7) 0.0504(12) 0.0242(9) 0.0169(8) 0.0060(7) 0.0052(8)
    N14 0.0376(10) 0.107(2) 0.0276(11) 0.0385(13) 0.0090(9) 0.0048(13)
    O15 0.0343(8) 0.1055(18) 0.0247(8) 0.0323(10) 0.0029(7) 0.0022(10)
    O16 0.0415(9) 0.0307(9) 0.0326(9) 0.0109(7) 0.0097(7) 0.0115(7)
    O17 0.0372(8) 0.0302(9) 0.0353(9) 0.0093(7) 0.0043(7) 0.0050(7)
_geom_special_details     ?
loop_
    _geom_bond_atom_site_label_1
    _geom_bond_atom_site_label_2
    _geom_bond_site_symmetry_2
    _geom_bond_distance
    _geom_bond_publ_flag
    V1 O10 . 1.6925(14) ?
    V1 O1 . 1.7005(13) ?
    V1 O11 . 1.9126(13) ?
    V1 O6 . 1.9430(13) ?
    V1 O14 . 2.0836(12) ?
    V1 O14 2_566 2.1105(13) ?
    V1 V5 . 3.0691(5) ?
    V1 V3 2_566 3.0755(5) ?
    V2 O2 . 1.6113(15) ?
    V2 O12 . 1.8102(14) ?
    V2 O7 . 1.8324(14) ?
    V2 O6 2_566 2.0062(14) ?
    V2 O11 . 2.0238(13) ?
    V2 O14 . 2.2495(13) ?
    V2 V4 2_566 3.0888(5) ?
    V2 V5 . 3.1024(5) ?
    V3 O3 . 1.6091(15) ?
    V3 O13 . 1.8407(15) ?
    V3 O8 . 1.8484(15) ?
    V3 O12 . 1.8998(15) ?
    V3 O1 2_566 2.0361(15) ?
    V3 O14 . 2.3243(12) ?
    V3 V5 . 3.0697(5) ?
    V3 V4 . 3.0951(5) ?
    V4 O4 . 1.6122(15) ?
    V4 O9 . 1.8042(15) ?
    V4 O13 . 1.8427(13) ?
    V4 O6 . 2.0012(13) ?
    V4 O11 2_566 2.0196(14) ?
    V4 O14 . 2.2434(13) ?
    V4 V5 . 3.1169(5) ?
    V5 O5 . 1.6054(16) ?
    V5 O8 . 1.8331(14) ?
    V5 O7 . 1.8457(15) ?
    V5 O9 . 1.9040(15) ?
    V5 O10 . 2.0660(14) ?
    V5 O14 . 2.3191(13) ?
    C1 N3 . 1.321(3) ?
    C1 N1 . 1.323(3) ?
    C1 N2 . 1.339(3) ?
    C2 N4 . 1.327(3) ?
    C2 N5 . 1.328(3) ?
    C2 N3 . 1.347(3) ?
    C3 N5 . 1.453(3) ?
    C3 H3A . 0.9600 ?
    C3 H3B . 0.9600 ?
    C3 H3C . 0.9600 ?
    C4 N5 . 1.454(3) ?
    C4 H4C . 0.9600 ?
    C4 H4D . 0.9600 ?
    C4 H4E . 0.9600 ?
    N1 H1A . 0.89(3) ?
    N1 H1B . 0.79(3) ?
    N2 H2A . 0.89(4) ?
    N2 H2B . 0.85(3) ?
    N4 H4A . 0.87(3) ?
    N4 H4B . 0.79(3) ?
    C5 N6 . 1.329(3) ?
    C5 N8 . 1.334(3) ?
    C5 N7 . 1.334(3) ?
    C6 N9 . 1.324(3) ?
    C6 N10 . 1.331(2) ?
    C6 N8 . 1.355(3) ?
    C7 N10 . 1.457(3) ?
    C7 H7C . 0.9600 ?
    C7 H7D . 0.9600 ?
    C7 H7E . 0.9600 ?
    C8 N10 . 1.455(3) ?
    C8 H8A . 0.9600 ?
    C8 H8B . 0.9600 ?
    C8 H8C . 0.9600 ?
    N6 H6A . 0.91(3) ?
    N6 H6B . 0.80(3) ?
    N7 H7A . 0.75(3) ?
    N7 H7B . 0.81(3) ?
    N9 H9A . 0.84(3) ?
    N9 H9B . 0.81(3) ?
    C9 N11 . 1.296(3) ?
    C9 N12 . 1.309(3) ?
    C9 N13 . 1.361(3) ?
    C10 O15 . 1.223(3) ?
    C10 N14 . 1.316(3) ?
    C10 N13 . 1.405(3) ?
    N11 H11A . 0.84(3) ?
    N11 H11B . 0.70(3) ?
    N12 H12A . 0.83(3) ?
    N12 H12B . 0.82(3) ?
    N13 H13 . 0.82(3) ?
    N14 H14A . 0.88(4) ?
    N14 H14B . 0.74(3) ?
    O16 H16A . 0.80(3) ?
    O16 H16B . 0.71(3) ?
    O17 H17A . 0.75(3) ?
    O17 H17B . 0.78(3) ?
loop_
    _geom_angle_atom_site_label_1
    _geom_angle_atom_site_label_2
    _geom_angle_atom_site_label_3
    _geom_angle_site_symmetry_1
    _geom_angle_site_symmetry_3
    _geom_angle
    _geom_angle_publ_flag
    O10 V1 O1 . . 105.46(7) ?
    O10 V1 O11 . . 98.71(6) ?
    O1 V1 O11 . . 96.92(6) ?
    O10 V1 O6 . . 95.97(6) ?
    O1 V1 O6 . . 95.74(6) ?
    O11 V1 O6 . . 157.30(5) ?
    O10 V1 O14 . . 88.53(6) ?
    O1 V1 O14 . . 165.98(6) ?
    O11 V1 O14 . . 81.62(5) ?
    O6 V1 O14 . . 81.53(5) ?
    O10 V1 O14 . 2_566 167.14(6) ?
    O1 V1 O14 . 2_566 87.35(6) ?
    O11 V1 O14 . 2_566 80.52(5) ?
    O6 V1 O14 . 2_566 81.33(5) ?
    O14 V1 O14 . 2_566 78.65(5) ?
    O10 V1 V5 . . 39.51(5) ?
    O1 V1 V5 . . 144.96(5) ?
    O11 V1 V5 . . 89.98(4) ?
    O6 V1 V5 . . 90.41(4) ?
    O14 V1 V5 . . 49.05(4) ?
    O14 V1 V5 2_566 . 127.69(3) ?
    O10 V1 V3 . 2_566 143.79(5) ?
    O1 V1 V3 . 2_566 38.33(5) ?
    O11 V1 V3 . 2_566 88.31(4) ?
    O6 V1 V3 . 2_566 90.02(4) ?
    O14 V1 V3 . 2_566 127.68(4) ?
    O14 V1 V3 2_566 2_566 49.04(3) ?
    V5 V1 V3 . 2_566 176.557(14) ?
    O2 V2 O12 . . 104.71(7) ?
    O2 V2 O7 . . 103.32(7) ?
    O12 V2 O7 . . 95.37(7) ?
    O2 V2 O6 . 2_566 99.03(7) ?
    O12 V2 O6 . 2_566 89.97(6) ?
    O7 V2 O6 . 2_566 154.83(6) ?
    O2 V2 O11 . . 98.92(7) ?
    O12 V2 O11 . . 154.25(6) ?
    O7 V2 O11 . . 88.94(6) ?
    O6 V2 O11 2_566 . 76.20(5) ?
    O2 V2 O14 . . 173.33(7) ?
    O12 V2 O14 . . 80.50(6) ?
    O7 V2 O14 . . 80.05(6) ?
    O6 V2 O14 2_566 . 76.60(5) ?
    O11 V2 O14 . . 75.26(5) ?
    O2 V2 V4 . 2_566 88.84(6) ?
    O12 V2 V4 . 2_566 129.46(5) ?
    O7 V2 V4 . 2_566 129.07(5) ?
    O6 V2 V4 2_566 2_566 39.52(4) ?
    O11 V2 V4 . 2_566 40.14(4) ?
    O14 V2 V4 . 2_566 84.60(3) ?
    O2 V2 V5 . . 135.78(6) ?
    O12 V2 V5 . . 83.17(5) ?
    O7 V2 V5 . . 32.62(5) ?
    O6 V2 V5 2_566 . 124.76(4) ?
    O11 V2 V5 . . 87.04(4) ?
    O14 V2 V5 . . 48.18(3) ?
    V4 V2 V5 2_566 . 119.903(14) ?
    O3 V3 O13 . . 102.26(8) ?
    O3 V3 O8 . . 103.30(8) ?
    O13 V3 O8 . . 92.71(7) ?
    O3 V3 O12 . . 101.81(7) ?
    O13 V3 O12 . . 154.56(6) ?
    O8 V3 O12 . . 89.66(7) ?
    O3 V3 O1 . 2_566 100.28(7) ?
    O13 V3 O1 . 2_566 85.14(6) ?
    O8 V3 O1 . 2_566 156.22(6) ?
    O12 V3 O1 . 2_566 82.61(6) ?
    O3 V3 O14 . . 174.67(7) ?
    O13 V3 O14 . . 78.49(5) ?
    O8 V3 O14 . . 81.89(5) ?
    O12 V3 O14 . . 76.79(5) ?
    O1 V3 O14 2_566 . 74.47(5) ?
    O3 V3 V5 . . 136.65(7) ?
    O13 V3 V5 . . 85.37(4) ?
    O8 V3 V5 . . 33.35(4) ?
    O12 V3 V5 . . 82.78(4) ?
    O1 V3 V5 2_566 . 122.98(4) ?
    O14 V3 V5 . . 48.54(3) ?
    O3 V3 V1 . 2_566 131.48(7) ?
    O13 V3 V1 . 2_566 79.52(5) ?
    O8 V3 V1 . 2_566 125.17(5) ?
    O12 V3 V1 . 2_566 78.46(5) ?
    O1 V3 V1 2_566 2_566 31.20(4) ?
    O14 V3 V1 . 2_566 43.29(3) ?
    V5 V3 V1 . 2_566 91.829(13) ?
    O3 V3 V4 . . 134.99(6) ?
    O13 V3 V4 . . 32.85(4) ?
    O8 V3 V4 . . 82.37(5) ?
    O12 V3 V4 . . 123.02(4) ?
    O1 V3 V4 2_566 . 83.12(4) ?
    O14 V3 V4 . . 46.25(3) ?
    V5 V3 V4 . . 60.738(12) ?
    V1 V3 V4 2_566 . 62.131(11) ?
    O4 V4 O9 . . 104.49(7) ?
    O4 V4 O13 . . 103.24(7) ?
    O9 V4 O13 . . 95.73(7) ?
    O4 V4 O6 . . 98.59(7) ?
    O9 V4 O6 . . 90.50(6) ?
    O13 V4 O6 . . 154.96(6) ?
    O4 V4 O11 . 2_566 98.58(7) ?
    O9 V4 O11 . 2_566 154.97(6) ?
    O13 V4 O11 . 2_566 88.24(6) ?
    O6 V4 O11 . 2_566 76.41(5) ?
    O4 V4 O14 . . 172.62(7) ?
    O9 V4 O14 . . 81.17(6) ?
    O13 V4 O14 . . 80.64(5) ?
    O6 V4 O14 . . 76.39(5) ?
    O11 V4 O14 2_566 . 75.10(5) ?
    O4 V4 V2 . 2_566 88.30(6) ?
    O9 V4 V2 . 2_566 130.12(5) ?
    O13 V4 V2 . 2_566 128.48(5) ?
    O6 V4 V2 . 2_566 39.63(4) ?
    O11 V4 V2 2_566 2_566 40.24(4) ?
    O14 V4 V2 . 2_566 84.39(3) ?
    O4 V4 V3 . . 135.96(6) ?
    O9 V4 V3 . . 84.25(5) ?
    O13 V4 V3 . . 32.81(5) ?
    O6 V4 V3 . . 124.78(4) ?
    O11 V4 V3 2_566 . 85.92(4) ?
    O14 V4 V3 . . 48.45(3) ?
    V2 V4 V3 2_566 . 119.121(14) ?
    O4 V4 V5 . . 138.15(6) ?
    O9 V4 V5 . . 33.81(5) ?
    O13 V4 V5 . . 83.95(5) ?
    O6 V4 V5 . . 87.98(4) ?
    O11 V4 V5 2_566 . 123.03(4) ?
    O14 V4 V5 . . 47.94(3) ?
    V2 V4 V5 2_566 . 119.587(14) ?
    V3 V4 V5 . . 59.228(12) ?
    O5 V5 O8 . . 103.84(8) ?
    O5 V5 O7 . . 102.08(8) ?
    O8 V5 O7 . . 92.75(7) ?
    O5 V5 O9 . . 101.85(8) ?
    O8 V5 O9 . . 91.20(7) ?
    O7 V5 O9 . . 154.03(7) ?
    O5 V5 O10 . . 99.67(7) ?
    O8 V5 O10 . . 156.41(6) ?
    O7 V5 O10 . . 84.18(6) ?
    O9 V5 O10 . . 82.01(6) ?
    O5 V5 O14 . . 173.78(7) ?
    O8 V5 O14 . . 82.35(5) ?
    O7 V5 O14 . . 77.92(5) ?
    O9 V5 O14 . . 77.19(5) ?
    O10 V5 O14 . . 74.12(5) ?
    O5 V5 V1 . . 131.07(7) ?
    O8 V5 V1 . . 125.08(5) ?
    O7 V5 V1 . . 78.36(5) ?
    O9 V5 V1 . . 78.38(4) ?
    O10 V5 V1 . . 31.41(4) ?
    O14 V5 V1 . . 42.73(3) ?
    O5 V5 V3 . . 137.49(7) ?
    O8 V5 V3 . . 33.66(5) ?
    O7 V5 V3 . . 85.71(4) ?
    O9 V5 V3 . . 83.45(4) ?
    O10 V5 V3 . . 122.77(4) ?
    O14 V5 V3 . . 48.69(3) ?
    V1 V5 V3 . . 91.420(13) ?
    O5 V5 V2 . . 134.32(7) ?
    O8 V5 V2 . . 82.26(5) ?
    O7 V5 V2 . . 32.36(4) ?
    O9 V5 V2 . . 123.48(4) ?
    O10 V5 V2 . . 82.77(4) ?
    O14 V5 V2 . . 46.29(3) ?
    V1 V5 V2 . . 61.613(12) ?
    V3 V5 V2 . . 61.042(11) ?
    O5 V5 V4 . . 133.62(7) ?
    O8 V5 V4 . . 81.96(5) ?
    O7 V5 V4 . . 123.82(5) ?
    O9 V5 V4 . . 31.82(4) ?
    O10 V5 V4 . . 80.43(4) ?
    O14 V5 V4 . . 45.90(3) ?
    V1 V5 V4 . . 61.206(11) ?
    V3 V5 V4 . . 60.033(12) ?
    V2 V5 V4 . . 91.958(13) ?
    V1 O1 V3 . 2_566 110.47(6) ?
    V1 O6 V4 . . 105.96(6) ?
    V1 O6 V2 . 2_566 106.54(6) ?
    V4 O6 V2 . 2_566 100.85(6) ?
    V2 O7 V5 . . 115.02(8) ?
    V5 O8 V3 . . 112.99(8) ?
    V4 O9 V5 . . 114.37(7) ?
    V1 O10 V5 . . 109.08(6) ?
    V1 O11 V4 . 2_566 108.12(6) ?
    V1 O11 V2 . . 106.80(6) ?
    V4 O11 V2 2_566 . 99.62(5) ?
    V2 O12 V3 . . 115.31(7) ?
    V3 O13 V4 . . 114.34(7) ?
    V1 O14 V1 . 2_566 101.35(5) ?
    V1 O14 V4 . . 93.34(5) ?
    V1 O14 V4 2_566 . 93.95(5) ?
    V1 O14 V2 . . 93.60(5) ?
    V1 O14 V2 2_566 . 93.05(5) ?
    V4 O14 V2 . . 168.99(7) ?
    V1 O14 V5 . . 88.22(4) ?
    V1 O14 V5 2_566 . 170.40(6) ?
    V4 O14 V5 . . 86.16(4) ?
    V2 O14 V5 . . 85.53(5) ?
    V1 O14 V3 . . 170.95(7) ?
    V1 O14 V3 2_566 . 87.68(4) ?
    V4 O14 V3 . . 85.29(4) ?
    V2 O14 V3 . . 86.51(4) ?
    V5 O14 V3 . . 82.77(4) ?
    N3 C1 N1 . . 125.0(2) ?
    N3 C1 N2 . . 116.8(2) ?
    N1 C1 N2 . . 118.1(2) ?
    N4 C2 N5 . . 119.8(2) ?
    N4 C2 N3 . . 122.1(2) ?
    N5 C2 N3 . . 117.8(2) ?
    N5 C3 H3A . . 109.5 ?
    N5 C3 H3B . . 109.5 ?
    H3A C3 H3B . . 109.5 ?
    N5 C3 H3C . . 109.5 ?
    H3A C3 H3C . . 109.5 ?
    H3B C3 H3C . . 109.5 ?
    N5 C4 H4C . . 109.5 ?
    N5 C4 H4D . . 109.5 ?
    H4C C4 H4D . . 109.5 ?
    N5 C4 H4E . . 109.5 ?
    H4C C4 H4E . . 109.5 ?
    H4D C4 H4E . . 109.5 ?
    C1 N1 H1A . . 120.9(18) ?
    C1 N1 H1B . . 121(2) ?
    H1A N1 H1B . . 117(3) ?
    C1 N2 H2A . . 117(2) ?
    C1 N2 H2B . . 123(2) ?
    H2A N2 H2B . . 119(3) ?
    C1 N3 C2 . . 121.3(2) ?
    C2 N4 H4A . . 120.2(18) ?
    C2 N4 H4B . . 125(2) ?
    H4A N4 H4B . . 114(3) ?
    C2 N5 C3 . . 120.9(2) ?
    C2 N5 C4 . . 121.5(2) ?
    C3 N5 C4 . . 117.5(2) ?
    N6 C5 N8 . . 118.3(2) ?
    N6 C5 N7 . . 117.9(2) ?
    N8 C5 N7 . . 123.7(2) ?
    N9 C6 N10 . . 119.0(2) ?
    N9 C6 N8 . . 122.24(18) ?
    N10 C6 N8 . . 118.44(19) ?
    N10 C7 H7C . . 109.5 ?
    N10 C7 H7D . . 109.5 ?
    H7C C7 H7D . . 109.5 ?
    N10 C7 H7E . . 109.5 ?
    H7C C7 H7E . . 109.5 ?
    H7D C7 H7E . . 109.5 ?
    N10 C8 H8A . . 109.5 ?
    N10 C8 H8B . . 109.5 ?
    H8A C8 H8B . . 109.5 ?
    N10 C8 H8C . . 109.5 ?
    H8A C8 H8C . . 109.5 ?
    H8B C8 H8C . . 109.5 ?
    C5 N6 H6A . . 121.6(18) ?
    C5 N6 H6B . . 116(2) ?
    H6A N6 H6B . . 122(3) ?
    C5 N7 H7A . . 122(2) ?
    C5 N7 H7B . . 123(2) ?
    H7A N7 H7B . . 115(3) ?
    C5 N8 C6 . . 118.98(18) ?
    C6 N9 H9A . . 120(2) ?
    C6 N9 H9B . . 126(2) ?
    H9A N9 H9B . . 112(3) ?
    C6 N10 C8 . . 120.82(19) ?
    C6 N10 C7 . . 120.68(19) ?
    C8 N10 C7 . . 118.08(17) ?
    N11 C9 N12 . . 119.9(2) ?
    N11 C9 N13 . . 119.58(19) ?
    N12 C9 N13 . . 120.6(2) ?
    O15 C10 N14 . . 123.2(2) ?
    O15 C10 N13 . . 122.1(2) ?
    N14 C10 N13 . . 114.7(2) ?
    C9 N11 H11A . . 121.0(19) ?
    C9 N11 H11B . . 124(2) ?
    H11A N11 H11B . . 116(3) ?
    C9 N12 H12A . . 115(2) ?
    C9 N12 H12B . . 119(2) ?
    H12A N12 H12B . . 126(3) ?
    C9 N13 C10 . . 124.73(18) ?
    C9 N13 H13 . . 115.2(19) ?
    C10 N13 H13 . . 120.0(19) ?
    C10 N14 H14A . . 115(2) ?
    C10 N14 H14B . . 123(3) ?
    H14A N14 H14B . . 122(3) ?
    H16A O16 H16B . . 111(3) ?
    H17A O17 H17B . . 99(3) ?
loop_
    _geom_torsion_atom_site_label_1
    _geom_torsion_atom_site_label_2
    _geom_torsion_atom_site_label_3
    _geom_torsion_atom_site_label_4
    _geom_torsion_site_symmetry_1
    _geom_torsion_site_symmetry_2
    _geom_torsion_site_symmetry_3
    _geom_torsion_site_symmetry_4
    _geom_torsion
    _geom_torsion_publ_flag
    O10 V1 O1 V3 . . . 2_566 -179.43(7) ?
    O11 V1 O1 V3 . . . 2_566 -78.38(8) ?
    O6 V1 O1 V3 . . . 2_566 82.74(7) ?
    O14 V1 O1 V3 . . . 2_566 4.8(3) ?
    O14 V1 O1 V3 2_566 . . 2_566 1.73(7) ?
    V5 V1 O1 V3 . . . 2_566 -178.31(3) ?
    O2 V2 O7 V5 . . . . 174.91(8) ?
    O12 V2 O7 V5 . . . . 68.39(9) ?
    O6 V2 O7 V5 2_566 . . . -33.07(19) ?
    O11 V2 O7 V5 . . . . -86.17(8) ?
    O14 V2 O7 V5 . . . . -10.96(7) ?
    V4 V2 O7 V5 2_566 . . . -85.57(8) ?
    O5 V5 O7 V2 . . . . -175.65(9) ?
    O8 V5 O7 V2 . . . . -70.87(9) ?
    O9 V5 O7 V2 . . . . 27.55(19) ?
    O10 V5 O7 V2 . . . . 85.67(8) ?
    O14 V5 O7 V2 . . . . 10.70(7) ?
    V1 V5 O7 V2 . . . . 54.41(7) ?
    V3 V5 O7 V2 . . . . -37.93(7) ?
    V4 V5 O7 V2 . . . . 11.29(10) ?
    O5 V5 O8 V3 . . . . -178.80(9) ?
    O7 V5 O8 V3 . . . . 78.04(9) ?
    O9 V5 O8 V3 . . . . -76.28(8) ?
    O10 V5 O8 V3 . . . . -3.7(2) ?
    O14 V5 O8 V3 . . . . 0.62(7) ?
    V1 V5 O8 V3 . . . . 0.33(11) ?
    V2 V5 O8 V3 . . . . 47.35(7) ?
    V4 V5 O8 V3 . . . . -45.74(7) ?
    O3 V3 O8 V5 . . . . -179.37(9) ?
    O13 V3 O8 V5 . . . . 77.35(8) ?
    O12 V3 O8 V5 . . . . -77.32(8) ?
    O1 V3 O8 V5 2_566 . . . -6.7(2) ?
    O14 V3 O8 V5 . . . . -0.62(7) ?
    V1 V3 O8 V5 2_566 . . . -1.73(11) ?
    V4 V3 O8 V5 . . . . 46.10(7) ?
    O4 V4 O9 V5 . . . . -175.39(8) ?
    O13 V4 O9 V5 . . . . -70.10(8) ?
    O6 V4 O9 V5 . . . . 85.61(8) ?
    O11 V4 O9 V5 2_566 . . . 28.06(18) ?
    O14 V4 O9 V5 . . . . 9.47(7) ?
    V2 V4 O9 V5 2_566 . . . 84.38(8) ?
    V3 V4 O9 V5 . . . . -39.32(6) ?
    O1 V1 O10 V5 . . . . 178.99(7) ?
    O11 V1 O10 V5 . . . . 79.26(7) ?
    O6 V1 O10 V5 . . . . -83.36(7) ?
    O14 V1 O10 V5 . . . . -2.03(7) ?
    O14 V1 O10 V5 2_566 . . . -6.3(3) ?
    V3 V1 O10 V5 2_566 . . . 178.39(3) ?
    O2 V2 O12 V3 . . . . -175.73(8) ?
    O7 V2 O12 V3 . . . . -70.42(9) ?
    O6 V2 O12 V3 2_566 . . . 84.95(8) ?
    O11 V2 O12 V3 . . . . 28.32(19) ?
    O14 V2 O12 V3 . . . . 8.53(7) ?
    V4 V2 O12 V3 2_566 . . . 83.39(9) ?
    V5 V2 O12 V3 . . . . -40.10(7) ?
    O3 V3 O12 V2 . . . . 176.91(9) ?
    O13 V3 O12 V2 . . . . -22.2(2) ?
    O8 V3 O12 V2 . . . . 73.38(9) ?
    O1 V3 O12 V2 2_566 . . . -84.07(8) ?
    O14 V3 O12 V2 . . . . -8.37(7) ?
    V5 V3 O12 V2 . . . . 40.66(7) ?
    V1 V3 O12 V2 2_566 . . . -52.71(7) ?
    V4 V3 O12 V2 . . . . -7.28(11) ?
    O3 V3 O13 V4 . . . . -175.67(9) ?
    O8 V3 O13 V4 . . . . -71.43(9) ?
    O12 V3 O13 V4 . . . . 23.5(2) ?
    O1 V3 O13 V4 2_566 . . . 84.84(8) ?
    O14 V3 O13 V4 . . . . 9.73(7) ?
    V5 V3 O13 V4 . . . . -38.87(7) ?
    V1 V3 O13 V4 2_566 . . . 53.86(7) ?
    O4 V4 O13 V3 . . . . 176.40(9) ?
    O9 V4 O13 V3 . . . . 70.03(9) ?
    O6 V4 O13 V3 . . . . -33.6(2) ?
    O11 V4 O13 V3 2_566 . . . -85.20(8) ?
    O14 V4 O13 V3 . . . . -10.01(7) ?
    V2 V4 O13 V3 2_566 . . . -85.08(9) ?
    V5 V4 O13 V3 . . . . 38.28(7) ?
    N1 C1 N3 C2 . . . . 27.6(4) ?
    N2 C1 N3 C2 . . . . -156.9(3) ?
    N4 C2 N3 C1 . . . . 40.9(4) ?
    N5 C2 N3 C1 . . . . -146.1(2) ?
    N4 C2 N5 C3 . . . . -173.7(2) ?
    N3 C2 N5 C3 . . . . 13.1(4) ?
    N4 C2 N5 C4 . . . . 2.3(4) ?
    N3 C2 N5 C4 . . . . -170.9(3) ?
    N6 C5 N8 C6 . . . . -160.5(2) ?
    N7 C5 N8 C6 . . . . 22.6(3) ?
    N9 C6 N8 C5 . . . . 44.9(3) ?
    N10 C6 N8 C5 . . . . -141.8(2) ?
    N9 C6 N10 C8 . . . . -3.0(3) ?
    N8 C6 N10 C8 . . . . -176.5(2) ?
    N9 C6 N10 C7 . . . . -175.4(2) ?
    N8 C6 N10 C7 . . . . 11.1(3) ?
    N11 C9 N13 C10 . . . . 179.5(2) ?
    N12 C9 N13 C10 . . . . -1.6(4) ?
    O15 C10 N13 C9 . . . . 0.5(4) ?
    N14 C10 N13 C9 . . . . -179.9(3) ?
loop_
    _geom_hbond_atom_site_label_D
    _geom_hbond_atom_site_label_H
    _geom_hbond_atom_site_label_A
    _geom_hbond_site_symmetry_A
    _geom_hbond_distance_DH
    _geom_hbond_distance_HA
    _geom_hbond_distance_DA
    _geom_hbond_angle_DHA
    _geom_hbond_publ_flag
    N1 H1A O7 . 0.89(3) 1.99(3) 2.876(3) 170(3) yes
    N1 H1B O3 1_455 0.79(3) 2.40(3) 3.041(3) 140(3) no
    N2 H2B O12 1_455 0.85(3) 1.99(3) 2.835(3) 176(3) yes
    N4 H4A O16 2_576 0.87(3) 2.03(3) 2.893(3) 176(3) yes
    N4 H4B O17 . 0.79(3) 2.13(3) 2.908(3) 168(3) yes
    N6 H6A O15 2_565 0.91(3) 2.08(3) 2.984(3) 171(3) yes
    N6 H6B O9 1_655 0.80(3) 2.15(3) 2.947(3) 173(3) yes
    N7 H7A O5 1_655 0.75(3) 2.51(3) 3.059(3) 131(3) no
    N7 H7A O10 1_655 0.75(3) 2.64(3) 3.362(3) 161(3) yes
    N7 H7B O13 . 0.81(3) 2.23(3) 3.031(3) 169(3) yes
    N9 H9A O17 2_676 0.84(3) 2.06(3) 2.886(3) 170(3) yes
    N9 H9B O16 . 0.81(3) 2.10(3) 2.889(3) 165(3) yes
    N11 H11A O1 2_466 0.84(3) 2.59(3) 3.175(3) 128(2) no
    N11 H11A O11 2_466 0.84(3) 2.05(3) 2.868(2) 162(3) yes
    N11 H11B O1 . 0.70(3) 2.48(3) 3.049(2) 140(3) yes
    N11 H11B O10 . 0.70(3) 2.45(3) 3.093(2) 153(3) yes
    N12 H12A O15 . 0.83(3) 1.93(3) 2.613(3) 139(3) no
    N12 H12B O4 1_455 0.82(3) 2.52(4) 3.231(3) 145(3) no
    N12 H12B O11 2_466 0.82(3) 2.60(3) 3.271(3) 140(3) no
    N13 H13 O6 . 0.82(3) 2.11(3) 2.926(2) 175(3) yes
    N14 H14A N8 2_565 0.88(4) 2.22(4) 3.091(3) 175(3) yes
    N14 H14B O2 2_566 0.74(3) 2.44(4) 3.055(3) 140(4) yes
    N14 H14B O4 . 0.74(3) 2.53(3) 3.156(3) 143(3) yes
    O16 H16A O8 . 0.80(3) 1.97(3) 2.770(2) 178(3) yes
    O16 H16B O3 2_676 0.71(3) 2.23(3) 2.929(2) 171(4) yes
    O17 H17A O8 . 0.75(3) 2.12(3) 2.861(2) 170(3) yes
    O17 H17B O5 2_576 0.78(3) 2.13(3) 2.866(2) 159(3) yes
_shelx_space_group_comment     ?
_shelx_estimated_absorpt_T_min     0.765
_shelx_estimated_absorpt_T_max     0.936
_shelx_hkl_file
;
  -9   9  -9    8.01    4.34   0
  -8   9  -7  132.75    6.86   0
  -7   3  -5   16.75    5.29   0
  -7  13  -8    0.32    3.12   0
  -6   1  -4   30.32    6.48   0
  -5  13  -6   -0.02    4.34   0
  -4  14  -6  146.96   12.57   0
  -3  13  -5   -2.60    4.89   0
  -2   8  -2  211.83   11.37   0
  -2  12  -4   30.47    7.24   0
  -1  -7  -2   16.23    5.85   0
   0  -6  -1   12.20    4.78   0
   0   6  -1   38.54    5.90   0
   1  -9  -2   74.92    9.94   0
   1  -7  -1  109.75    9.67   0
   2   1   0  132.80    7.28   0
   3  -1   0   43.28    4.05   0
   6 -10  -2    1.95    3.11   0
   8  -6  -2    0.75    2.07   0
   8  -2  -2    8.21    4.99   0
   9 -12  -4    3.17    3.49   0
   9  -8  -3    6.57    2.34   0
  -7   2  -5   27.39    6.62   0
  -7   7  -5  135.71    7.05   0
  -6   0  -4    7.23    5.31   0
  -5  -1  -3   34.26    7.20   0
  -4  -1  -2  274.59   14.31   0
  -3  -4  -2    4.74    4.83   0
  -2  -3  -1   80.29    7.91   0
  -2  10  -3   33.12    6.39   0
  -1  -5  -1    1.22    3.94   0
  -1   8  -2  176.18   11.89   0
   1   8  -2 1170.87   34.04   0
   2 -10  -2   64.42    9.33   0
   2  -8  -1   39.07    6.51   0
   2   5  -1   84.23    9.20   0
   3  -2   0   10.51    1.95   0
   4   3  -1 1143.22   31.15   0
   5  -8  -1  131.75    6.77   0
   6  -1  -1   47.43    6.47   0
   7   1  -2    0.04    5.05   0
   8 -13  -4   -1.59    4.25   0
   8 -11  -3    1.32    2.95   0
   8  -5  -2   19.55    4.08   0
   8  -4  -2   53.56    6.65   0
   8  -3  -2   16.81    5.27   0
  10  -9  -4   28.90    3.46   0
  -9  10  -9    1.17    3.23   0
  -6  13  -7   24.89    5.09   0
  -5   9  -4   56.60    4.22   0
  -5  11  -5    5.19    3.42   0
  -5  14  -7  124.90   11.02   0
  -4  -2  -2  110.53   10.75   0
  -4  12  -5    1.26    4.14   0
  -3   0  -1   30.50    4.71   0
  -3   1  -1 1416.87   21.32   0
  -3   2  -1  417.35    9.52   0
  -3  11  -4    5.53    4.66   0
  -1   5  -1  291.88   11.07   0
  -1  10  -3   64.99    8.62   0
   0  -2   0  551.94   11.61   0
   0   8  -2 2558.09   46.41   0
   1   5  -1  107.85    9.54   0
   2   0   0    8.24    2.60   0
   2   7  -2  171.74   14.19   0
   3   4  -1   51.93    8.04   0
   4 -11  -2   55.09    8.21   0
   5   1  -1   91.19    9.27   0
   6  -5  -1  134.53    5.35   0
   6  -3  -1 3043.81   35.87   0
   6  -2  -1  304.26   13.10   0
   7 -12  -3   24.03    5.69   0
   9 -14  -5    1.33    4.60   0
   9  -2  -3    3.49    4.98   0
  -9   6  -8    1.80    5.31   0
  -9   7  -8   61.69    8.29   0
  -8   4  -6  130.55   11.84   0
  -8   5  -6    3.05    4.99   0
  -8   6  -6   10.56    5.04   0
  -5  15  -8   94.36   10.65   0
  -4   8  -3   45.21    4.18   0
  -3  -1  -1  386.56   15.00   0
  -3   9  -3   41.97    5.52   0
  -2  -4  -1   95.67    9.37   0
  -1  -6  -1  225.66   14.57   0
   0  -7  -1   53.91    7.78   0
   0   5  -1   27.97    4.93   0
   1  -8  -1    1.57    3.94   0
   1  -4   0   33.04    4.31   0
   3 -11  -2    0.46    4.81   0
   3  -9  -1  719.86   22.50   0
   3   6  -2  215.10   15.90   0
   4   2  -1 1060.12   28.17   0
   6  -4  -1  915.23   16.90   0
   6   2  -2   41.05    8.11   0
   7 -14  -4   -0.60    5.46   0
   7   0  -2   27.93    6.74   0
   9  -3  -3   87.28    9.68   0
  10 -13  -5   15.46    3.89   0
  -9   8  -8   -0.06    4.20   0
  -8   7  -6   70.39    6.95   0
  -7  14  -9    4.05    3.99   0
  -6  14  -8   19.98    5.56   0
  -4  -3  -2  112.66   11.13   0
  -4  10  -4    7.47    3.53   0
  -4  13  -6  102.78   10.44   0
  -3  -2  -1   77.09    8.39   0
  -2  -5  -1   19.75    6.86   0
  -2   7  -2   29.01    4.67   0
  -2  11  -4    4.60    4.79   0
   0  -3   0  549.21   14.03   0
   1   7  -2  109.15   10.75   0
   2   4  -1  809.70   23.91   0
   3   3  -1 6528.15   68.21   0
   5   0  -1  113.81    9.26   0
   6 -11  -2   15.08    4.51   0
   7  -1  -2   98.60    9.98   0
   9  -7  -3   23.71    4.07   0
   9  -5  -3  389.63   15.60   0
  10  -3  -4   14.94    6.91   0
  11  -9  -5   15.86    4.05   0
  -7   3  -4   45.02    7.27   0
  -7  15 -10   31.03    6.15   0
  -6   0  -3   25.21    6.46   0
  -6   1  -3   57.91    7.86   0
  -6   2  -3   28.32    5.67   0
  -6   3  -3   78.70    7.46   0
  -6  15  -9    8.05    5.52   0
  -6  16 -10   21.82    6.85   0
  -5   1  -2   -0.81    3.87   0
  -3  -3  -1    1.68    5.10   0
  -3  12  -5   47.85    7.89   0
  -2   9  -3   49.91    6.95   0
  -1  -7  -1   87.78   10.30   0
  -1   7  -2   75.26    7.78   0
  -1   9  -3  321.04   16.88   0
   0  -8  -1   15.03    5.54   0
   0  -4   0 1207.19   23.85   0
   0   7  -2  540.75   20.59   0
   0   9  -3 2576.60   49.85   0
   1  -9  -1   11.90    5.96   0
   1  -5   0  264.75   11.16   0
   2  -1   0  853.03   11.13   0
   3  -5   0 3356.04   24.88   0
   4 -12  -2   34.59    8.10   0
   5   3  -2   70.87    9.86   0
   7 -10  -2   11.18    3.12   0
   9  -6  -3  147.09    8.96   0
  10  -8  -4    3.71    3.35   0
  10  -4  -4    4.02    5.52   0
  11  -4  -5    2.25    5.99   0
  12  -8  -6    4.06    4.87   0
  12  -7  -6   11.49    5.94   0
  12  -6  -6   54.97    9.06   0
  -9   5  -7   16.73    6.99   0
  -7   1  -4   13.49    6.52   0
  -7   2  -4    2.32    4.88   0
  -7   4  -4   12.73    4.87   0
  -6   4  -3    4.57    3.00   0
  -6  11  -6   43.04    4.73   0
  -5  -1  -2  255.97   15.49   0
  -5   0  -2   -0.40    3.92   0
  -5   2  -2    1.94    3.07   0
  -5  12  -6    9.25    4.58   0
  -4  14  -7  205.82   14.78   0
  -3  -4  -1  102.22   10.97   0
  -3  13  -6   24.29    7.56   0
  -2  -6  -1   40.68    7.71   0
  -2  12  -5    4.26    6.04   0
  -1  -2   0   64.48    5.93   0
   1  -6   0    1.60    3.85   0
   1   4  -1  182.66   10.62   0
   2   6  -2  154.67   12.68   0
   3 -10  -1  553.58   21.50   0
   3   5  -2  350.56   18.90   0
   4   4  -2   28.19    6.91   0
   5  -9  -1   45.55    5.08   0
   5  -1  -1   26.06    4.90   0
   7 -13  -3    9.18    5.31   0
   7  -2  -2   50.35    7.11   0
   8 -14  -4    1.93    4.72   0
   8  -1  -3   38.45    8.42   0
  10  -7  -4    0.63    3.87   0
  10  -6  -4   -0.90    4.23   0
  10  -5  -4    2.68    4.67   0
  11  -8  -5   -0.25    3.84   0
  11  -7  -5   21.76    6.01   0
  11  -6  -5   38.52    7.30   0
  11  -5  -5    7.37    5.88   0
  -9   6  -7    3.34    5.31   0
  -9   9  -8   18.70    4.33   0
  -8   3  -5   10.48    6.29   0
  -7   5  -4   64.07    6.53   0
  -5  -2  -2  252.20   16.48   0
  -5   3  -2    0.69    2.50   0
  -3  10  -4  179.24   11.51   0
  -1  -3   0  839.90   20.37   0
  -1  -1   0  174.25    6.96   0
  -1   4  -1 3575.38   32.25   0
   0   4  -1 2471.47   32.48   0
   1   8  -3 1704.13   41.49   0
   2 -10  -1  296.79   17.11   0
   2   3  -1  100.54    8.82   0
   3   2  -1 1826.28   33.48   0
   8 -12  -3  100.77    7.29   0
   9 -15  -5   13.40    5.75   0
   9 -13  -4    6.97    3.78   0
 -10   7  -9    9.37    6.16   0
  -9   7  -7   37.44    6.59   0
  -8   4  -5   55.90    8.11   0
  -8   8  -6  420.34   11.79   0
  -7  11  -7   13.10    2.77   0
  -5  13  -7   26.35    6.36   0
  -4  -1  -1   23.65    5.71   0
  -4   0  -1  149.69    9.86   0
  -4  11  -5   11.69    4.66   0
  -3  -5  -1   72.29    9.65   0
  -3   8  -3   60.11    5.81   0
  -2  10  -4   41.37    7.02   0
  -1  10  -4   48.53    8.29   0
   0  -6   0   14.64    4.90   0
   1  -7   0    1.11    4.26   0
   1   6  -2  355.95   17.01   0
   5  -2  -1  965.06   20.37   0
   5   2  -2   44.58    7.42   0
   6 -12  -2   31.90    6.41   0
   6   0  -2   45.61    7.22   0
   7  -3  -2  467.61   16.75   0
   7   1  -3  196.07   15.27   0
   8  -2  -3   11.97    5.98   0
  -8   5  -5   -0.04    4.15   0
  -6   5  -3  162.79    7.53   0
  -5  14  -8   26.38    6.91   0
  -5  15  -9   11.84    6.67   0
  -4  -3  -1  224.51   15.23   0
  -4  -2  -1   36.06    6.60   0
  -4   1  -1   88.13    6.95   0
  -1  -5   0   48.42    7.00   0
   0  -7   0  247.07   14.97   0
   0   6  -2   47.68    6.96   0
   0   8  -3 2764.92   48.76   0
   2   5  -2   17.02    5.61   0
   2   7  -3  451.66   21.91   0
   3 -11  -1   33.36    7.19   0
   4   0  -1 1109.55   24.09   0
   4   3  -2 1301.36   33.63   0
   5 -10  -1    0.89    3.00   0
   9  -2  -4   15.48    6.91   0
  -7   6  -4    0.47    2.78   0
  -6  12  -7   14.51    4.31   0
  -5   4  -2    3.40    2.29   0
  -5  10  -5   16.88    3.80   0
  -4  -4  -1   65.10    9.37   0
  -4  12  -6    7.73    4.89   0
  -3  11  -5   53.89    7.65   0
  -2  -4   0   50.04    7.22   0
  -2  -3   0  191.09   11.44   0
  -2  -2   0  382.87   14.18   0
  -2   8  -3    7.96    4.01   0
  -2  11  -5   18.58    6.08   0
  -1  -6   0   73.71    8.94   0
  -1   6  -2   70.77    6.86   0
  -1   8  -3   98.15    9.44   0
   1  -8   0   61.81    8.40   0
   1   3  -1 2344.83   32.48   0
   2  -8   0   98.26    8.99   0
   3   4  -2  428.15   19.47   0
   3   6  -3   -0.16    4.51   0
   4   5  -3  132.14   12.78   0
   6   2  -3    9.19    6.05   0
   7 -14  -3    7.35    5.40   0
   7 -11  -2   15.43    3.86   0
   7  -4  -2  242.56   11.04   0
   7   0  -3  115.64   11.38   0
   8 -15  -4    7.52    5.62   0
   8  -3  -3    1.69    4.70   0
  -9   5  -6    1.57    5.48   0
  -9   8  -7   50.06    6.12   0
  -8   6  -5   -1.31    3.51   0
  -7   1  -3    3.64    4.71   0
  -7   2  -3   90.81    9.65   0
  -6  -1  -2   89.10   10.57   0
  -6   0  -2  219.57   14.45   0
  -6   1  -2  141.06   11.13   0
  -6  13  -8   -0.37    4.03   0
  -6  14  -9   23.82    6.31   0
  -6  15 -10    8.04    5.76   0
  -4   2  -1  263.61    9.83   0
  -4   9  -4   10.18    3.41   0
  -4  13  -7   24.07    6.92   0
  -3  12  -6    8.31    5.18   0
  -2  -5   0   56.22    8.14   0
  -2  -1   0  145.68    7.93   0
  -1  -7   0   65.39    9.00   0
   0  -8   0   74.20    9.35   0
   0   9  -4  679.55   26.10   0
   1  -9   0   39.84    7.80   0
   1   7  -3  773.34   26.61   0
   2   2  -1  773.15   19.32   0
   3   1  -1   20.73    4.80   0
   5 -11  -1   -0.01    4.05   0
   5   1  -2  138.31   10.87   0
   6 -13  -2   14.92    5.77   0
   6  -1  -2  282.97   14.29   0
   8 -13  -3   85.16    7.57   0
   9  -3  -4   21.10    6.57   0
  10  -3  -5    6.04    6.67   0
  -8   2  -4   -1.85    4.35   0
  -8   3  -4    1.23    5.23   0
  -7   3  -3   36.25    6.47   0
  -6   2  -2    0.59    3.68   0
  -2  -6   0  158.30   13.21   0
   1   5  -2   63.44    7.38   0
   4 -12  -1   43.19    7.73   0
   5  -3  -1 1211.59   19.49   0
   5   3  -3    8.27    5.95   0
   7  -5  -2   33.80    4.30   0
   9 -14  -4    0.08    3.65   0
 -10   7  -8    3.28    5.27   0
  -9   6  -6   34.63    6.57   0
  -7  12  -8    0.86    2.84   0
  -7  13  -9    3.43    3.83   0
  -7  14 -10   12.63    4.68   0
  -5  -1  -1  912.12   27.48   0
  -5   0  -1   11.97    4.79   0
  -3  -5   0    4.76    5.81   0
  -3  -4   0   75.45    9.17   0
  -3  -2   0  206.17   11.97   0
  -3   9  -4  240.04   12.03   0
  -2   0   0    5.84    2.59   0
  -2   9  -4 1415.70   31.49   0
  -1   9  -4   17.97    5.24   0
   0   7  -3   25.57    6.36   0
   2 -10   0  404.93   19.47   0
   2   4  -2 1170.63   28.63   0
   2   6  -3  209.82   14.52   0
   3   3  -2 8765.47   78.79   0
   3   5  -3  113.38   11.68   0
   4  -1  -1    6.56    3.11   0
   4   2  -2 4421.32   57.05   0
   4   4  -3   -1.19    4.43   0
   6   1  -3  477.68   21.29   0
   7 -15  -3    3.12    5.50   0
   7 -12  -2   17.48    4.64   0
   7  -1  -3    0.66    4.20   0
   8 -16  -4   52.85    9.19   0
   9  -4  -4  158.31   11.98   0
  10  -4  -5    3.78    5.83   0
  11  -5  -6   60.62    9.72   0
  -8   4  -4  137.30   10.78   0
  -7   4  -3  189.08   10.77   0
  -5   1  -1    5.50    4.13   0
  -5  11  -6   49.23    6.08   0
  -4  10  -5   11.72    4.22   0
  -3  -1   0    0.54    2.87   0
  -1  10  -5  133.30   12.10   0
   0   3  -1 1979.17   24.80   0
   1   8  -4 1151.13   33.98   0
   4 -13  -1   49.03    8.55   0
   5   0  -2   62.09    7.32   0
   6  -2  -2  250.60   12.27   0
   8  -1  -4   33.28    7.43   0
  12  -7  -7   70.18    9.68   0
  -9   4  -5    8.62    5.95   0
  -6   3  -2   37.42    5.23   0
  -5  12  -7   11.37    4.77   0
  -5  13  -8   26.15    6.34   0
  -5  14  -9    2.35    5.10   0
  -4  -4   0   87.27   10.69   0
  -4  -3   0   16.18    6.28   0
  -2  10  -5  123.68   10.74   0
  -1   7  -3  190.36   11.30   0
   0   5  -2    3.64    3.28   0
   2 -11   0    1.28    4.30   0
   2   7  -4    0.20    5.74   0
   3 -11   0   54.41    8.45   0
   4  -9   0   -2.39    2.96   0
   4  -8   0   27.47    4.02   0
   5   2  -3   28.20    7.01   0
   8 -14  -3    1.43    4.14   0
   8  -5  -3   41.90    5.63   0
  10  -5  -5    4.17    5.24   0
  11  -6  -6  124.28   11.55   0
  12  -8  -7   -0.79    5.06   0
 -10   6  -7   -2.28    5.04   0
  -7   0  -2    2.29    5.48   0
  -6  15 -11    7.50    6.01   0
  -4  -2   0   -3.40    3.30   0
  -4  11  -6  115.89    9.41   0
  -3   0   0  185.19    8.97   0
  -3   7  -3    2.95    2.76   0
  -2   7  -3  119.65    8.15   0
  -2  11  -6   80.00    9.66   0
   0   8  -4  192.54   13.74   0
   1   6  -3   23.73    5.81   0
   3   0  -1  181.86    8.69   0
   3   6  -4  190.56   14.78   0
   7 -13  -2   22.63    5.28   0
   7  -2  -3   80.18    8.32   0
   9  -2  -5   30.25    7.83   0
  -8   2  -3   37.06    7.67   0
  -7   1  -2    8.92    5.39   0
  -6  -1  -1  678.28   25.39   0
  -6   0  -1  200.46   13.32   0
  -5   2  -1   17.43    4.11   0
  -4  -1   0   10.82    4.67   0
  -4  12  -7    0.36    3.97   0
  -4  13  -8   -5.25    4.39   0
  -3  11  -6  202.08   13.20   0
  -3  12  -7   36.19    7.06   0
  -1  -7   1   33.45    7.56   0
  -1  -6   1   47.87    7.93   0
  -1  -5   1  101.04    9.38   0
  -1   3  -1  143.68    5.33   0
  -1   5  -2   78.35    6.18   0
   0  -8   1  256.49   15.79   0
   0  -7   1   99.56    9.84   0
   0  -6   1   47.54    7.05   0
   0  -5   1   30.18    5.58   0
   0   9  -5   64.22    9.27   0
   1   2  -1 1129.69   19.35   0
   1   4  -2   37.09    5.87   0
   2   1  -1  124.91    7.22   0
   2   5  -3    9.71    5.69   0
   3 -12   0  104.13   11.31   0
   3   4  -3  131.81   11.93   0
   4   1  -2  567.85   19.02   0
   6   0  -3  264.37   15.00   0
   6   2  -4  132.80   12.75   0
   8  -2  -4    7.25    5.25   0
  -2  -6   1  157.81   12.82   0
  -1  -8   1   -0.02    4.35   0
  -1  -4   1  170.11   10.55   0
  -1   8  -4   95.55    9.18   0
   0  -9   1  132.19   12.49   0
   1  -9   1   54.34    8.25   0
   1  -8   1   31.66    6.53   0
   1  -7   1   -2.52    3.04   0
   1  -6   1   -2.80    3.32   0
   1   7  -4  311.50   17.17   0
   2   3  -2  874.85   22.51   0
   3   2  -2 6803.81   63.23   0
   7   0  -4   42.72    7.33   0
  -5  -2   0 1064.31   30.62   0
   5   3  -4    2.59    4.47   0
  -8  -6  -4    3.35    5.72   0
  -7   1 -12    6.17    3.88   0
  -6  -5   0   53.46    8.11   0
  -6   1  -7   35.06    3.17   0
  -6   2  -9    2.11    3.23   0
  -6   3 -13    5.85    5.35   0
  -5  -6   2   27.99    7.17   0
  -5   4 -11    7.73    5.18   0
  -4  -6   3   41.09    7.99   0
  -4  -3   1 1138.97   25.74   0
  -3   4  -7   57.72    6.61   0
  -2  -4   3   27.80    6.14   0
  -2   2  -3  377.32    9.33   0
  -2   5  -8 2360.32   43.42   0
  -1  -5   4    2.58    4.22   0
  -1   3  -4   39.94    5.07   0
   0   5  -7   64.62    8.36   0
   1  -6   5  269.54   15.11   0
   1   5  -7   64.35    8.79   0
   2  -6   5    9.76    4.96   0
   3  -8   6   21.76    6.34   0
   4   1  -2  567.78   15.89   0
   5  -9   6    1.23    4.96   0
   8 -10   5    2.25    4.93   0
   9   0  -5   40.07    8.04   0
  10  -1  -5    7.96    6.13   0
  -7  -6  -1    1.88    6.26   0
  -6   3 -14    1.53    5.39   0
  -5  -3   0  174.29   10.60   0
  -5   4 -12   12.13    6.33   0
  -4   5 -12    0.91    5.79   0
  -3  -6   4  219.20   15.30   0
  -3  -2   1 1884.74   28.16   0
  -3  -1   0   -0.74    2.02   0
  -2  -7   5  424.84   21.51   0
   0  -6   5   34.17    6.80   0
   0  -2   2  450.24   11.87   0
   2   3  -4   14.44    4.40   0
   3   2  -3 1263.25   25.66   0
   3   4  -6  143.35   11.87   0
   4   3  -5  472.50   19.82   0
   5   2  -4  256.45   14.11   0
   6  -5   3  170.78    7.06   0
   6  -1  -1   43.09    4.35   0
   7   0  -3  111.53    8.98   0
   8   0  -4   36.03    6.72   0
   9 -11   5    4.49    5.40   0
  11  -3  -4   31.44    6.73   0
  -7   0  -9  115.91    5.62   0
  -6  -6   1   16.64    6.20   0
  -5  -4   1    8.94    4.39   0
  -5   3  -9    6.40    3.97   0
  -5   4 -13    1.85    6.11   0
  -4  -4   2   19.85    5.68   0
  -4   2  -5    7.21    2.34   0
  -4   4  -9   11.26    4.69   0
  -3   0  -1   35.28    2.56   0
  -3   5 -10  127.73   11.80   0
  -2  -5   4   31.31    7.07   0
  -1  -6   5  206.36   14.51   0
  -1   4  -6  167.32   11.03   0
  -1   5  -8  277.39   15.81   0
   0   3  -4 4584.40   46.68   0
   1  -3   3  115.01    7.24   0
   1   3  -4  421.88   15.32   0
   2   5  -8   77.73   10.38   0
   3  -6   5  326.04   14.96   0
   4  -8   6   17.99    5.65   0
   4   4  -7  134.25   12.78   0
   6   2  -5  279.50   16.05   0
   7  -7   4    2.48    3.15   0
   7   2  -6    5.01    5.87   0
   8  -8   4   66.06    6.63   0
   9  -1  -4  127.46   10.98   0
  10  -9   3  157.24    8.39   0
  10  -2  -4    2.25    5.19   0
  11  -4  -3   -1.32    4.32   0
  -8  -6  -3   -1.30    5.42   0
  -8  -5  -4  102.73   10.18   0
  -7  -4  -2    8.98    5.26   0
  -7  -3  -3   17.43    4.96   0
  -6  -3  -1   24.34    5.31   0
  -6  -2  -2    6.24    3.40   0
  -6   2 -10   46.50    6.06   0
  -5  -5   2  194.39   13.72   0
  -4   3  -7    4.69    3.09   0
  -3  -3   2 8664.62   69.60   0
  -3   5 -11   88.70   11.07   0
  -2   5  -9 1100.12   31.13   0
   0  -7   6  296.65   17.68   0
   0  -3   3 1192.24   22.93   0
   0   4  -6   54.71    7.54   0
   0   5  -8   85.42    9.64   0
   1  -7   6    3.02    4.50   0
   1   4  -6  534.27   20.45   0
   1   5  -8  126.71   11.80   0
   2  -7   6   15.12    5.92   0
   2   4  -6   52.66    7.71   0
   5   3  -6   56.24    8.23   0
   6  -2   0   12.58    2.40   0
   7  -1  -2  107.14    7.74   0
   8  -1  -3   46.44    6.69   0
  -8  -3  -6    7.19    3.72   0
  -7  -5  -1   12.16    6.19   0
  -7  -2  -4   39.49    4.81   0
  -6  -4   0   15.91    5.53   0
  -5   1  -5   58.01    3.11   0
  -4  -5   3  121.86   10.80   0
  -4   4 -10    1.83    3.98   0
  -3  -4   3  124.80   10.62   0
  -3   4  -8   18.83    5.03   0
  -2  -6   5   21.03    7.05   0
  -2   3  -5  119.74    7.74   0
  -2   4  -7 1113.45   27.17   0
  -1  -7   6  129.26   12.66   0
  -1  -3   3 5281.93   51.13   0
  -1  -2   2  507.76   13.58   0
  -1  -1   1  783.11   12.91   0
  -1   5  -9   25.44    6.90   0
   0  -4   4   22.57    5.47   0
   1  -4   4  240.12   11.73   0
   3  -7   6   20.97    5.79   0
   3   3  -5   20.43    6.07   0
   5   1  -3   24.64    5.00   0
   6  -6   4  168.75    8.76   0
   8 -11   6    5.83    5.90   0
   8   1  -6   31.56    7.59   0
   9  -9   4   -0.64    3.74   0
   9  -2  -3    2.01    4.52   0
  10 -12   5   -0.72    4.89   0
  10  -3  -3    6.62    4.70   0
  11  -6  -1  174.35    8.16   0
  11  -5  -2  120.60    8.34   0
  -7  -6   0   16.78    6.88   0
  -6  -5   1   23.80    6.51   0
  -6   2 -11   83.43    8.26   0
  -5  -6   3  141.92   13.21   0
  -5   3 -10   33.67    6.33   0
  -4  -6   4   23.34    7.12   0
  -4   4 -11    5.58    5.18   0
  -3  -5   4  104.17   10.57   0
  -3   3  -6    4.88    3.30   0
  -2   5 -10   21.05    6.00   0
   0   5  -9    0.04    5.12   0
   2  -4   4   94.25    7.27   0
   2   2  -3   16.58    3.86   0
   3   4  -7    6.81    5.13   0
   4  -9   7   36.87    7.70   0
   4   2  -4   39.87    6.50   0
   6   1  -4  724.49   23.04   0
   7   1  -5   36.85    7.05   0
   9 -12   6   -1.93    5.39   0
   9   0  -6    2.91    6.46   0
  -8  -6  -2    1.19    5.66   0
  -8  -5  -3   20.22    6.44   0
  -7   0 -10   38.03    4.80   0
  -6  -1  -3    8.97    2.55   0
  -6   2 -14    2.36    5.90   0
  -6   2 -13    1.29    5.24   0
  -6   2 -12   11.95    5.45   0
  -5   3 -11  140.83   11.50   0
  -3   4  -9  426.06   18.63   0
  -1  -4   4  442.51   17.17   0
  -1   2  -3  656.64   13.64   0
  -1   4  -7  611.66   21.19   0
   0  -5   5   63.06    7.79   0
   1  -5   5    9.33    4.33   0
   1   5  -9  100.58   11.09   0
   2  -8   7   98.74   10.68   0
   2   4  -7   10.40    6.29   0
   3   1  -2  298.28   10.89   0
   4   3  -6    5.63    5.54   0
   5   2  -5 1121.79   30.22   0
   6   2  -6   60.95    9.02   0
   7  -8   5  432.08   16.27   0
   7  -2  -1  195.12    8.56   0
   8  -9   5   -1.29    4.18   0
   8  -2  -2   10.60    3.92   0
  10 -10   4   51.32    6.46   0
  10  -4  -2   91.54    7.66   0
  10  -1  -6    0.82    5.75   0
  12  -4  -5    0.35    5.79   0
  -8  -4  -4  157.74   10.42   0
  -7   0 -11    7.89    4.22   0
  -6   1  -8  116.07    6.74   0
  -5  -3   1   14.10    4.80   0
  -5   3 -13   31.46    8.23   0
  -5   3 -12   80.54   10.01   0
  -4   3  -8   45.03    6.01   0
  -4   4 -12    2.81    5.61   0
  -3  -6   5 1321.70   36.47   0
  -2  -3   3   -0.23    4.01   0
  -2  -2   2  703.35   17.25   0
  -2   4  -8  365.08   16.89   0
  -1  -5   5   91.51    9.40   0
  -1   3  -5   14.92    4.27   0
  -1   5 -10  135.74   12.54   0
   0  -6   6  740.99   25.86   0
   0   2  -3  343.36   11.10   0
   0   4  -7   39.94    7.33   0
   1  -6   6   54.65    8.12   0
   1   2  -3  145.23    8.04   0
   2  -5   5  113.25    9.14   0
   2   3  -5    5.52    4.07   0
   3  -8   7   62.17    8.96   0
   4  -7   6   40.73    6.58   0
   5  -9   7    3.63    5.43   0
   5   0  -2   55.70    5.69   0
   5   3  -7    6.51    4.95   0
   6  -7   5   42.11    6.00   0
   8   0  -5   15.10    5.82   0
   9 -10   5    2.23    4.64   0
   9  -3  -2   67.68    6.83   0
  11 -10   3  136.16    7.48   0
  -7  -5   0   29.55    7.29   0
  -7  -4  -1    1.31    4.50   0
  -5  -5   3  379.23   19.21   0
  -5  -4   2   -2.83    3.55   0
  -4  -4   3   -3.06    4.27   0
  -4  -3   2 1162.39   27.08   0
  -3   4 -10   65.86    9.12   0
  -2  -4   4  577.69   20.40   0
  -1  -6   6    4.78    6.03   0
   0   3  -5  166.67   10.30   0
   1   3  -5  384.10   15.64   0
   2  -6   6   18.95    5.80   0
   3   4  -8    4.16    5.02   0
   4  -1   0    1.62    1.66   0
   5  -4   3    4.09    1.99   0
   7   0  -4   48.24    7.23   0
   9  -1  -5   20.30    6.94   0
  10  -2  -5   46.46    8.63   0
  11  -3  -5   13.42    6.56   0
  -8  -6  -1    2.51    6.11   0
  -8  -5  -2   -0.03    5.06   0
  -8  -3  -5    4.49    3.60   0
  -7  -3  -2    3.02    4.03   0
  -6  -5   2  198.10   14.33   0
  -6  -4   1   33.87    6.57   0
  -6  -3   0   59.89    6.95   0
  -5   2  -8    7.06    3.57   0
  -4  -5   4    3.56    5.07   0
  -3   3  -7  111.14    8.43   0
  -2  -5   5   90.99    9.77   0
  -2  -1   1  141.73    6.62   0
  -1   4  -8  354.69   17.43   0
   0  -7   7   46.30    8.72   0
   1  -7   7   51.89    8.68   0
   2   4  -8   94.21   11.05   0
   3  -3   3  162.87    6.87   0
   3   2  -4   34.93    5.58   0
   3   3  -6   77.38    9.08   0
   4  -8   7    3.63    4.63   0
   4   1  -3   93.91    7.78   0
   5  -5   4    8.71    2.96   0
   6   0  -3  273.08   12.95   0
   7  -9   6   12.87    5.44   0
   7   1  -6   42.66    8.07   0
   8 -10   6   27.64    6.67   0
  10  -5  -1   70.33    6.00   0
  12  -5  -4    2.52    5.32   0
  -8  -4  -3    1.02    4.65   0
  -4   2  -6  276.00   10.14   0
  -4   3  -9   56.62    7.34   0
  -3  -4   4    0.05    4.84   0
  -3  -3   3 2783.34   41.64   0
  -3   4 -11   62.85    9.42   0
  -2  -6   6   13.95    5.81   0
  -2   3  -6   93.49    7.65   0
  -2   4  -9    0.36    4.42   0
   0   4  -8  455.73   20.26   0
   1   4  -8   13.87    6.46   0
   2  -7   7   33.99    7.29   0
   4   2  -5  688.45   22.98   0
   4   3  -7   22.85    6.68   0
   5   1  -4  219.83   12.93   0
   6   1  -5  599.16   22.61   0
   6   2  -7   -3.44    4.97   0
   8  -3  -1    2.20    2.71   0
   8  -1  -4   55.42    7.87   0
   9 -11   6    3.84    5.42   0
  10 -11   5    1.05    4.53   0
  -7  -5   1   18.32    6.88   0
  -6  -2  -1    9.67    3.52   0
  -6   1 -14    6.38    6.34   0
  -6   1  -9    1.10    3.57   0
  -5   2  -9   99.69    8.49   0
  -4  -1   0    7.85    3.00   0
  -4   3 -10   53.30    7.74   0
  -3  -5   5    4.73    4.75   0
   2   1  -2  201.69    8.26   0
   2   3  -6   19.63    5.65   0
   3  -6   6  636.51   21.35   0
   4  -9   8   62.88    9.50   0
   5   2  -6  506.19   21.64   0
   7  -3   0  235.71    7.57   0
   8   0  -6  191.27   15.13   0
   9  -4  -1    5.25    3.29   0
  11  -4  -4   -2.40    4.90   0
  12  -6  -3   35.21    6.81   0
  -7  -4   0   15.42    5.78   0
  -7  -2  -3  104.86    6.79   0
  -6   1 -13   35.77    7.62   0
  -6   1 -10   -0.28    3.97   0
  -4   3 -11   99.43   10.51   0
  -2   2  -4  162.52    7.28   0
  -2   4 -11    2.61    5.45   0
  -1   3  -6    1.67    3.91   0
  -1   4  -9    9.17    4.80   0
   0   4  -9  384.76   19.70   0
   1   3  -6  683.03   22.10   0
   1   4  -9   63.28    9.70   0
   2   2  -4   86.72    7.45   0
   2   4  -9   37.11    7.75   0
   3  -7   7   20.03    6.02   0
   4   3  -8  297.74   18.77   0
   7  -1  -3   -1.39    3.38   0
   8 -11   7   16.73    6.54   0
   9  -2  -4   10.08    5.45   0
  10  -3  -4   14.07    5.87   0
  -8  -5  -1    2.77    5.25   0
  -7  -3  -1    3.19    4.38   0
  -6  -5   3  585.01   24.28   0
  -6  -4   2   10.86    5.51   0
  -6   1 -12    2.88    5.18   0
  -6   1 -11    4.64    4.69   0
  -5  -5   4   77.45    9.97   0
  -5  -4   3   25.23    6.17   0
  -5  -3   2   70.15    7.87   0
  -5   2 -13  221.93   15.90   0
  -5   2 -10  201.21   12.37   0
  -4   3 -12   15.25    6.52   0
  -3   2  -5  109.46    6.48   0
  -3   3  -8   -0.06    3.35   0
  -2   3  -7   86.06    8.28   0
  -1  -5   6  576.34   22.60   0
  -1   4 -10  182.60   14.25   0
   0  -5   6    6.54    4.74   0
   0  -4   5  100.22    8.79   0
   0   3  -6  259.72   13.18   0
   3  -8   8  106.56   11.33   0
   5  -1  -1   28.18    3.76   0
   7   0  -5  248.22   15.27   0
   9 -12   7    7.95    6.23   0
   9  -1  -6   97.43   11.08   0
  10 -12   6   10.17    5.85   0
  10  -2  -6   13.99    7.41   0
  -8  -4  -2   14.16    5.51   0
  -5   2 -12  366.24   18.67   0
  -5   2 -11  501.92   20.14   0
  -4  -5   5  196.00   14.38   0
  -4  -3   3 1785.57   34.71   0
  -3   3  -9    5.07    4.71   0
  -2  -5   6   -0.21    5.30   0
  -2  -4   5   90.78    9.55   0
  -1  -6   7   49.19    8.12   0
  -1  -3   4  388.32   15.07   0
   0  -6   7    1.92    4.49   0
   0  -3   4 4687.11   48.17   0
   0   4 -10  792.66   28.86   0
   1  -6   7   21.91    6.53   0
   1  -5   6   13.96    4.88   0
   1  -4   5   15.67    4.34   0
   1   2  -4 1170.95   23.67   0
   2   3  -7   47.54    8.20   0
   3   2  -5   50.66    7.32   0
   4   2  -6  506.99   21.05   0
   5  -9   8   -0.15    5.23   0
   5   2  -7   78.83   10.31   0
   6  -1  -2  272.44   11.43   0
   6   1  -6  451.44   20.91   0
  11  -5  -3   89.75    9.08   0
  12  -5  -5    0.96    6.07   0
  -7  -5   2   -2.88    4.80   0
  -6  -3   1    3.46    3.50   0
  -4   2  -7    6.30    3.42   0
  -3  -1   1   25.99    3.86   0
  -2  -6   7   11.45    5.71   0
  -2  -3   4   18.64    4.80   0
  -1   2  -4  137.19    7.41   0
  -1   3  -7  295.21   14.40   0
   1  -7   8   26.26    7.19   0
   1  -3   4   42.40    5.27   0
   1   1  -2   10.24    2.97   0
   3   1  -3   46.16    5.57   0
   3   3  -8 1231.77   35.10   0
   4  -7   7   10.73    5.23   0
   6   0  -4  486.25   18.54   0
   8  -2  -3   10.79    4.82   0
   8  -1  -5   34.80    7.50   0
  -9  -6  -2    4.25    5.72   0
  -8  -5   0  119.56   11.45   0
  -7  -4   1  116.66   10.49   0
  -5  -2   1  390.66   14.30   0
  -4  -2   2 4230.24   46.76   0
  -3  -5   6   78.56    9.64   0
  -3  -4   5  180.96   12.97   0
  -3   3 -11    8.38    5.79   0
  -3   3 -10  216.28   14.09   0
  -2   3  -8  205.14   12.46   0
  -1  -2   3  145.92    8.21   0
   0  -2   3  358.91   11.43   0
   0   2  -4  186.94    9.12   0
   0   3  -7  100.94    9.51   0
   1   3  -7   25.86    6.06   0
   2  -7   8   83.94   10.08   0
   2  -6   7  298.11   16.10   0
   2  -4   5   43.22    5.72   0
   4  -8   8   46.84    8.11   0
   4  -4   4    3.90    2.55   0
   4   0  -2    2.48    2.73   0
   4   1  -4  135.62    9.81   0
   5   0  -3   45.86    5.76   0
   9  -3  -3   90.81    8.77   0
  10  -4  -3    2.84    4.73   0
  11  -4  -5    3.59    6.03   0
  -6  -5   4 1164.27   34.44   0
  -5  -5   5   15.75    6.49   0
  -5  -4   4    9.34    5.11   0
  -3  -3   4  503.43   18.73   0
  -3   3 -12    5.59    5.41   0
  -2  -2   3   20.23    4.56   0
   2   2  -5  194.70   11.33   0
   2   3  -8   30.42    7.04   0
   4   2  -7  729.50   26.24   0
   6   1  -7  252.15   16.70   0
   7   0  -6   55.23    8.50   0
   9  -2  -5   34.07    6.86   0
  10  -3  -5    7.49    6.13   0
  -6  -4   3   73.91    8.92   0
  -2   3  -9  176.13   12.25   0
  -1   3  -8   96.91    9.05   0
   0   3  -8   -1.89    4.34   0
   1   3  -8   59.56    8.18   0
   2   3  -9   30.25    7.62   0
   3   2  -6  540.25   20.38   0
  -4  -4   5   62.67    8.24   0
  -1  -6   8    6.20    5.00   0
  -1  -5   7   78.12    9.26   0
  -4  11  16   -1.06    5.38   0
  -3   5  11   80.72    8.81   0
  -3   7  14   21.23    7.94   0
  -3   8  15   -1.01    7.18   0
  -3   9  16   11.27    8.18   0
  -2   5  13    5.30    6.05   0
  -2   9  17    6.62    8.12   0
  -1   4  13   28.03    8.40   0
  -1   8  17   -1.83    7.77   0
   0   1   9   27.43    6.90   0
   0   3  13   15.29    8.49   0
   0   7  17    1.61    9.18   0
   1   1  11   62.33   10.78   0
   1   3  14   30.21   11.40   0
   1   4  15   71.10   15.21   0
   1   5  16   80.69   16.92   0
   1   6  17   -1.78    7.68   0
   2  -1   7  413.49   21.13   0
   2   0  10   97.28   13.59   0
   2   1  12   21.50   10.04   0
   3  -2   5  132.25   12.27   0
   3  -1   9   57.43   10.76   0
   3   0  11   11.24    9.45   0
   3   1  13   27.81   11.10   0
   3   2  14   45.79   14.50   0
   3   3  15   25.43   12.56   0
   3   4  16   16.10   11.94   0
   4  -2   7    8.22    7.57   0
   4  -1  10  352.74   26.21   0
   4   0  12    3.86    8.86   0
   4   1  13   -1.63   10.63   0
   5  -3   4  123.28   13.02   0
   5  -2   8    3.38    8.38   0
   5   0  12    5.11   11.39   0
   6  -2   9   -5.02    7.91   0
   6  -1  11    0.02    9.51   0
   7  -2   9   28.25   12.04   0
   7  -1  11    3.08    9.04   0
   7   0  12   -2.93   10.27   0
   8  -4  -3  619.87   21.69   0
   8  -4  -2   40.92    7.33   0
   8  -4   1  205.03   16.97   0
   8  -4   2  647.19   30.61   0
   8  -2   9   11.38    9.97   0
   8   0  12   -1.24   10.15   0
   9  -4  -4  126.33   10.66   0
   9  -4   2   37.28   10.13   0
   9  -3   6    0.69   10.19   0
   9  -1  10    5.02   12.50   0
  10  -4  -4    4.11    5.08   0
  10  -4   1    4.61    7.80   0
  10  -4   2   31.93   11.06   0
  10  -3   6   -1.33    7.81   0
  10  -2   8   20.11   12.12   0
  11  -4  -4   -0.29    4.87   0
  11  -4  -3    0.11    6.44   0
  11  -4  -2   -1.61    7.41   0
  11  -4  -1   12.27    8.20   0
  11  -4   0   10.25    8.60   0
  11  -4   1   -1.50    7.55   0
  11  -3   5    3.98    8.82   0
  11  -2   7    5.16   11.94   0
  12  -3   3    6.52    9.52   0
  13  -3  -7    4.83    6.45   0
  13  -3   1   -2.70    8.18   0
  -4   7  12  308.18   15.93   0
  -2   3   9   13.30    4.25   0
  -2   6  14  141.68   15.38   0
  -2   7  15    0.04    6.77   0
  -2   8  16    9.33    8.90   0
  -1   2   9    7.51    4.70   0
  -1   5  14  304.04   23.17   0
  -1   6  15   10.95    8.69   0
  -1   7  16   15.47   10.03   0
   0   2  11   -2.55    5.39   0
   0   4  14  146.31   17.85   0
   0   5  15    9.71    9.71   0
   0   6  16   15.43   10.02   0
   1   0   8  762.67   27.81   0
   2   2  13   42.40   12.70   0
   2   5  16   11.74   11.17   0
   3  -2   4  312.77   16.61   0
   4   2  14   69.74   16.19   0
   4   3  15   -0.82    9.04   0
   5  -3   3    0.19    4.83   0
   5  -1  10   51.38   13.23   0
   5   1  13   14.18   11.04   0
   5   2  14   32.26   14.73   0
   5   3  15   33.77   14.35   0
   6  -2   8    8.57    9.96   0
   6  -1  10    1.53   10.70   0
   6   0  12    4.10    9.50   0
   6   1  13   54.99   16.18   0
   6   2  14   22.20   13.27   0
   7  -3   6   73.83   13.34   0
   7  -1  10   -3.61   10.23   0
   7   1  13   -0.52    9.72   0
   8  -4  -1   -0.43    4.29   0
   8  -4   0  711.18   28.71   0
   8  -3   6  159.68   19.57   0
   8  -2   8   -5.38   10.47   0
   8  -1  10   -1.07    9.17   0
   9  -4  -3  160.59   12.79   0
   9  -4  -2    2.03    5.50   0
   9  -4  -1    3.57    5.09   0
   9  -4   0   66.02   10.81   0
   9  -4   1  308.02   22.01   0
   9  -2   8    1.46    9.01   0
   9   0  11    7.02   11.56   0
  10  -4  -3    3.46    4.99   0
  10  -4  -2   93.30   11.87   0
  10  -4  -1    9.83    6.98   0
  10  -4   0    0.64    6.61   0
  10  -3   5    0.77    9.16   0
  10  -2   7    2.61   10.94   0
  10  -1   9    4.52   10.67   0
  11  -3   4   10.04   10.09   0
  11  -2   6   78.80   18.78   0
  12  -3  -8    1.84    5.13   0
  12  -3   2    1.90    8.42   0
  13  -3  -6    3.09    7.03   0
  13  -3  -1    6.57    8.70   0
  13  -3   0   -4.10    7.80   0
  -5  12  15   22.22    7.85   0
  -4   8  13   25.20    7.14   0
  -4   9  14   -1.21    5.67   0
  -4  10  15   -0.62    6.41   0
  -3  10  16   -0.67    6.63   0
  -2   4  11   19.18    5.70   0
  -1   3  11    7.77    5.72   0
   0   1   8  112.43   10.73   0
   1   1  10   13.02    7.08   0
   1   2  12    5.97    6.09   0
   1   6  16    6.30   10.20   0
   2  -1   6   89.81    9.98   0
   2   0   9  580.43   28.30   0
   2   1  11   11.55    8.60   0
   2   3  14   -1.06    9.38   0
   2   4  15  120.41   19.31   0
   3  -2   3    2.92    4.54   0
   3  -1   8  528.98   27.03   0
   3   0  10    4.15    8.13   0
   3   1  12    2.93    8.13   0
   3   2  13   30.21   13.03   0
   3   4  15    2.35    9.80   0
   3   5  16   -2.91    9.78   0
   4  -2   6  314.50   20.30   0
   4  -1   9   17.23    7.92   0
   4   0  11    1.02    8.07   0
   5  -3   2   -1.51    4.30   0
   5  -2   7  364.93   24.69   0
   5   0  11   11.18   11.47   0
   6  -3   4  350.50   22.55   0
   6   0  11   13.27   12.27   0
   7  -3   5   27.57    8.77   0
   7  -2   8   28.01   11.98   0
   7   0  11    1.86   10.64   0
   8  -3   5    8.88    8.48   0
   8   0  11   28.83   13.97   0
   8   1  12   -2.71    9.50   0
   9  -3   5   29.91   11.40   0
   9  -2   7   10.81   12.11   0
   9  -1   9    3.51    9.96   0
   9   0  10   24.42   14.58   0
  10  -3   4   24.90   12.02   0
  10  -1   8    8.14   11.74   0
  11  -3   3    5.59    9.43   0
  11  -1   7   31.33   15.70   0
  12  -3   1    8.27    9.70   0
  12  -2   4    8.25   10.91   0
  13  -3  -5   -0.53    7.52   0
  13  -3  -4    2.08    7.63   0
  13  -3  -3   15.61    8.63   0
  13  -3  -2    6.73    8.15   0
  -5   9  12    4.01    4.53   0
  -5  11  14   22.52    7.19   0
  -3   6  12  199.59   14.50   0
  -3   9  15    3.91    8.27   0
  -2   9  16   12.62    8.82   0
  -1   4  12    3.00    5.62   0
  -1   8  16    2.37    8.28   0
   0   2  10   35.49    8.22   0
   0   3  12    7.44    6.58   0
   0   7  16    2.48    9.09   0
   1   0   7   21.48    6.04   0
   1   3  13    4.58    7.32   0
   1   4  14    5.71    9.49   0
   1   5  15   30.54   13.00   0
   2   6  16   19.64   12.87   0
   3   3  14   18.64   11.59   0
   4  -2   5    7.22    6.17   0
   4   1  12    1.37    9.04   0
   4   2  13  186.30   24.65   0
   4   3  14   43.89   15.06   0
   4   4  15   -1.74    8.84   0
   5  -3   1  325.56   16.41   0
   5  -1   9    6.54    8.32   0
   5   1  12   27.97   12.82   0
   5   2  13   88.76   20.01   0
   5   3  14   -3.90   10.16   0
   6  -3   3  110.55   12.77   0
   6  -2   7    7.60    7.85   0
   6  -1   9   -1.26    9.62   0
   6   1  12   12.42   11.16   0
   6   2  13   27.85   14.45   0
   6   3  14   20.92   13.35   0
   7  -3   4   36.80    9.98   0
   7  -2   7   64.93   14.77   0
   7  -1   9   -4.31   10.18   0
   7   1  12   -1.07    9.82   0
   7   2  13   -1.72   10.30   0
   8  -3   4    1.11    8.23   0
   8  -2   7   -2.88    8.19   0
   8  -1   9    9.75   10.12   0
   8   0  10  117.38   21.78   0
   9  -3   4   26.01   10.17   0
   9  -1   8    1.52   10.79   0
  10  -3   3    4.20    9.23   0
  10  -2   6   16.49   10.90   0
  11  -3  -8    1.88    4.23   0
  11  -3   2    6.89    9.67   0
  11  -2   5   12.15   11.03   0
  12  -3  -7   94.76   11.23   0
  12  -3  -1   19.40   10.04   0
  12  -3   0   27.73   12.16   0
  12  -2   3   -4.58    8.44   0
  -6  11  12    1.69    3.93   0
  -5  10  13    8.98    5.60   0
  -4  11  15   -2.20    6.65   0
  -3   5  10   14.54    4.59   0
  -3   7  13    0.49    4.88   0
  -3   8  14    5.77    6.01   0
  -2   5  12    4.44    4.88   0
  -2   6  13  137.11   14.77   0
  -2   8  15    2.13    7.21   0
  -1   7  15   14.78    8.91   0
   0   4  13  104.05   14.47   0
   0   5  14  107.74   16.55   0
   0   6  15   15.37    9.63   0
   1   1   9   63.76   10.20   0
   1   2  11   27.43    9.47   0
   1   7  16   -3.31    8.91   0
   2  -1   5   59.12    7.81   0
   2   0   8 1493.07   42.39   0
   2   2  12   14.76    8.79   0
   2   3  13    5.13    9.86   0
   2   5  15    2.51    9.49   0
   3   0   9  102.81   14.36   0
   3   1  11    6.13    7.93   0
   3   5  15   -1.77    9.68   0
   4   0  10   91.32   14.95   0
   4   5  15   -0.74   11.00   0
   5   0  10   22.02   11.74   0
   6  -3   2   41.06    8.33   0
   6   0  10   -4.29   10.35   0
   7  -3   3   37.33    9.71   0
   7   0  10   26.73   13.91   0
   8  -3   3   40.95   11.07   0
   8  -2   6   17.24   11.49   0
   8  -1   8    2.13   11.21   0
   8   1  11   21.00   12.87   0
   9  -3   3   -0.08    7.90   0
   9  -2   6   37.30   13.80   0
   9   0   9    4.40   12.02   0
  10  -3  -8    9.07    4.14   0
  10  -3   2   -0.61    8.16   0
  10  -2   5    0.80    9.39   0
  10  -1   7   70.96   17.64   0
  11  -3   0    4.73    8.75   0
  11  -3   1    1.01    9.00   0
  11  -2   4   -2.93    8.94   0
  11  -1   6   75.00   18.87   0
  12  -3  -6   93.70   12.21   0
  12  -3  -5  101.43   13.65   0
  12  -3  -4   -2.64    7.89   0
  12  -3  -3   -0.20    7.80   0
  12  -3  -2   -3.06    6.80   0
  12  -2   2   -1.65    8.72   0
  13  -2   0   12.04   10.17   0
  -4   7  11  167.78   11.61   0
  -2   4  10    2.19    3.95   0
  -2   7  14   27.72    9.23   0
  -2  10  16   23.74   10.22   0
  -1   3  10   -0.66    4.34   0
  -1   6  14  151.97   17.60   0
   0   1   7 1892.02   37.65   0
   0   8  16    5.50    9.36   0
   1   0   6  184.83   12.73   0
   1   3  12   16.46    9.30   0
   1   6  15    7.08    9.79   0
   2   1  10    4.71    6.26   0
   3   2  12   11.12    9.32   0
   3   3  13    3.23   10.91   0
   3   4  14   -0.20    9.59   0
   4  -2   4  226.91   15.44   0
   4   1  11   -2.55    7.67   0
   4   2  12   81.37   17.26   0
   4   3  13  175.58   23.75   0
   4   4  14   -0.82    9.83   0
   5  -2   5 1228.15   40.54   0
   5  -1   8   14.42    7.80   0
   5   1  11   11.41   11.62   0
   5   2  12  142.24   21.96   0
   5   3  13   65.06   17.72   0
   5   4  14   17.11   12.54   0
   6  -3   1  757.93   27.15   0
   6  -2   6  145.25   16.90   0
   6  -1   8  115.92   17.05   0
   6   1  11    6.08    9.35   0
   6   2  12   40.96   15.53   0
   6   3  13    4.57   10.26   0
   7  -3   2  345.70   21.70   0
   7  -2   6    0.81    7.41   0
   7  -1   8    4.08    8.93   0
   7   1  11   13.68   11.51   0
   7   2  12   -2.26    9.85   0
   8  -3   2  219.74   19.00   0
   8   0   9  175.93   24.52   0
   9  -3   2    1.59    7.70   0
   9  -2   5   45.24   14.10   0
   9  -1   7    5.87   10.57   0
   9   1  10   10.38   11.91   0
  10  -3   1    1.05    7.76   0
  10  -2   4    4.36    9.91   0
  10  -1   6   86.34   18.57   0
  10   0   8    5.09   10.74   0
  11  -3  -7   11.07    5.49   0
  11  -3  -1    6.22    8.24   0
  11  -2   3    1.38    9.32   0
  11  -1   5   49.69   16.22   0
  12  -2   1   14.30   10.27   0
  12  -1   4    1.40   10.88   0
  13  -2  -1    3.81    8.70   0
  -5  12  14   -0.50    6.04   0
  -4  10  14   37.48    9.18   0
  -3  10  15    3.74    7.66   0
  -2   9  15   33.77   11.59   0
  -1   8  15   13.77    9.69   0
   0   2   9   57.06    8.96   0
   0   3  11    1.97    4.58   0
   0   7  15    3.42    9.65   0
   1   4  13   -3.35    6.93   0
   1   5  14   -4.00    8.35   0
   2  -1   4  389.75   16.52   0
   2   2  11   23.81   10.13   0
   2   6  15    2.98    8.87   0
   3  -1   6   -2.05    4.10   0
   3   1  10   20.66    9.33   0
   3   6  15    7.19   11.26   0
   4  -2   3  232.29   14.99   0
   4  -1   7   59.38   10.66   0
   4   0   9    2.62    6.18   0
   5   0   9   31.83   11.89   0
   5   5  14   -0.96   11.60   0
   6  -3  -1 3166.44   47.68   0
   6  -3   0 1510.99   35.61   0
   6  -2   5  755.60   34.47   0
   6   0   9   -1.60    9.72   0
   7  -3   1  176.77   15.13   0
   7  -2   5   23.54    9.49   0
   7   0   9  134.12   20.59   0
   7   1  10   81.10   18.31   0
   7   3  12   -2.09   11.63   0
   8  -3   1  131.77   14.36   0
   8  -2   5   46.73   12.09   0
   8  -1   7   10.93   11.41   0
   8   1  10   43.63   15.36   0
   8   2  11    4.10   11.30   0
   9  -3   1    2.22    7.37   0
   9  -2   4   -1.19    9.02   0
   9   0   8   16.89   11.68   0
   9   1   9    2.89   11.92   0
  10  -3  -7    5.93    4.40   0
  10  -3   0   12.22    8.43   0
  11  -3  -6   27.68    7.35   0
  11  -3  -5   12.91    6.98   0
  11  -3  -4   26.06    8.67   0
  11  -3  -3   -0.90    6.00   0
  11  -3  -2   18.78    8.75   0
  11  -2   2   36.17   13.69   0
  11   0   6    6.80   13.32   0
  12  -2   0   66.49   14.70   0
  12  -1   3   18.80   13.07   0
  13  -2  -8    2.17    6.10   0
  13  -2  -3   17.62    9.01   0
  13  -2  -2    9.15    9.04   0
  -4   8  12   38.36    7.48   0
  -4   9  13    3.08    5.74   0
  -4  12  15    4.62    6.41   0
  -3   9  14    8.20    7.99   0
  -2   5  11   51.45    8.21   0
  -1   4  11   20.41    6.68   0
  -1   7  14   -1.50    7.55   0
   0   4  12   -1.29    4.85   0
   0   5  13  162.14   18.45   0
   0   6  14   10.20    9.61   0
   1   1   8  243.08   16.63   0
   1   2  10   16.37    6.91   0
   1   7  15    2.07    9.87   0
   2   0   7  445.81   22.11   0
   2   1   9    3.07    6.74   0
   2   3  12  147.15   18.43   0
   2   4  13   37.42   12.96   0
   2   5  14    1.40    9.75   0
   2   7  15    4.99   10.56   0
   3   0   8  155.89   15.58   0
   3   2  11    1.40    9.15   0
   3   4  13    8.53   10.46   0
   3   5  14    1.68   10.10   0
   4   1  10    5.44    9.35   0
   4   5  14    3.22    9.75   0
   5  -2   4  598.75   26.82   0
   5  -1   7   -2.22    5.72   0
   5   1  10    2.01    9.80   0
   5   4  13   -5.50   10.43   0
   6  -1   7   31.35    9.74   0
   6   1  10   13.93   12.61   0
   6   2  11    2.25   11.22   0
   6   3  12    0.36   11.21   0
   6   4  13   16.50   12.66   0
   7  -3   0  250.19   16.60   0
   7  -1   7   25.91   10.92   0
   7   2  11    0.69    9.70   0
   8  -3   0   40.53    8.72   0
   8  -2   4    4.05    8.61   0
   8   0   8   39.44   14.55   0
   9  -3   0   -3.32    5.47   0
   9  -1   6   21.08   12.05   0
  10  -3  -6   -1.10    4.38   0
  10  -3  -2   22.40    7.93   0
  10  -3  -1   57.48   10.75   0
  10  -2   3    0.10    7.99   0
  10  -1   5    1.75    8.47   0
  10   1   8   -2.23    9.85   0
  11  -2   1   94.32   16.33   0
  11  -1   4   43.20   13.97   0
  12  -1   2   -0.61    9.25   0
  13  -2  -7   -1.99    6.62   0
  13  -2  -6    4.14    7.84   0
  13  -2  -5    2.07    7.03   0
  13  -2  -4   14.44    8.50   0
  -5  11  13   29.71    7.54   0
  -3   7  12   62.20    9.49   0
  -3   8  13    5.11    5.68   0
  -3  11  15    6.04    7.60   0
  -2   6  12   10.81    6.24   0
  -2   7  13   35.89    9.26   0
  -2   8  14    3.08    7.18   0
  -2  10  15   42.35   11.62   0
  -1   3   9   50.05    7.73   0
  -1   5  12   50.76    9.83   0
   0   1   6 4543.60   53.47   0
   0   8  15   15.15   10.71   0
   1   0   5   18.27    4.75   0
   1   3  11   99.83   14.17   0
   1   5  13   -1.21    8.78   0
   1   6  14    5.65    9.26   0
   3  -1   5  385.87   19.72   0
   3   3  12   38.96   12.61   0
   4  -2   2  355.65   16.88   0
   4  -1   6  181.70   16.00   0
   4   0   8   29.03    8.90   0
   4   2  11    7.61   10.16   0
   4   3  12  175.29   22.68   0
   4   4  13   25.68   12.25   0
   4   6  14   41.66   16.14   0
   5   0   8   -3.03    7.26   0
   5   2  11  113.22   19.14   0
   5   3  12   66.71   16.12   0
   6  -2   4  151.72   15.37   0
   6   0   8   -1.80    9.35   0
   7  -3  -2  455.09   19.25   0
   7  -2   4    5.02    6.70   0
   7  -1   6   -4.83    8.61   0
   7   0   8   11.71   10.16   0
   7   1   9  185.39   24.31   0
   7   3  11   -2.43   10.44   0
   8  -3  -1    5.54    5.11   0
   8  -1   6   11.78   10.63   0
   8   1   9   93.86   19.12   0
   8   2  10    3.79   10.79   0
   9  -3  -6    0.75    3.82   0
   9  -3  -2   52.96    9.03   0
   9  -3  -1   28.82    7.95   0
   9  -2   3   15.57    9.95   0
   9  -1   5   10.96   11.65   0
   9   0   7   21.11   11.80   0
   9   1   8   -3.26   10.35   0
   9   2   9    8.70   13.04   0
  10  -3  -5    7.31    5.17   0
  10  -3  -4   15.78    6.05   0
  10  -3  -3   12.87    6.41   0
  10  -2   2   13.10   10.02   0
  10   0   6   47.44   15.37   0
  10   1   7    8.48   12.53   0
  11  -2   0  154.41   19.27   0
  11  -1   3   -5.00    9.04   0
  11   0   5   12.02   11.38   0
  12  -2  -9    3.56    5.21   0
  12  -2  -2   39.85   12.43   0
  13  -1  -1   -0.87    8.98   0
  -5   9  11   -0.51    3.89   0
  -5  10  12    1.23    4.68   0
  -5  13  14    8.74    7.11   0
  -4  11  14   37.01    9.79   0
  -3   5   9    5.19    3.48   0
  -2   4   9    0.44    3.30   0
   0   3  10   21.89    6.80   0
   0   7  14   36.41   11.86   0
   1   4  12    6.87    7.86   0
   1   8  15   -0.89    8.25   0
   2   0   6    9.05    5.99   0
   2   2  10   12.88    6.93   0
   2   5  13    5.34   10.08   0
   2   6  14    1.26    8.04   0
   2   8  15    6.16   10.84   0
   3   0   7   60.27   10.00   0
   3   1   9   18.13    8.81   0
   3   6  14    5.27    9.41   0
   4   1   9   -1.47    8.25   0
   4   5  13    0.47   10.17   0
   5  -2   3   45.11    7.99   0
   5  -1   6   66.41   11.48   0
   5   5  13    2.01    9.95   0
   6  -2   3   26.84    8.28   0
   6  -1   6  108.30   14.65   0
   6   1   9   72.68   16.49   0
   6   3  11    8.78   11.62   0
   6   4  12    7.62   11.32   0
   7  -3  -3    0.32    3.02   0
   7  -2   3  123.71   14.83   0
   7   2  10   39.10   14.20   0
   8  -3  -4   11.06    4.43   0
   8  -3  -3    5.41    4.64   0
   8  -3  -2    9.23    5.05   0
   8   0   7    2.69    9.58   0
   8   1   8   74.03   17.65   0
   8   3  10    0.81   11.62   0
   9  -3  -5   -0.28    4.01   0
   9  -3  -4   18.33    6.01   0
   9  -3  -3   93.70   10.73   0
   9  -2   2    4.44    8.28   0
   9   0   6    8.51   10.52   0
  10  -2   1   40.77   11.95   0
  11  -2  -1   63.12   13.46   0
  11  -1   2   25.84   11.93   0
  11   0   4   -1.01   11.36   0
  12  -2  -8   52.67    9.41   0
  12  -2  -4    3.47    8.76   0
  12  -2  -3    2.31    6.95   0
  12  -1   1    0.26    7.90   0
  12   0   3    2.84    9.67   0
  13  -1  -2   -3.17    8.08   0
  -6  12  12   11.65    5.13   0
  -4  10  13   39.98    9.10   0
  -3  10  14   22.31    9.31   0
  -2   9  14    3.53    7.71   0
  -2  11  15    0.42    7.67   0
  -1   4  10    4.96    5.13   0
  -1   8  14    0.43    8.13   0
  -1  10  15   51.44   13.70   0
   0   4  11   15.92    7.28   0
   0   5  12   56.07   11.80   0
   0   6  13   52.08   12.56   0
   0   9  15   14.74   10.31   0
   1   1   7    1.64    3.98   0
   1   2   9   11.22    5.85   0
   1   7  14    6.05   10.17   0
   1   9  15    3.26   10.55   0
   2   1   8    1.44    5.04   0
   2   3  11  403.59   27.27   0
   2   4  12  276.36   24.76   0
   2   7  14    0.89    9.48   0
   3  -1   4  132.63   11.27   0
   3   2  10   46.46   10.99   0
   3   3  11   45.35   13.50   0
   3   4  12   -0.24   10.37   0
   3   5  13   14.79   10.27   0
   3   7  14    5.97   12.29   0
   4  -2   1  261.49   13.28   0
   4  -1   5  181.06   15.05   0
   4   0   7   30.50    9.59   0
   4   2  10   29.12   11.95   0
   4   3  11   16.91   12.19   0
   4   4  12   16.80   12.27   0
   5  -2   2    3.97    4.82   0
   5   1   9    5.47    8.66   0
   5   2  10    7.76    9.81   0
   5   3  11   24.74   13.64   0
   5   4  12   -0.27    9.07   0
   5   6  13   13.48   13.82   0
   6   0   7   14.48   10.30   0
   6   2  10   62.53   16.24   0
   6   5  12   17.43   14.09   0
   7  -1   5    7.11    8.25   0
   7   0   7    6.12    8.98   0
   7   4  11   33.43   15.75   0
   8  -2   2   -4.28    5.78   0
   8   2   9    3.13   10.28   0
   9  -1   4   77.84   15.54   0
   9   1   7    1.64    9.79   0
   9   2   8    8.26   12.42   0
  10  -2   0   77.93   13.78   0
  10  -1   3   47.70   14.44   0
  10   0   5    0.32    8.62   0
  10   1   6   -0.97   11.01   0
  10   2   7    5.30   13.23   0
  11  -2 -10    6.06    4.15   0
  11  -2  -2   22.35    9.59   0
  11   1   5    3.84   10.51   0
  12  -2  -7  110.79   13.15   0
  12  -2  -6  177.19   17.02   0
  12  -2  -5  149.91   16.76   0
  12  -1   0    2.69    8.91   0
  12   0   2    1.39   10.19   0
  13  -1  -3   19.15   10.12   0
  -4   9  12    8.72    5.81   0
  -4  12  14    5.19    7.99   0
  -3   9  13   10.92    7.57   0
  -2   5  10   59.64    8.63   0
  -2   8  13   -2.73    6.77   0
  -1   5  11    0.24    4.85   0
  -1   6  12   15.81    7.42   0
  -1   7  13    0.58    7.44   0
   0   8  14    8.92   10.87   0
   0  10  15    4.98    9.74   0
   1   3  10  131.52   15.04   0
   1   6  13    2.82    9.32   0
   2   6  13   -0.04   10.22   0
   3   1   8   49.31   10.77   0
   3   6  13    7.20   10.36   0
   4   6  13   -6.75    9.77   0
   5  -1   5   71.50   11.17   0
   5   0   7   16.86    8.54   0
   5   5  12   34.89   14.71   0
   6  -2   2    2.68    5.64   0
   6  -1   5   29.19    8.95   0
   6   1   8    3.44   10.41   0
   6   4  11    9.72   13.06   0
   7  -2   2   -0.29    6.13   0
   7   2   9   70.71   16.63   0
   7   3  10    2.05    9.92   0
   8  -1   4   67.06   14.15   0
   8   0   6    4.89   10.33   0
   8   1   7    8.10   11.62   0
   8   3   9    0.33   10.91   0
   8   4  10    8.44   12.05   0
   9  -2   1   21.45    8.47   0
   9   0   5   81.41   17.48   0
  10  -2  -1    0.74    7.08   0
  10  -1   2   12.70   10.74   0
  10   0   4    3.89   10.48   0
  11  -2  -9   33.79    6.71   0
  11  -2  -3    4.67    7.23   0
  11   0   3   13.67   10.54   0
  11   1   4    1.43   10.78   0
  12  -1  -1   23.60   10.62   0
  12   0   1   17.47   12.37   0
  13  -1  -5    0.55    6.91   0
  13  -1  -4   10.70    8.86   0
  -6  11  11   76.01    7.50   0
  -5  12  13   19.14    7.21   0
  -4   8  11   68.60    8.39   0
  -3   7  11  164.39   13.22   0
  -3   8  12    2.06    5.85   0
  -3  11  14   16.49    9.37   0
  -2   6  11   17.01    6.03   0
  -2   7  12   11.81    6.64   0
  -2  10  14    7.43    8.63   0
  -1   9  14    3.48    9.50   0
   0   3   9    3.92    5.43   0
   0   7  13    6.77    8.99   0
   1   4  11  100.69   13.83   0
   1   5  12    1.06    7.26   0
   1   8  14   -1.55    8.47   0
   2   0   5   52.24    7.62   0
   2   2   9   -3.70    4.89   0
   2   5  12   26.70   11.88   0
   2   8  14    4.37   10.15   0
   3  -1   3   12.83    5.27   0
   3   0   6   19.48    6.42   0
   3   2   9  287.99   22.76   0
   3   8  14   26.90   13.58   0
   4  -1   4  246.49   16.33   0
   4   1   8   58.46   11.38   0
   4   5  12   12.98   11.33   0
   4   7  13   20.00   13.13   0
   5  -2   1   23.71    6.28   0
   5   1   8  130.72   17.44   0
   5   2   9   -5.32    9.29   0
   5   3  10    9.19   11.97   0
   5   4  11    2.77   10.21   0
   6   3  10   17.93   11.14   0
   7  -2   1  172.20   15.34   0
   7  -1   4   11.37    8.55   0
   7   0   6   25.28   10.77   0
   7   4  10   -3.21   10.78   0
   7   5  11   38.22   15.80   0
   8  -2   1   30.40    8.00   0
   8   2   8    1.75    9.44   0
   9  -2   0    0.25    6.59   0
   9   2   7    3.72   11.12   0
   9   3   8   13.12   12.36   0
  10  -2  -2   47.79   10.38   0
  10   1   5    9.28   10.64   0
  10   2   6    0.29   11.24   0
  11  -2  -8    2.31    5.22   0
  11  -2  -5   72.67   11.54   0
  11  -2  -4    5.13    6.64   0
  11  -1   0  168.07   20.61   0
  11   0   2   -5.77    9.31   0
  12  -1  -2   -1.51    9.14   0
  12   1   2    4.40   11.64   0
  13  -1  -9   -0.96    6.28   0
  13  -1  -8    7.37    7.96   0
  13  -1  -7    3.31    7.46   0
  13  -1  -6    4.44    6.86   0
  13   0  -2    4.21    9.89   0
  -4  13  14    0.61    6.53   0
  -2   4   8   12.20    4.34   0
  -1   8  13   23.40    9.96   0
   0   2   7    8.85    5.19   0
   0   4  10    0.94    5.59   0
   0   5  11   31.13    8.97   0
   0   6  12    2.91    7.56   0
   0   9  14   42.17   13.32   0
   1   1   6  103.55   10.17   0
   1   2   8    0.70    4.34   0
   1   7  13    8.05    9.90   0
   1   9  14   11.00   10.93   0
   2   1   7   61.41    9.32   0
   2   4  11  409.62   28.48   0
   2   7  13   32.81   13.80   0
   2   9  14   31.32   14.57   0
   3   3  10  250.33   22.79   0
   3   4  11  111.46   17.29   0
   3   7  13   16.17   12.06   0
   4   0   6    4.19    5.63   0
   4   2   9   73.64   13.88   0
   4   3  10    1.66    8.46   0
   4   4  11    6.50    9.89   0
   5  -1   4   14.20    6.30   0
   5   0   6   70.27   12.36   0
   5   6  12    7.50   10.84   0
   6  -2   1   52.54    8.19   0
   6  -1   4   32.47    8.69   0
   6   0   6   -3.16    6.91   0
   6   5  11    4.74   10.65   0
   7   1   7   45.99   13.34   0
   7   3   9    3.18    9.72   0
   8  -2   0   50.39    9.56   0
   8  -1   3   10.66    8.09   0
   8   0   5  232.31   23.67   0
   8   1   6   -1.32   10.80   0
   8   4   9    8.23   12.98   0
   9  -2  -1   11.37    6.69   0
   9  -1   2   38.57   11.92   0
   9   4   8    5.01   13.51   0
  10  -2  -3   36.55    9.19   0
  10  -1   1   72.31   14.81   0
  10   0   3   17.02   11.55   0
  11  -2  -7   77.25   10.45   0
  11  -2  -6  117.57   13.10   0
  11  -1  -1  135.60   18.44   0
  11   1   3    5.52   11.65   0
  11   2   4    6.26   11.78   0
  12  -1  -3    3.35    8.98   0
  12   0   0    4.94    8.28   0
  13   0  -3    8.73    9.73   0
  -6  13  12    5.25    5.38   0
  -5  11  12    2.55    5.27   0
  -5  13  13    3.09    6.59   0
  -3  10  13   94.77   14.08   0
  -3  12  14    2.55    6.74   0
  -2   9  13   30.45    9.80   0
  -2  11  14   12.50    8.89   0
  -1   4   9  179.88   13.57   0
  -1   7  12    1.30    6.13   0
   0   8  13    9.71    9.61   0
   0  10  14   31.02   12.21   0
   1   3   9   47.68    9.80   0
   1   6  12    0.44    8.67   0
   1  10  14   -1.50    9.23   0
   2   6  12    8.54   10.76   0
   3   0   5   11.90    6.03   0
   3   1   7  111.63   13.08   0
   3   6  12   32.47   13.97   0
   3   8  13    2.88   10.29   0
   4  -1   3  217.12   14.83   0
   4   1   7   33.53   10.16   0
   4   6  12   -1.65    8.47   0
   5  -2   0  774.33   23.45   0
   5   1   7  276.09   23.26   0
   5   5  11    0.86    9.49   0
   5   7  12   -2.35   12.58   0
   6  -2   0   13.41    5.63   0
   6   1   7  342.99   27.26   0
   6   2   8   29.01   13.09   0
   6   3   9   46.33   15.66   0
   6   4  10   -0.48    9.23   0
   6   6  11   -3.10   12.22   0
   7  -2   0  163.79   14.20   0
   7  -1   3    3.17    7.02   0
   7   0   5    6.44    8.26   0
   8   2   7   10.18   10.08   0
   8   3   8    8.47   11.09   0
   8   5   9    8.31   12.70   0
   9  -2  -2    2.19    5.36   0
   9   1   5    5.16    9.19   0
   9   2   6   15.94   12.24   0
   9   3   7    4.60   10.58   0
  10  -2  -4    4.04    6.27   0
  10  -1   0  113.35   16.47   0
  10   0   2    0.78    9.71   0
  10   1   4    7.29    9.53   0
  10   2   5    9.65   10.78   0
  10   3   6   14.27   12.49   0
  11  -1  -2    3.35    8.64   0
  11   0   1    6.25    8.52   0
  12  -1  -5    7.78    9.14   0
  12  -1  -4    1.94    7.25   0
  12   0  -1   -0.10    8.31   0
  12   1   1   -2.09    8.33   0
  13   0  -4   -0.85    7.94   0
  -5  10  11    5.69    4.84   0
  -4  10  12   94.50   11.54   0
  -2   8  12    0.41    6.61   0
  -2  12  14    1.67    7.83   0
  -1   5  10    1.94    4.85   0
  -1   6  11   12.85    6.60   0
  -1   9  13   13.18   11.00   0
  -1  11  14    3.29    8.88   0
   1   4  10  117.03   14.63   0
   1   5  11  134.71   16.46   0
   1   8  13   40.19   13.53   0
   2   0   4   61.28    7.83   0
   2   2   8    6.62    5.78   0
   2   3   9   72.75   12.52   0
   2   5  11   14.44   10.53   0
   2   8  13   54.23   15.45   0
   3  -1   2   58.30    6.72   0
   3   2   8  331.85   23.39   0
   3   5  11    0.67   10.19   0
   4   0   5   60.70   10.17   0
   4   2   8  252.45   22.20   0
   4   4  10    1.64   10.18   0
   4   5  11    4.45   10.63   0
   4   7  12   -1.17   11.07   0
   5  -1   3   19.06    6.22   0
   5   0   5  127.30   14.89   0
   5   2   8   68.10   14.01   0
   5   3   9   27.68   11.76   0
   5   4  10    4.99   10.48   0
   5   6  11    3.69   10.96   0
   6  -1   3   60.41   10.09   0
   6   0   5    5.37    6.35   0
   6   5  10   -2.15   11.56   0
   7   1   6    8.58    9.16   0
   7   2   7   -3.52   10.55   0
   7   3   8   15.97   12.37   0
   7   4   9    3.30   10.20   0
   7   6  10    5.41   12.34   0
   8  -2  -1   39.53    8.40   0
   8  -1   2   39.70    9.58   0
   8   1   5   19.80   12.69   0
   8   4   8    2.17   12.45   0
   9  -2  -3    0.95    5.42   0
   9  -1   1    1.21    6.72   0
   9   4   7   16.37   14.12   0
  10  -2  -8   83.23    8.86   0
  10  -2  -6    8.85    5.53   0
  10  -2  -5   33.68    7.86   0
  10   1   3    9.08   10.30   0
  11   0   0    8.27   11.74   0
  11   1   2    4.12    8.95   0
  12  -1 -10    2.12    5.39   0
  12  -1  -7   36.77    9.97   0
  12  -1  -6   40.98   11.47   0
  12   0  -2    9.06    9.73   0
  12   1   0    9.35   11.36   0
  13   0  -5    1.09    7.56   0
  -5   9  10    0.81    3.68   0
  -5  14  13   -0.85    6.43   0
  -4  12  13   20.27    8.99   0
  -3   9  12    3.22    5.47   0
  -3  11  13   72.62   13.80   0
  -2   5   9    0.41    3.56   0
  -2   6  10   25.60    6.75   0
  -2   7  11   -1.47    4.86   0
  -2  10  13   14.50    8.83   0
  -1   3   7   40.03    6.30   0
   0   3   8   16.50    5.44   0
   0   7  12    0.41    7.79   0
   0   9  13   -4.96    9.94   0
   0  11  14   16.36   10.21   0
   1   2   7   18.41    6.21   0
   1   7  12   33.09   12.40   0
   1   9  13   17.38   10.97   0
   2   1   6   32.68    6.88   0
   2   4  10  475.03   29.29   0
   2   7  12   87.03   17.29   0
   2   9  13    0.30   10.10   0
   3   3   9  455.01   28.49   0
   3   4  10   76.78   14.50   0
   3   7  12   91.17   18.42   0
   3   9  13   15.97   11.66   0
   4   3   9   24.07   10.45   0
   4   6  11   -3.56    9.35   0
   4   8  12   -3.96   10.53   0
   5   5  10   16.17   11.91   0
   6  -2  -1  330.15   16.42   0
   6   1   6  360.93   26.82   0
   6   2   7   -3.63    9.43   0
   6   3   8   75.85   17.32   0
   6   4   9    2.53   11.05   0
   7  -2  -1  199.23   14.51   0
   7  -1   2    9.59    7.23   0
   7   5   9   -4.32   10.55   0
   8  -2  -2   11.62    5.47   0
   8  -1   1    1.56    6.26   0
   8   2   6   24.86   12.52   0
   8   3   7   -3.67    8.83   0
   9  -2  -4   10.64    5.85   0
   9  -1   0   24.36    8.93   0
   9   1   4    9.29   10.61   0
   9   2   5   -2.15   10.02   0
   9   3   6   26.38   13.47   0
  10  -2  -7    0.65    4.66   0
  10  -1  -1    4.66    8.00   0
  10   0   1   23.18   11.59   0
  10   2   4    3.75    9.69   0
  10   3   5    2.32    9.50   0
  11  -1  -3   22.41    9.57   0
  11   1   1   -1.11    8.91   0
  12  -1  -9    0.29    5.70   0
  12  -1  -8   -0.30    6.64   0
  12   0  -3    3.84    9.32   0
  12   1  -1    0.28    9.08   0
  12   2   1   25.24   13.08   0
  13   0  -7   -2.86    6.57   0
  13   0  -6    5.92    7.63   0
  -6  12  11  120.83   10.28   0
  -5  12  12   17.92    7.16   0
  -4   8  10   56.79    7.57   0
  -4   9  11    9.99    5.36   0
  -3   6   9   28.54    5.54   0
  -3   8  11    0.76    4.52   0
  -1   8  12   13.60    8.81   0
  -1  10  13   20.52   10.82   0
   0   4   9  114.60   12.53   0
   0   5  10   35.70    8.71   0
   0   6  11   -1.01    4.91   0
   1   1   5   23.38    5.25   0
   1   6  11   -0.01    7.90   0
   2  10  13    4.62   11.40   0
   3   0   4   66.94    9.18   0
   3   1   6   79.05   10.65   0
   3   6  11    3.99   10.74   0
   3   8  12   15.94   12.06   0
   4  -1   2  120.54   10.41   0
   4   1   6    6.54    7.19   0
   4   5  10    2.81   10.85   0
   5  -1   2    0.41    4.58   0
   5   1   6  306.05   22.87   0
   5   2   7  578.26   33.89   0
   5   4   9    7.04   11.33   0
   5   7  11    2.81   10.24   0
   6  -1   2  153.42   14.08   0
   6   0   4    3.17    6.02   0
   6   6  10    5.13   10.79   0
   7  -2  -2   45.20    7.31   0
   7   1   5    6.00    8.74   0
   7   2   6   21.65   12.20   0
   7   3   7   -0.93   11.57   0
   7   4   8   -5.75    8.50   0
   8  -2  -3    5.83    4.95   0
   8   0   3  466.83   30.08   0
   8   4   7   16.62   13.16   0
   8   5   8   -0.02   10.39   0
   9  -2  -5   31.66    6.73   0
   9   0   2   38.12   11.61   0
   9   5   7   31.71   15.73   0
  10  -1  -2  149.33   16.85   0
  10   1   2   11.10   11.77   0
  10   4   5    5.94   12.78   0
  11  -1  -4    2.83    7.22   0
  11   0  -1   28.91   11.37   0
  11   2   2   23.83   13.26   0
  12   0  -4   -0.12    8.94   0
  12   2   0    6.94   10.98   0
  13   0 -10    0.64    6.08   0
  13   0  -9    0.23    6.50   0
  13   0  -8    2.88    6.67   0
  13   1  -4    5.40    9.63   0
  -6  14  12    1.26    5.35   0
  -4  11  12  159.54   15.26   0
  -4  13  13    1.97    7.64   0
  -3  12  13   -2.63    7.60   0
  -2   9  12   10.46    7.37   0
  -2  11  13    3.25    8.51   0
  -1   7  11    3.45    5.86   0
   0   8  12   39.62   11.95   0
   0  10  13   -1.14    8.14   0
   1   3   8  309.02   19.28   0
   1   4   9  251.39   19.35   0
   1   5  10  100.14   14.07   0
   1   8  12  151.94   20.57   0
   1  10  13    0.77    8.15   0
   2   2   7  254.07   17.72   0
   2   5  10    5.18    9.04   0
   2   6  11   18.09    9.97   0
   3   2   7  162.25   16.25   0
   3   5  10   19.25   11.26   0
   3   9  12   -1.57   10.24   0
   4   0   4    8.71    5.15   0
   4   2   7  222.08   20.12   0
   4   3   8   24.01   11.05   0
   4   4   9    3.78    9.82   0
   4   7  11   10.17   11.53   0
   5   0   4   21.36    7.20   0
   5   3   8    7.02    8.79   0
   5   8  11    3.66   10.54   0
   6  -2  -2  247.48   13.27   0
   6   1   5   -4.33    7.73   0
   6   5   9   32.35   13.27   0
   6   7  10    1.88   10.47   0
   7  -1   1   90.42   12.09   0
   7   0   3   34.01   10.34   0
   7   6   9   -5.20    9.41   0
   8  -1   0   42.42    9.38   0
   8   1   4  111.93   17.54   0
   8   2   5   -2.16    9.11   0
   8   6   8    3.58   10.84   0
   9  -2  -6    2.05    4.03   0
   9  -1  -1   13.41    7.46   0
   9   0   1   10.31    9.47   0
   9   1   3   43.17   13.54   0
   9   2   4   26.77   13.60   0
   9   3   5   23.57   13.34   0
   9   4   6   18.54   12.91   0
  10  -1  -3  262.39   20.49   0
  10   0   0   40.93   11.57   0
  10   2   3   16.42   11.00   0
  10   3   4    2.62    9.77   0
  11  -1  -6   76.48   11.56   0
  11  -1  -5   70.53   11.61   0
  11   0  -2    3.04    8.81   0
  11   1   0   -1.88    8.77   0
  12   0  -5   12.50    9.42   0
  12   1  -2    1.48    9.44   0
  13   1  -5   13.19   10.05   0
  -4  14  13    0.41    6.39   0
  -3  10  12  112.50   13.54   0
  -2  12  13    2.88    7.73   0
  -1   5   9   -1.00    4.42   0
  -1   6  10   57.10    9.55   0
  -1   9  12   16.83    9.46   0
  -1  11  13   -0.84    7.96   0
   0   7  11   -0.67    7.26   0
   0  11  13    3.83    9.72   0
   1  11  13    3.88    9.77   0
   2   1   5  352.01   18.08   0
   2   3   8   40.53    9.04   0
   2   4   9  179.76   17.64   0
   2   7  11   95.55   17.55   0
   2   9  12   15.19   11.82   0
   3   3   8   14.75    7.51   0
   3   4   9   59.87   12.71   0
   3   7  11   48.15   13.97   0
   3  10  12    6.79   11.83   0
   4   6  10   -8.40   11.28   0
   4   8  11   13.47   12.92   0
   5   1   5   33.52    9.90   0
   5   5   9   41.90   15.59   0
   5   7  10   38.16   15.17   0
   6  -1   1   48.17    8.60   0
   6   0   3   29.64    9.13   0
   6   3   7   42.73   12.80   0
   6   4   8    0.77    9.92   0
   6   6   9   52.32   17.46   0
   7  -2  -3   63.24    7.57   0
   7   1   4   74.32   14.51   0
   7   4   7    4.65   10.42   0
   7   5   8   -0.09    9.57   0
   7   7   9    6.14   11.92   0
   8  -2  -4    4.13    3.65   0
   8   5   7   11.85   11.15   0
   9  -2  -8   19.13    4.85   0
   9  -2  -7   58.19    7.05   0
   9   5   6   18.70   14.70   0
  10   0  -1   30.53   11.03   0
  10   1   1    4.73   10.03   0
  10   4   4   -1.74   10.87   0
  11  -1  -7   62.93   10.65   0
  11   0  -3   25.92   10.65   0
  11   1  -1    7.81   10.09   0
  11   2   1   73.85   16.75   0
  11   3   2   34.18   14.60   0
  12   0  -6    3.03    8.83   0
  12   1  -3    3.16    8.89   0
  12   2  -1   -5.23    8.92   0
  13   1  -6    0.36    7.96   0
  -5  11  11    6.01    5.21   0
  -5  13  12    1.83    6.34   0
  -3   9  11    0.79    5.48   0
  -3  13  13   -2.23    6.18   0
  -2   8  11   20.67    7.39   0
  -2  10  12   16.92    9.59   0
  -2  13  13    5.55    8.57   0
  -1  12  13    1.64    8.85   0
   0   3   7   11.18    5.31   0
   0   6  10   38.86    9.48   0
   0   9  12    2.85    9.10   0
   0  12  13    3.99   10.13   0
   1   2   6  128.67   11.49   0
   1   7  11    1.81    7.50   0
   1   9  12   63.79   15.43   0
   2  10  12   -4.27    9.10   0
   3   1   5   34.50    7.28   0
   3   6  10    3.64   10.16   0
   3   8  11   50.01   15.96   0
   4  -1   1   80.00    7.99   0
   4   1   5   11.45    6.22   0
   4   5   9    8.21   11.07   0
   4   9  11   -4.47   11.26   0
   5  -1   1    7.16    4.34   0
   5   0   3   25.49    7.67   0
   5   2   6  791.35   37.38   0
   5   3   7  171.81   20.41   0
   5   4   8   22.09   11.01   0
   6   5   8   83.68   19.21   0
   6   7   9    7.83   12.32   0
   7  -2  -4   42.38    6.07   0
   7  -1   0   27.49    7.67   0
   7   0   2   -1.91    6.33   0
   7   2   5    3.91    8.73   0
   7   3   6   25.38   12.97   0
   7   6   8    0.62   10.27   0
   8  -2  -5   49.77    6.71   0
   8  -1  -1  370.38   21.94   0
   8   1   3  188.24   20.79   0
   8   2   4    3.41   10.52   0
   8   3   5    3.68   11.79   0
   8   4   6   52.00   15.50   0
   9  -1  -2  183.40   16.59   0
   9   0   0   27.05   10.28   0
   9   1   2    7.11    9.33   0
   9   3   4   12.61   11.73   0
   9   4   5   92.46   19.95   0
  10  -1  -4  156.55   15.45   0
  10   2   2   24.07   11.22   0
  10   3   3   19.02   12.14   0
  11  -1 -11   -1.16    3.95   0
  11  -1 -10   66.00    8.63   0
  11  -1  -9   12.89    6.21   0
  11  -1  -8    2.31    5.98   0
  11   2   0   14.37   10.97   0
  11   4   2   -1.74   11.41   0
  12   0  -7    1.96    8.61   0
  12   2  -2   10.37   10.53   0
  13   1  -7    3.39    7.72   0
  -7  13  10   48.33    6.35   0
  -6  13  11    9.46    5.77   0
  -4  10  11   13.48    6.27   0
  -4  12  12   27.50    9.22   0
  -3  11  12   69.28   12.25   0
  -2   6   9   19.07    5.95   0
  -2   7  10   89.95   10.68   0
  -1   8  11    3.30    6.97   0
  -1  10  12    7.63    9.00   0
   0   5   9   17.78    7.18   0
   0  10  12    1.31    9.08   0
   1   6  10    3.81    7.15   0
   1  10  12   -0.85    9.54   0
   2   2   6   29.18    7.55   0
   2   6  10    6.25    8.25   0
   2   8  11  144.46   20.98   0
   2  11  12    0.77   10.87   0
   3   0   3    3.56    3.95   0
   3   5   9   22.46   10.95   0
   3   9  11    5.83   10.23   0
   4   0   3    2.20    3.98   0
   4   2   6  147.83   15.80   0
   4   3   7  186.50   19.22   0
   4   4   8    6.23    8.53   0
   4   7  10   -1.24    8.63   0
   5   6   9  189.82   24.45   0
   5   8  10   -3.70    9.26   0
   5   9  10    4.44   11.78   0
   6   1   4   22.36    8.01   0
   6   2   5   12.66    9.95   0
   6   4   7   -6.48   10.22   0
   7   5   7    9.59   11.77   0
   7   7   8   -1.33   11.31   0
   8  -2  -6   17.49    4.46   0
   8   0   1   36.94    9.66   0
   8   7   7    2.39   11.64   0
   9  -1  -3  355.13   21.46   0
   9   5   5    1.15   11.99   0
  10  -1  -5    8.26    5.95   0
  10   0  -2   27.54   10.36   0
  10   1   0   35.53   11.68   0
  10   2   1   -4.99    9.72   0
  10   4   3   -7.95   11.42   0
  10   5   4   -0.74   10.15   0
  11   0  -4    2.68    7.70   0
  11   1  -2    8.25    9.91   0
  11   3   1  109.02   20.24   0
  12   0  -8    1.60    7.35   0
  12   1  -4   12.05    9.46   0
  12   3  -1    2.55   10.61   0
  13   1  -9    0.49    6.63   0
  13   1  -8   -0.19    6.63   0
  -5  10  10    7.09    4.68   0
  -5  14  12    5.92    7.27   0
  -3   8  10   36.57    7.48   0
  -2   9  11   14.89    8.10   0
  -2  11  12    1.74    7.50   0
   0   8  11    5.36    7.31   0
   1   3   7   61.37    8.90   0
   1   4   8  176.26   15.79   0
   1   5   9    4.05    5.99   0
   1   8  11    6.36    9.36   0
   1  11  12    4.83   10.50   0
   2   3   7   46.06    9.61   0
   2   5   9    1.75    5.98   0
   2   9  11   32.27   13.10   0
   3   2   6  149.47   14.48   0
   3   3   7  100.40   13.41   0
   3   4   8    4.43    6.83   0
   3   7  10   10.76   11.55   0
   3  10  11   13.23   11.41   0
   4   6   9   59.26   16.14   0
   4   8  10   -5.87    9.30   0
   5   1   4    1.36    6.48   0
   5   5   8   45.40   13.97   0
   5   7   9   35.36   15.51   0
   6  -1   0   32.21    6.54   0
   6   0   2  239.60   17.82   0
   6   3   6    4.51    8.76   0
   6   6   8   75.25   17.38   0
   6   8   9    2.00   10.30   0
   7  -1  -1   56.82    9.02   0
   7   1   3  175.80   18.17   0
   7   2   4   39.33   12.57   0
   7   3   5    2.88   10.67   0
   7   6   7    8.09   12.10   0
   7   8   8    9.31   13.67   0
   8  -1  -2  165.08   14.35   0
   8   1   2   13.48    8.77   0
   8   2   3    7.65   10.44   0
   8   3   4    9.87   11.81   0
   8   4   5  148.23   22.71   0
   9   0  -1   22.51    8.69   0
   9   1   1    3.31    7.89   0
   9   2   2   13.59   11.51   0
   9   3   3   -1.05   11.55   0
   9   4   4   72.13   17.38   0
   9   6   5    6.95   12.91   0
  10  -1  -6    3.94    5.90   0
  10   3   2   21.12   11.55   0
  11   0  -5    1.04    6.90   0
  11   2  -1   -2.66    9.13   0
  11   3   0   39.49   14.61   0
  11   4   1   -3.75   10.94   0
  12   0 -11    4.32    5.90   0
  12   0 -10    3.71    6.52   0
  12   0  -9   -1.47    6.49   0
  12   1  -5   15.08   10.20   0
  12   2  -3   13.63   10.52   0
  12   3  -2    9.22   10.69   0
  -5  12  11   -1.93    5.46   0
  -5  15  12    8.10    7.02   0
  -4   9  10   24.91    6.15   0
  -4  13  12    6.49    7.56   0
  -3   6   8    0.11    3.03   0
  -3   7   9   14.87    4.86   0
  -3  10  11   15.47    7.36   0
  -3  12  12    2.83    8.24   0
  -1   7  10   13.55    6.53   0
  -1   9  11  102.48   15.01   0
  -1  11  12    0.25    8.52   0
   0   7  10   13.78    8.37   0
   0  11  12    0.04    7.16   0
   0  12  12   10.76   10.23   0
   1   7  10    1.12    8.08   0
   1   9  11   51.30   13.94   0
   1  12  12   -1.75    9.28   0
   2   1   4  175.16   12.19   0
   2   7  10   56.61   13.47   0
   3   6   9    4.17   10.05   0
   3   8  10   12.14   11.82   0
   3  11  11   10.37   12.62   0
   4   1   4  104.54   12.14   0
   4   9  10    7.81   11.62   0
   5  -1   0    1.78    3.64   0
   5   0   2    2.83    5.07   0
   5   2   5  187.78   18.32   0
   5   3   6  120.71   17.23   0
   5   4   7   31.15   11.37   0
   5   8   9    0.18   10.62   0
   6   1   3   13.64    8.10   0
   6   7   8   -0.32   11.13   0
   7   0   1    5.15    5.64   0
   7   5   6   42.82   15.23   0
   8   0   0   -1.21    4.64   0
   8   6   6    4.42   10.98   0
   9  -1  -4  100.33   11.46   0
   9   5   4   12.18   12.59   0
  10  -1  -7    3.00    5.11   0
  10   0  -3  153.16   17.15   0
  10   1  -1   11.47    8.85   0
  10   2   0    0.44    9.40   0
  10   4   2   52.12   16.43   0
  10   5   3   -0.42    9.90   0
  11   0  -6   -2.26    7.33   0
  11   1  -3   14.19    9.65   0
  12   1  -6   19.47   10.34   0
  12   2  -4   40.20   13.17   0
  -6  14  11    4.64    5.82   0
  -5   9   9    7.11    4.13   0
  -4   8   9    7.74    4.16   0
  -4  11  11    6.66    6.69   0
  -4  14  12    4.78    7.21   0
  -3  13  12    1.35    8.31   0
  -2   8  10    3.63    5.68   0
  -2  12  12    3.20    8.79   0
  -1   4   7  483.05   18.90   0
  -1   5   8  644.09   24.36   0
  -1   6   9  106.35   11.78   0
  -1  12  12   16.08   10.04   0
   0   9  11   24.13    9.78   0
   1  10  11   15.81   10.46   0
   2   6   9   14.45    9.52   0
   2   8  10   33.16   13.30   0
   2  10  11    1.56    8.34   0
   2  11  11    6.20   10.51   0
   3   0   2  311.32   14.76   0
   3   1   4   61.23    8.69   0
   3   5   8   17.24    9.39   0
   4   0   2   11.28    5.63   0
   4   2   5  135.49   15.00   0
   4   3   6  224.60   20.04   0
   4   4   7   64.58   13.64   0
   4   7   9   93.83   18.77   0
   4  10  10    9.30   12.49   0
   5   9   9   -1.17   12.04   0
   6  -1  -1   40.55    6.99   0
   6   2   4   15.18    8.77   0
   6   3   5   10.10   10.03   0
   6   4   6   47.30   14.14   0
   6   6   7   56.18   16.03   0
   6   8   8    6.41   12.29   0
   7   4   5   42.33   14.93   0
   7   7   7    1.14   10.30   0
   8  -1  -3   32.67    7.08   0
   8   1   1   16.01    9.42   0
   8   5   5  137.38   22.46   0
   8   7   6   -0.19   10.74   0
   9  -1  -5   22.01    6.82   0
   9   0  -2  247.90   20.22   0
   9   1   0   99.83   15.24   0
   9   2   1   10.83   10.69   0
   9   3   2    4.66   10.82   0
   9   4   3   14.01   11.83   0
  10  -1  -8  131.32   11.85   0
  10   0  -4   56.95   11.33   0
  10   1  -2   12.87    9.74   0
  10   3   1    2.15    8.76   0
  10   6   3    8.49   12.97   0
  11   0  -7   25.46    8.92   0
  11   1  -4    2.61    8.59   0
  11   2  -2   16.23   10.63   0
  11   3  -1    5.88   10.68   0
  11   4   0   -0.65   11.12   0
  12   1  -7    2.90    8.63   0
  12   3  -3    5.21   10.58   0
  -3  14  12    0.35    7.61   0
  -2  10  11   25.80    9.23   0
  -2  13  12   11.87    9.06   0
  -2  14  12    4.09    8.86   0
  -1   8  10   46.28    9.83   0
  -1  10  11  109.63   16.07   0
  -1  13  12   26.34   11.46   0
   0   3   6   59.49    7.69   0
   0   5   8  125.71   12.85   0
   0   6   9  153.78   14.77   0
   0  10  11   14.15    9.98   0
   1   2   5   -0.42    3.38   0
   1   6   9    5.49    5.86   0
   1   8  10   -2.83    8.49   0
   1  11  11   -1.14    8.72   0
   2   2   5   85.29   10.31   0
   2   5   8   -1.77    6.40   0
   2  12  11   -2.94   10.15   0
   3   2   5  577.04   25.78   0
   3   3   6  488.25   26.31   0
   3   4   7   50.76   11.64   0
   3   7   9    1.19   10.09   0
   3   9  10   -2.76    8.01   0
   3  10  10    3.39   10.26   0
   4   8   9    5.01   10.58   0
   5   1   3   33.03    8.63   0
   5   5   7   24.05   12.13   0
   5   7   8   46.48   15.39   0
   5  10   9   56.35   18.24   0
   6   0   1  195.54   15.44   0
   6   9   8    5.63   12.79   0
   7  -1  -2   97.90   10.35   0
   7   0   0   13.06    6.95   0
   7   2   3  102.64   15.40   0
   7   3   4    4.61    8.72   0
   7   6   6    6.32   10.18   0
   7   8   7   12.47   12.63   0
   8   0  -1   75.71   11.47   0
   8   2   2    9.99    7.89   0
   8   3   3   25.65   12.35   0
   8   6   5    8.13   10.80   0
   9   6   4   21.82   13.53   0
  10  -1 -10  119.21    9.98   0
  10   2  -1    2.41    9.81   0
  10   4   1  107.34   20.07   0
  10   5   2    3.86   10.30   0
  11   2  -3   29.82   12.62   0
  12   1  -8   12.81    9.21   0
  12   2  -5   47.14   12.88   0
  -6  15  11    1.82    6.09   0
  -5  13  11   -0.95    5.85   0
  -4  12  11   -0.50    7.04   0
  -3   9  10   -0.46    4.41   0
  -3  11  11   49.81   10.18   0
  -2   7   9   35.37    7.03   0
   0   8  10   83.54   13.03   0
   0  11  11    5.36   10.28   0
   1   3   6    5.24    5.15   0
   1   4   7  639.87   27.14   0
   1   5   8   14.99    6.60   0
   1  12  11   21.95   13.00   0
   2   3   6  291.54   18.95   0
   2   4   7  106.19   12.90   0
   2   7   9    7.64    9.48   0
   2   9  10   -0.79    7.97   0
   3  11  10    3.60   11.99   0
   4   5   7   14.30   10.40   0
   4   9   9   14.46   11.93   0
   5  -1  -1   38.20    6.14   0
   5   0   1    9.79    5.36   0
   5   2   4   53.58   10.45   0
   5   3   5   48.77   10.83   0
   5   4   6   -0.88    7.67   0
   5   6   7  129.45   20.76   0
   5   8   8   -3.46   10.87   0
   6   1   2   92.60   12.79   0
   6   4   5  120.42   18.59   0
   6   5   6    6.67   10.25   0
   6   7   7   -1.52    9.46   0
   7   7   6   15.71   13.03   0
   8  -1  -4   35.28    6.71   0
   8   1   0   20.19    9.08   0
   8   5   4  126.68   21.31   0
   8   7   5    2.82   11.92   0
   9   0  -3  356.33   22.68   0
   9   1  -1    7.92    6.81   0
   9   2   0   18.21   10.93   0
   9   4   2    5.95   11.48   0
   9   5   3    3.48   10.01   0
   9   7   4    9.93   12.20   0
  10  -1 -11    4.67    3.96   0
  10   0  -5   24.11    8.06   0
  10   1  -3    7.92    8.95   0
  10   3   0    3.59    9.52   0
  10   6   2   -5.97   10.64   0
  11   0  -8    2.45    6.09   0
  11   1  -5    0.42    7.89   0
  11   3  -2    8.17    9.75   0
  11   4  -1   24.85   12.97   0
  11   5   0    3.59   10.20   0
  12   1  -9   53.92   12.05   0
  12   2  -6    8.69    8.89   0
  12   3  -4   15.53   10.36   0
  12   4  -3    5.31   10.54   0
  -5  11  10   46.45    7.80   0
  -4  10  10    2.26    4.61   0
  -3  12  11    1.43    7.50   0
  -2   9  10   51.98    9.95   0
  -2  11  11    1.04    7.31   0
  -1   7   9   -1.80    4.50   0
  -1  11  11   13.45    9.36   0
   0   7   9    9.09    6.81   0
   0   9  10  251.76   22.74   0
   0  12  11   12.95   10.87   0
   1   7   9   13.94    8.87   0
   1   9  10    6.06    9.66   0
   2  10  10   -0.18    9.02   0
   3   6   8   31.78   11.01   0
   3   8   9    7.54    9.73   0
   4   1   3  106.61   11.14   0
   4   4   6   26.09    9.69   0
   4   7   8  109.17   19.05   0
   4  10   9    0.29    9.41   0
   4  11   9   27.52   14.78   0
   5   9   8   -0.92   10.74   0
   6  -1  -2  231.50   13.49   0
   6   0   0  222.86   15.80   0
   6   2   3   -0.38    5.37   0
   6   3   4    7.87    8.27   0
   6   6   6   12.28   12.83   0
   6   8   7    7.49   10.73   0
   7  -1  -3   -1.66    3.53   0
   7   1   1    5.40    6.18   0
   7   2   2   59.97   12.31   0
   7   3   3   14.90   10.60   0
   7   4   4    0.25    8.73   0
   7   8   6    5.11   12.19   0
   8   0  -2  540.95   26.24   0
   8   2   1   21.01   10.42   0
   8   3   2    5.95   10.08   0
   8   4   3   -5.90   10.11   0
   8   6   4    2.41   11.16   0
   8   8   5    5.92   12.10   0
   9   3   1    0.73    8.86   0
   9   6   3    9.73   11.53   0
  10   0  -6   42.96    9.45   0
  10   2  -2    9.91    9.94   0
  10   4   0   28.10   12.73   0
  10   5   1   23.41   12.84   0
  11   0 -10   -1.36    5.42   0
  11   0  -9    2.43    6.06   0
  11   1  -6    0.30    7.04   0
  11   2  -4  114.62   17.84   0
  11   5  -1    3.62   10.88   0
  12   1 -10   14.29    8.90   0
  12   2  -7   27.23   10.63   0
  12   3  -5   24.36   11.78   0
  12   4  -4    4.84    9.79   0
  -5  14  11    7.26    6.90   0
  -4  13  11    1.16    7.55   0
  -3   8   9   12.32    5.35   0
  -2  12  11    2.61    7.52   0
  -1   9  10  216.17   19.64   0
  -1  12  11    1.42    8.70   0
   0  13  11   84.69   17.64   0
   1  10  10    1.73    9.19   0
   2   1   3   84.59    8.01   0
   2   6   8   24.24    9.17   0
   2   8   9    2.80    9.52   0
   2  11  10   -4.01    7.75   0
   2  12  10    7.68   10.81   0
   3   1   3    2.23    4.13   0
   3   5   7  139.04   16.24   0
   3   7   8   21.31   11.45   0
   3   9   9    7.67    9.16   0
   4   0   1  146.51   10.85   0
   4   3   5  155.05   15.92   0
   4   6   7    8.85   10.47   0
   4   8   8    3.10   11.58   0
   5   1   2  273.00   18.23   0
   5   5   6    2.99    8.67   0
   5   7   7   53.50   15.17   0
   5  10   8    6.46   10.97   0
   5  11   8   17.62   13.99   0
   6   5   5   10.39   11.37   0
   6   9   7    1.54   10.39   0
   6  10   7    1.52   13.40   0
   7   0  -1  176.95   14.67   0
   7   6   5   61.86   15.99   0
   7   9   6    9.08   12.19   0
   8  -1  -5   22.18    5.61   0
   8   5   3   40.26   14.58   0
   8   7   4    1.56   11.31   0
   9  -1  -7   89.31    9.32   0
   9   0  -4   91.62   11.89   0
   9   1  -2   -5.13    6.83   0
   9   4   1   15.44   11.83   0
   9   5   2    9.94   10.19   0
   9   7   3    3.13   11.14   0
  10   1  -4   23.60    9.67   0
  10   3  -1   12.65    9.42   0
  10   6   1   -0.25   10.98   0
  11   0 -12    6.29    5.21   0
  11   0 -11    4.22    5.55   0
  11   3  -3   33.06   12.59   0
  11   4  -2    1.77    9.67   0
  12   1 -12   14.68    7.33   0
  12   1 -11   34.38    9.49   0
  -6  11   9   38.77    5.86   0
  -6  13  10    7.91    5.46   0
  -5  15  11   11.98    8.31   0
  -4   9   9    1.97    3.91   0
  -4  11  10    2.05    5.22   0
  -4  14  11    2.09    8.17   0
  -3  10  10   34.95    8.02   0
  -3  13  11    2.27    6.57   0
  -2  10  10   47.58   10.48   0
  -2  13  11    9.87    9.50   0
  -1   6   8   40.71    7.81   0
  -1  10  10   92.63   14.73   0
  -1  13  11   86.08   16.42   0
  -1  14  11   64.48   15.59   0
   0   6   8   -0.81    5.37   0
   0  10  10    4.91    9.00   0
   1   6   8   -0.68    5.28   0
   1   8   9   22.97   10.37   0
   1  11  10    1.92   10.11   0
   2   5   7   21.29    8.61   0
   2   9   9   13.39   11.17   0
   3   2   4  314.31   18.26   0
   3   3   5 2267.64   52.71   0
   3   4   6   10.64    6.79   0
   3  10   9    0.77    8.71   0
   3  11   9    3.43   10.82   0
   4   9   8    1.66   10.12   0
   5   2   3  318.13   21.49   0
   5   3   4   -2.89    6.74   0
   5   4   5   13.89    8.07   0
   5   6   6   14.53   11.70   0
   5   8   7    4.30   10.49   0
   6   4   4   20.99   11.11   0
   6   7   6    5.90    9.74   0
   7   1   0   34.78    9.20   0
   7   5   4    6.74   10.30   0
   7   7   5   -1.00    9.43   0
   8   0  -3  206.95   16.02   0
   8   1  -1   -1.13    6.86   0
   8   4   2   17.28   11.95   0
   8   8   4   -2.56   11.35   0
   9  -1  -8   96.02    9.35   0
   9   2  -1   12.86    8.93   0
   9   3   0  206.39   22.67   0
   9   6   2    9.82   11.83   0
   9   8   3   -0.78   10.66   0
  10   2  -3    0.00    8.30   0
  10   4  -1   13.84   10.94   0
  10   5   0   29.90   13.67   0
  10   7   1    3.92   12.28   0
  11   1  -7    7.06    7.29   0
  11   2  -5   81.09   14.81   0
  11   3  -4   71.64   15.90   0
  11   5  -2    4.40   10.53   0
  12   2  -8   15.45    9.25   0
  12   3  -6    0.67    7.99   0
  12   4  -5   -4.37    9.09   0
  -5  10   9   16.54    5.16   0
  -5  12  10   51.65    8.78   0
  -4  15  11   -0.91    6.15   0
  -3   7   8   -0.06    3.44   0
  -3  14  11    4.04    7.63   0
  -3  15  11    3.23    7.66   0
  -2   8   9   10.65    5.41   0
  -2  14  11    9.06    8.62   0
  -1   8   9   84.93   11.80   0
   0   5   7  429.98   21.18   0
   0   8   9  137.26   15.85   0
   0  11  10   -1.55    8.22   0
   1   2   4   -0.01    3.10   0
   1  12  10    1.02    8.18   0
   1  13  10   -8.36    9.83   0
   2   2   4   -2.04    3.79   0
   2   3   5 1762.37   42.22   0
   2   4   6  463.20   24.12   0
   2   7   8    2.32    7.52   0
   2  10   9    5.50   11.34   0
   3   6   7    6.19    8.42   0
   3   8   8   84.35   16.15   0
   3  12   9   10.12   10.77   0
   4   1   2  258.09   16.03   0
   4   5   6   81.74   14.08   0
   4   7   7   27.34   11.80   0
   4  10   8    1.31    9.64   0
   4  11   8    2.26   11.18   0
   5   0   0    2.20    4.56   0
   5   9   7   27.17   12.90   0
   6  -1  -3   85.22    7.98   0
   6   2   2    6.19    6.23   0
   6   3   3  128.86   15.82   0
   6   6   5    5.68    9.77   0
   6   8   6    2.06    9.98   0
   6   9   6   32.02   14.98   0
   7  -1  -4   11.82    4.38   0
   7   0  -2   32.73    7.43   0
   7   2   1  123.49   15.66   0
   7   3   2    1.02    8.35   0
   7   4   3    0.36    8.41   0
   7   6   4    1.09   11.57   0
   7   8   5   -1.98    9.51   0
   7   9   5    3.22   12.08   0
   8  -1  -6    4.10    3.64   0
   8   2   0   -1.76    5.38   0
   8   3   1   -3.38    7.50   0
   8   6   3    1.65    9.29   0
   8   9   4   -0.17   12.66   0
   9   0  -5   31.99    7.80   0
   9   1  -3    6.47    6.95   0
   9   5   1   10.69   10.89   0
   9   7   2   23.15   15.08   0
  10   1  -5   17.10    8.47   0
  10   3  -2    8.44   10.28   0
  10   6   0   -5.59   10.93   0
  11   1  -8    1.73    7.74   0
  11   2  -6    2.33    9.62   0
  11   4  -3   -1.83    7.64   0
  12   2  -9   10.64    8.53   0
  12   3  -7   -0.35    7.71   0
  -6  14  10    2.55    5.46   0
  -3  11  10   19.83    7.44   0
  -2  11  10   -3.80    6.55   0
  -1  11  10   13.64    9.36   0
   0   3   5    6.82    3.66   0
   0   4   6  783.43   25.35   0
   0  12  10   10.51    9.72   0
   0  13  10   60.44   15.35   0
   1   3   5  351.46   17.21   0
   1   4   6   -2.73    3.81   0
   1   7   8   29.89    9.33   0
   1   9   9    4.46    7.76   0
   2   8   8   -0.23    8.74   0
   2  11   9   35.45   13.38   0
   3   5   6   15.21    8.37   0
   3   9   8   22.76   13.13   0
   4   2   3    1.93    5.71   0
   4   4   5    4.92    6.55   0
   4   8   7   88.79   18.33   0
   4  12   8   -3.32    9.58   0
   5   5   5    6.80    8.54   0
   5   7   6   14.22   10.90   0
   5  10   7    3.72   10.24   0
   5  11   7   -4.68   11.11   0
   6   0  -1   53.84    7.86   0
   6   5   4   23.06   12.28   0
   6   7   5   -1.01   10.81   0
   6  10   6    3.21   10.41   0
   6  11   6   14.09   14.70   0
   7   5   3   77.46   16.91   0
   7   7   4    2.65   11.11   0
   7  10   5   17.40   13.52   0
   8   1  -2  149.03   15.42   0
   8   5   2    2.50    9.76   0
   8   7   3   -3.71    9.34   0
   9   2  -2   12.70    8.61   0
   9   4   0   75.09   16.48   0
   9   6   1   -2.84    9.95   0
   9   8   2   11.01   13.00   0
  10   0  -8   -0.12    4.39   0
  10   2  -4   33.21   10.80   0
  10   5  -1   28.92   13.07   0
  10   7   0    3.53   12.60   0
  11   1  -9    8.90    7.67   0
  11   3  -5   97.11   17.10   0
  11   4  -4   18.39   10.89   0
  11   5  -3    1.94   10.76   0
  11   6  -2   15.23   12.10   0
  12   2 -10   83.02   14.01   0
  12   3  -8    5.75    8.30   0
  12   4  -6    4.52    9.03   0
  -7  13   9   20.71    5.13   0
  -5  13  10   -1.73    5.79   0
  -4  12  10   -0.78    5.31   0
  -3   9   9    3.95    4.64   0
  -3  12  10    9.22    8.02   0
  -2   7   8   25.15    6.15   0
  -2   9   9   35.61    8.16   0
  -2  12  10    4.12    7.93   0
  -1   7   8   23.95    6.93   0
  -1  12  10    3.90    8.19   0
   0   7   8   43.09    9.23   0
   0   9   9  261.06   22.01   0
   0  14  10    4.63   10.01   0
   1  10   9   -3.42    7.44   0
   2   6   7   74.28   12.03   0
   2  12   9   14.75   10.97   0
   2  13   9    7.99   10.85   0
   3   1   2  355.02   16.28   0
   3   7   7  120.77   17.07   0
   3  10   8   13.42   10.12   0
   3  11   8   51.27   15.99   0
   4   0   0    8.49    4.36   0
   4   6   6   51.60   12.67   0
   4   9   7   -7.46   10.92   0
   5   1   1  889.90   30.16   0
   5   3   3   64.28   11.74   0
   5   4   4   21.25    8.37   0
   6   8   5    3.72   11.76   0
   7  -1  -5   57.78    6.90   0
   7   1  -1    4.90    6.23   0
   7   4   2    6.53    9.96   0
   7   8   4   13.99   13.47   0
   8   0  -4   36.02    7.38   0
   8   2  -1   49.62   11.52   0
   8   3   0   28.62   11.26   0
   8   4   1   76.88   16.08   0
   8   6   2    5.97   11.92   0
   8   8   3    4.25   10.70   0
   8   9   3   -3.61   10.86   0
   9  -1 -10   98.62    8.28   0
   9   0  -6   10.61    6.05   0
   9   1  -4    0.90    5.75   0
   9   5   0    4.73   11.42   0
   9   7   1   51.35   16.57   0
  10   0  -9   13.80    6.63   0
  10   1  -6    1.02    6.21   0
  10   3  -3   -1.66    8.44   0
  10   4  -2    2.68    9.50   0
  10   6  -1    5.85   11.16   0
  11   2  -7    0.75    7.58   0
  11   6  -3   49.69   16.15   0
  12   2 -11   85.44   14.19   0
  12   4  -7   -4.38    7.90   0
  -6  15  10   -0.16    5.70   0
  -5  14  10    5.41    6.81   0
  -4  10   9   48.37    7.94   0
  -4  13  10    5.29    7.41   0
  -3  13  10   -2.58    7.63   0
  -2  13  10   -1.83    6.91   0
  -1  14  10   38.44   12.96   0
  -1  15  10   -1.71    8.76   0
   0  10   9   35.29   11.60   0
   1   6   7   -0.94    6.00   0
   1   8   8   20.09    9.14   0
   1  11   9   37.97   12.84   0
   1  12   9    7.34   10.48   0
   2   5   6  273.28   19.90   0
   2   9   8   33.01   11.54   0
   3   2   3  736.16   26.22   0
   3   3   4 3131.28   58.99   0
   3   4   5  643.35   29.59   0
   3   8   7   84.91   16.52   0
   3  12   8   25.57   13.36   0
   3  13   8   -1.98   11.36   0
   4   5   5   28.38   10.63   0
   4   7   6   13.43   11.16   0
   4  10   7    4.47    9.64   0
   4  11   7    8.02   12.16   0
   5   6   5   15.99    9.99   0
   5   9   6    7.20   10.05   0
   5  10   6   12.29   12.56   0
   6   2   1   10.68    7.38   0
   6   3   2   40.93   10.22   0
   6   6   4   85.11   16.61   0
   6   9   5   75.24   18.90   0
   7   0  -3  113.73   11.10   0
   7   2   0   11.37    6.58   0
   7   3   1    0.92    6.80   0
   7   9   4   11.35   11.09   0
   7  10   4    3.26   12.52   0
   8  -1  -7  118.71    9.29   0
   8   5   1    9.73   11.58   0
   8   7   2   -3.31   10.11   0
   9   2  -3   56.30   12.06   0
   9   3  -2   57.25   13.94   0
   9   4  -1  158.78   21.57   0
  10   0 -10   26.63    7.07   0
  10   2  -5   -1.55    7.39   0
  10   5  -2   31.00   13.32   0
  10   7  -1    1.33   11.09   0
  11   1 -10    5.24    6.77   0
  11   3  -6   46.77   13.54   0
  11   4  -5    0.10    8.32   0
  11   5  -4    7.12   10.93   0
  12   2 -12    3.70    7.55   0
  12   3  -9    1.53    7.50   0
  -6  16  10   41.28    9.83   0
  -5  11   9   89.15    9.47   0
  -5  15  10    0.05    6.94   0
  -4  14  10   14.46    8.93   0
  -3   8   8    6.30    4.46   0
  -3  10   9   15.26    6.80   0
  -3  14  10   23.66   10.49   0
  -2   6   7  141.03   10.43   0
  -2  10   9   15.85    8.13   0
  -2  14  10    1.44    8.22   0
  -2  15  10    6.96    8.97   0
  -1   6   7  181.51   13.42   0
  -1  10   9  155.63   17.37   0
   0   6   7   27.57    7.49   0
   0   8   8  208.54   18.28   0
   0  11   9    6.35    9.49   0
   1   9   8   10.25    9.28   0
   1  13   9   -1.25    8.12   0
   1  14   9    7.79   10.66   0
   2   4   5 1470.09   40.59   0
   2   7   7  260.87   21.68   0
   2  10   8    4.95    9.17   0
   2  11   8   96.15   18.51   0
   3   6   6  163.16   17.90   0
   3   9   7   32.58   13.54   0
   4   4   4   64.82   11.87   0
   4   8   6   -1.82    9.99   0
   4  12   7    1.11    9.94   0
   5   0  -1  115.63    9.96   0
   5   5   4   41.94   11.65   0
   5   7   5    7.66    9.60   0
   5  11   6    0.88   10.01   0
   5  12   6   17.26   15.25   0
   6   0  -2   37.92    6.83   0
   6   5   3  214.12   22.89   0
   6   7   4   -0.46   10.94   0
   6  10   5   10.21   10.53   0
   6  11   5   26.51   15.19   0
   7   5   2  165.03   21.26   0
   7   7   3   -0.75    9.21   0
   8   0  -5    6.45    5.00   0
   8   1  -3  136.08   14.14   0
   8   8   2   68.08   19.46   0
   9   0  -7    4.31    5.04   0
   9   1  -5    0.65    5.20   0
   9   6   0    8.11   10.08   0
   9   9   1   26.22   14.48   0
  10   1  -7    2.35    5.83   0
  10   3  -4    6.59    9.20   0
  10   4  -3   10.55    9.87   0
  10   6  -2    7.29   10.82   0
  10   8  -1   -4.49   11.03   0
  11   1 -11    8.27    6.76   0
  11   2  -8    2.08    7.10   0
  11   6  -4    4.73   10.63   0
  12   2 -13    1.50    6.64   0
  12   3 -10   -1.53    7.42   0
  12   4  -8   -2.28    7.95   0
  -7  14   9    2.18    4.55   0
  -5  16  10    3.18    6.55   0
  -4  15  10    3.05    7.61   0
  -4  16  10    8.65    7.89   0
  -3  15  10    3.85    7.60   0
  -3  16  10   -3.93    7.07   0
  -2   8   8    6.45    4.74   0
  -1   8   8   -0.76    4.81   0
  -1  11   9    4.28    7.89   0
   0  12   9    3.82    8.67   0
   0  13   9   13.64   10.76   0
   0  14   9    5.51    9.60   0
   0  15   9   -3.92    8.76   0
   1   5   6  117.28   12.17   0
   1   7   7   -0.23    6.64   0
   2   2   3   14.63    4.73   0
   2   3   4 2168.45   44.20   0
   2   8   7   43.34   12.50   0
   2  12   8   49.23   15.03   0
   2  13   8   18.20   13.21   0
   2  14   8    5.55   10.82   0
   3   5   5   19.36    8.67   0
   3   7   6  294.29   24.87   0
   3  10   7   42.18   14.66   0
   4   1   1   16.92    5.32   0
   4   2   2  103.02   11.29   0
   4   3   3    4.64    5.51   0
   4   6   5   58.21   12.72   0
   4   9   6   -2.23   10.98   0
   5   4   3   -0.45    6.84   0
   5   8   5   -3.73   10.84   0
   6   4   2    2.98    8.55   0
   6   8   4   -5.49   10.82   0
   7   1  -2    0.28    5.34   0
   7   4   1    3.78    9.10   0
   7   8   3   -0.68    9.68   0
   8  -1  -8  106.50    8.41   0
   8   2  -2    4.04    5.66   0
   8   3  -1   73.52   12.87   0
   8   6   1   -0.30   10.78   0
   8   9   2   11.10   12.34   0
   8  10   2    0.68   13.07   0
   9   2  -4    6.67    7.65   0
   9   5  -1    3.46    9.92   0
   9   7   0   33.79   13.79   0
  10   0 -11    1.14    4.68   0
  10   1  -8   26.29    8.15   0
  10   2  -6   18.95    8.98   0
  10   5  -3    9.03   10.59   0
  10   7  -2    5.89   11.65   0
  11   1 -12    1.94    6.02   0
  11   2  -9   20.24    9.55   0
  11   3  -7    0.21    7.99   0
  11   4  -6    0.04    8.56   0
  11   5  -5   -0.38    9.39   0
  12   3 -11    7.40    7.88   0
  12   4  -9    1.47    8.16   0
  -4  11   9    2.00    5.09   0
  -3  11   9   23.73    7.94   0
  -2  11   9    0.24    6.50   0
  -1  12   9   -0.33    8.36   0
   0   5   6  355.78   18.14   0
   0   9   8  128.57   16.10   0
   1   4   5  204.66   13.99   0
   1  10   8   -3.22    7.14   0
   1  11   8   24.25   12.01   0
   2   6   6   79.04   12.04   0
   2   9   7   75.29   15.25   0
   3  11   7  119.45   20.20   0
   3  12   7   34.43   14.69   0
   3  13   7    3.27   12.01   0
   4  10   6   -2.53   10.03   0
   4  11   6   -1.54   10.52   0
   5   1   0  907.42   28.99   0
   5   2   1  979.65   33.52   0
   5   3   2   28.40    8.04   0
   5   6   4  241.23   23.43   0
   5   9   5   65.44   16.14   0
   5  10   5   63.40   17.41   0
   6   1  -1  247.19   16.40   0
   6   2   0  125.79   13.82   0
   6   3   1   25.36    9.18   0
   6   9   4  126.72   21.56   0
   7  -1  -6   50.48    6.08   0
   7   0  -4   39.02    7.24   0
   7   2  -1   44.17    9.33   0
   7   6   2   15.20   10.83   0
   7   9   3   26.37   13.55   0
   7  10   3    4.70   12.08   0
   7  11   3    8.09   14.27   0
   8   5   0  128.10   19.85   0
   8   7   1    7.61    9.87   0
   9   0  -8  192.49   13.79   0
   9   3  -3    5.76    7.59   0
   9   6  -1   10.16   10.69   0
   9   9   0   12.64   13.64   0
  10   0 -12   12.97    5.25   0
  10   3  -5   -1.87    7.99   0
  10   4  -4   16.99   10.63   0
  10   8  -2   -0.09   12.22   0
  11   1 -13    8.23    6.05   0
  11   3  -8   45.41   12.44   0
  11   6  -5   -0.21    9.62   0
  12   3 -12    6.90    7.04   0
  12   4 -10    2.29    8.45   0
  -7  15   9    1.61    5.23   0
  -6  13   9    5.57    4.93   0
  -5  12   9  143.79   12.53   0
  -4   9   8   36.03    6.28   0
  -2  12   9    1.70    7.35   0
  -1   9   8  166.58   15.94   0
  -1  13   9    5.04    9.30   0
  -1  14   9    4.57    9.12   0
  -1  15   9    2.61    9.29   0
   0   4   5  220.16   13.06   0
   0   7   7  116.09   12.68   0
   0  10   8    1.16    7.86   0
   1   3   4  273.49   14.29   0
   1   8   7   64.40   12.62   0
   1  12   8   20.60   11.80   0
   1  13   8    9.55   11.02   0
   1  14   8    5.52   10.41   0
   1  15   8   -5.11   10.55   0
   2  10   7   12.37   11.07   0
   3   1   1  370.08   15.64   0
   3   4   4  620.36   27.90   0
   3   6   5   36.92   10.85   0
   3   8   6    6.68    8.86   0
   4   5   4   20.10    7.82   0
   4   7   5  109.23   16.82   0
   4  12   6   -3.48    8.97   0
   4  13   6    1.65   10.41   0
   5   5   3  214.73   20.91   0
   5   7   4   -5.56    9.83   0
   5  11   5   22.10   12.83   0
   5  12   5   -1.48   11.46   0
   6   7   3   31.54   14.05   0
   6  11   4   11.84   12.02   0
   6  12   4   17.66   13.39   0
   7   5   1   23.14   10.78   0
   7   7   2    9.22   10.61   0
   8   0  -6  164.45   12.60   0
   8   1  -4    4.29    5.21   0
   8   2  -3    5.72    6.52   0
   8   3  -2   67.64   13.09   0
   8   6   0   -2.29   10.46   0
   8   8   1  128.60   21.76   0
   9   1  -6   36.58    8.45   0
   9   5  -2   20.76   12.39   0
   9   7  -1   15.45   12.29   0
  10   0 -13    9.11    4.60   0
  10   1  -9   14.14    7.04   0
  10   2  -7   69.42   12.10   0
  10   5  -4    5.58   10.58   0
  10   6  -3    9.00    9.47   0
  11   2 -10   60.70   12.29   0
  11   4  -7   23.96   11.22   0
  11   5  -6    1.18    8.49   0
  11   7  -5   -1.72   10.22   0
  -7  16   9    1.82    5.71   0
  -6  14   9    2.28    5.62   0
  -5  13   9    2.99    5.84   0
  -4  12   9   57.01    9.40   0
  -3   9   8   14.82    5.25   0
  -3  12   9   20.64    7.99   0
  -2   7   7  100.15    9.72   0
  -2   9   8    5.88    5.18   0
  -2  13   9    8.60    8.87   0
  -2  14   9    2.16    9.30   0
  -2  15   9    5.82    8.19   0
  -2  16   9    0.94    8.89   0
  -1   7   7   76.49    9.84   0
   0  11   8   47.67   12.56   0
   1   6   6   64.73   10.03   0
   2   5   5   91.39   11.60   0
   2   7   6  582.08   30.74   0
   2  11   7   55.24   15.43   0
   2  12   7  154.63   22.26   0
   3   2   2   77.86    8.82   0
   3   9   6  131.32   18.78   0
   4   4   3  103.16   12.84   0
   4   8   5    0.54    8.48   0
   5   0  -2   56.12    6.95   0
   5   8   4   -0.33   10.30   0
   6   8   3    2.60   11.82   0
   7   1  -3  170.72   14.29   0
   7   4   0   10.01    8.44   0
   7   6   1   10.72   11.15   0
   7   8   2    1.62    9.22   0
   7   9   2    0.36   11.94   0
   8   7   0   15.93   12.07   0
   8  10   1   -4.25   10.07   0
   9   0  -9  105.49   10.32   0
   9   2  -5   10.38    7.01   0
   9   3  -4   -3.04    7.42   0
   9   4  -3   76.99   15.45   0
   9   6  -2    4.59   10.86   0
   9   8  -1   37.94   14.55   0
   9   9  -1   -6.35   10.45   0
  10   0 -14    4.48    3.98   0
  10   3  -6   28.95   11.00   0
  10   4  -5   12.03   10.08   0
  10   7  -3   10.27   10.35   0
  10   8  -3   16.80   13.14   0
  11   2 -11   26.38    9.21   0
  11   3  -9   50.82   12.79   0
  11   6  -6    0.20    9.80   0
  12   4 -11    6.11    7.85   0
  -6  15   9    1.16    6.22   0
  -5  10   8    5.20    3.66   0
  -5  14   9    6.97    6.88   0
  -4  13   9   11.29    6.69   0
  -3  13   9   57.09   11.58   0
  -3  14   9   83.54   14.18   0
  -3  15   9   38.88   12.08   0
  -3  16   9   -0.74    7.52   0
   0   6   6   54.39    8.73   0
   0   8   7    3.12    5.90   0
   0  12   8    3.63    9.34   0
   0  13   8   22.54   12.24   0
   0  14   8    6.66   10.19   0
   0  15   8    2.25   10.39   0
   1   9   7   -4.42    6.34   0
   2   4   4  557.58   24.19   0
   2   8   6  542.31   31.67   0
   2  13   7   -1.01    8.78   0
   2  14   7   -1.66    8.90   0
   3   5   4  139.46   15.13   0
   3   7   5  658.50   34.62   0
   3  10   6    1.85    9.39   0
   3  11   6   76.25   17.17   0
   3  12   6   23.36   12.81   0
   3  13   6   -1.76   10.39   0
   3  14   6   -2.60   10.75   0
   4   1   0   13.24    5.16   0
   4   3   2  124.44   13.01   0
   4   6   4   -3.59    6.74   0
   4   9   5    8.57   10.06   0
   4  10   5   40.65   15.18   0
   5   4   2    9.02    6.69   0
   5   6   3  548.03   32.95   0
   5   9   4   12.41   11.45   0
   5  10   4  214.73   26.60   0
   6   1  -2   62.34    8.85   0
   6   3   0   81.00   12.34   0
   6   4   1    7.44    6.53   0
   6   6   2  382.38   29.15   0
   6   9   3   50.66   14.85   0
   6  10   3   78.30   19.67   0
   6  11   3    0.76   11.45   0
   7   2  -2   22.19    7.94   0
   7   3  -1   92.52   12.83   0
   7   7   1   -1.49   10.51   0
   7  10   2   -0.54   10.15   0
   7  11   2   -3.87    9.90   0
   8   1  -5    0.77    5.06   0
   8   5  -1  257.71   24.80   0
   8   8   0   48.20   16.29   0
   9   1  -7    0.96    5.56   0
   9   5  -3    8.73   10.65   0
   9   7  -2    3.65   10.16   0
  10   1 -10    9.96    6.74   0
  10   2  -8   57.40   11.53   0
  10   5  -5   33.52   12.77   0
  10   6  -4    5.29    8.62   0
  11   4  -8    1.38    9.29   0
  11   5  -7    0.32    8.03   0
  11   7  -6    3.00   11.71   0
  -6  11   8    1.21    3.53   0
  -6  16   9    4.85    7.11   0
  -6  17   9   -1.67    5.34   0
  -5  15   9    9.11    8.16   0
  -5  16   9   -2.90    7.17   0
  -5  17   9    2.43    6.80   0
  -4  14   9   38.64   10.25   0
  -4  15   9   44.51   11.47   0
  -4  16   9   10.84    8.54   0
  -3  10   8   52.12    8.88   0
  -2  10   8   -0.62    4.96   0
  -1   6   6  134.41   11.12   0
  -1   8   7    5.78    5.53   0
  -1  11   8   -1.06    7.15   0
  -1  12   8    6.70    8.71   0
   0   9   7   52.15   10.75   0
   1   5   5   25.83    6.46   0
   1   7   6   26.36    7.80   0
   1  10   7   -0.84    7.35   0
   1  11   7    7.89   10.02   0
   2   3   3  117.15   10.87   0
   2   6   5   39.97    8.99   0
   2   9   6    2.72    8.98   0
   3   8   5   73.22   14.81   0
   4   2   1   30.61    6.58   0
   4   5   3   25.60    9.25   0
   4   7   4   11.17   10.07   0
   4  11   5   -4.35    8.57   0
   4  12   5    6.98   10.64   0
   4  13   5    0.91    9.95   0
   4  14   5   18.40   12.89   0
   5   1  -1   85.48    9.50   0
   5   2   0 1068.22   33.53   0
   5   3   1   51.03    9.32   0
   5   7   3   33.04   13.13   0
   5  11   4   91.85   19.34   0
   5  12   4    1.91   10.32   0
   5  13   4    2.46   10.78   0
   6   2  -1   70.32   10.02   0
   6   7   2   34.95   13.66   0
   6  12   3   17.35   12.82   0
   7   0  -5  218.55   13.41   0
   7   5   0   15.93    9.66   0
   7   8   1   25.82   14.09   0
   8   0  -7   38.38    6.60   0
   8   2  -4   -0.18    5.28   0
   8   3  -3   -0.19    7.05   0
   8   4  -2   57.79   12.74   0
   8   6  -1   16.69   11.93   0
   8   9   0   38.48   14.77   0
   8  10   0   10.43   12.73   0
   8  11   0   13.57   13.70   0
   9   2  -6    7.93    7.02   0
   9   4  -4   -1.84    8.17   0
   9   8  -2   10.48   12.56   0
  10   3  -7  103.64   15.18   0
  10   4  -6   12.48   10.09   0
  10   7  -4    0.54    8.78   0
  10   8  -4    3.27   10.50   0
  11   2 -12    3.84    6.63   0
  11   3 -10   36.33   11.25   0
  11   5  -8   20.10   10.99   0
  11   6  -7    3.71   10.19   0
  -8  14   8    4.58    3.73   0
  -4   8   7   -2.13    2.92   0
  -2   6   6   43.13    6.39   0
  -2  11   8    2.37    6.59   0
  -1  13   8    7.61    9.36   0
  -1  14   8   -0.34    9.27   0
  -1  15   8    5.80    9.45   0
  -1  16   8    7.84    9.54   0
   1  12   7   32.79   12.68   0
   1  13   7   14.43   11.07   0
   1  14   7    1.56    9.22   0
   1  15   7    5.83    9.44   0
   2   2   2    9.82    3.97   0
   2  10   6    2.86    9.50   0
   3   4   3   99.52   12.01   0
   3   9   5   19.34   11.15   0
   4   8   4    7.32   10.17   0
   5   5   2  217.53   19.54   0
   5   8   3    1.29   10.31   0
   6   8   2   16.21   11.23   0
   7   4  -1  110.58   15.51   0
   7   9   1   17.16   11.70   0
   7  10   1   30.29   15.65   0
   7  11   1    5.35   12.24   0
   7  12   1   -0.10   11.87   0
   8   5  -2  135.58   19.00   0
   8   7  -1    3.60   10.78   0
   9   0 -10   28.58    6.45   0
   9   1  -8    4.08    5.47   0
   9   3  -5   56.46   12.24   0
   9   6  -3   17.27   10.16   0
   9   9  -2    6.29   10.82   0
   9  10  -2    3.89   11.91   0
  10   1 -11   22.91    7.20   0
  10   2  -9   20.21    8.59   0
  10   6  -5    9.11   10.44   0
  11   2 -13   18.73    7.82   0
  11   3 -11   28.08   10.76   0
  11   4  -9   16.86    9.92   0
  11   7  -7    2.30   10.83   0
  -5  11   8   22.29    5.65   0
  -4  11   8    9.07    5.53   0
  -3   8   7   34.37    6.29   0
  -3  11   8    3.29    5.38   0
  -2  12   8    2.45    7.16   0
  -2  13   8   29.20   10.59   0
  -2  16   8    6.51    8.44   0
  -1   9   7   21.58    7.38   0
   0   5   5    3.04    3.74   0
   0   7   6   88.90   11.34   0
   0  10   7    1.64    6.53   0
   0  11   7   -0.05    8.28   0
   0  16   7   23.63   12.73   0
   1   4   4    2.28    4.00   0
   1   8   6  164.15   16.40   0
   2   5   4   22.25    7.42   0
   2   7   5  189.14   17.68   0
   2  11   6   17.84   11.65   0
   2  12   6   58.79   16.60   0
   2  13   6    3.22    9.91   0
   2  14   6    0.28    9.84   0
   2  15   6   -1.92    9.08   0
   3   6   4    5.09    6.34   0
   3  10   5   61.33   15.38   0
   3  11   5    3.93   10.98   0
   3  14   5    0.34   10.93   0
   3  15   5   17.23   14.86   0
   4   4   2   14.47    7.32   0
   4   6   3  106.01   15.22   0
   4   9   4    2.20    8.87   0
   4  10   4   53.90   16.14   0
   5   4   1   26.11    8.83   0
   5   6   2  183.64   19.67   0
   5   9   3   25.50   12.13   0
   5  10   3  116.31   20.58   0
   6   4   0   14.50    7.18   0
   6   6   1  211.60   22.32   0
   6   9   2   -1.52    9.89   0
   6  10   2   18.04   12.63   0
   6  11   2   -2.00   12.01   0
   6  12   2   -9.04   11.52   0
   6  13   2    1.86   12.79   0
   7   1  -4   -3.58    3.92   0
   7   2  -3    9.90    6.44   0
   7   3  -2    0.78    5.44   0
   7   7   0   10.54   11.48   0
   8   1  -6   35.38    7.61   0
   8   4  -3   46.30   12.02   0
   8   8  -1    8.72    9.94   0
   8   9  -1   41.79   16.19   0
   9   5  -4   13.20   10.47   0
   9   7  -3   -0.00    8.09   0
   9   8  -3    7.64   11.07   0
  10   3  -8   49.45   11.46   0
  10   4  -7    3.66    8.65   0
  10   5  -6    1.78    9.55   0
  10   7  -5   27.10   12.85   0
  10   8  -5   22.35   13.21   0
  11   2 -14    8.03    6.51   0
  11   4 -10   34.61   11.50   0
  11   5  -9    8.32    8.47   0
  11   6  -8    4.10    9.70   0
  -7  13   8    5.55    4.32   0
  -6  12   8   23.86    5.85   0
  -3  12   8   43.94    9.59   0
  -3  17   8    1.71    8.20   0
  -2  14   8   22.38   10.26   0
  -2  15   8    5.63    8.46   0
  -1   5   5   21.94    5.08   0
   0  12   7   11.49    9.99   0
   0  13   7   -3.24    8.40   0
   0  14   7   35.84   13.16   0
   0  15   7    9.41   10.48   0
   1   3   3  102.89    8.82   0
   1   6   5    6.09    5.02   0
   1   9   6   60.41   11.97   0
   2   8   5  435.13   27.83   0
   3   3   2  836.25   27.93   0
   3   7   4  136.61   16.48   0
   3  12   5    1.77    8.64   0
   3  13   5    1.11    9.15   0
   4  11   4   20.85   11.58   0
   4  12   4   29.24   12.96   0
   4  13   4    6.26   10.60   0
   4  14   4   14.03   12.02   0
   5   0  -3   34.98    5.50   0
   5  11   3   50.81   15.44   0
   5  12   3    1.38    9.85   0
   5  13   3   -1.23   10.17   0
   6   1  -3  442.91   19.99   0
   6   3  -1    2.57    6.25   0
   6   7   1   25.04   12.42   0
   7   5  -1   17.49    9.23   0
   7   8   0    5.72   12.01   0
   8   0  -8  265.04   14.40   0
   8   2  -5    6.28    5.58   0
   8   3  -4   57.47   11.45   0
   8   6  -2   -1.21    8.22   0
   8  10  -1    2.12   10.28   0
   8  11  -1   -4.83    9.73   0
   9   0 -11    3.54    4.29   0
   9   2  -7   29.33    8.46   0
   9   3  -6  380.88   25.47   0
   9   4  -5   48.77   12.39   0
   9   6  -4   -6.81    8.78   0
   9   9  -3   -1.53   10.54   0
   9  10  -3    6.10   12.96   0
  10   1 -12    0.67    5.09   0
  10   2 -10    6.12    6.87   0
  10   6  -6    4.40    9.71   0
  10   9  -5   -2.75    9.81   0
  11   3 -12    6.25    8.53   0
  11   7  -8   41.23   13.91   0
  -5  12   8   28.96    7.12   0
  -4  12   8   89.69   11.04   0
  -3  13   8   15.13    8.19   0
  -3  14   8   90.05   14.40   0
  -3  15   8   53.47   12.66   0
  -3  16   8   -2.13    7.17   0
  -1   7   6    4.60    4.76   0
  -1  10   7    9.62    5.96   0
  -1  11   7   13.75    8.36   0
   0   4   4   58.05    7.03   0
   0   8   6   64.63   10.77   0
   1  10   6   -2.23    6.67   0
   1  11   6   12.87   10.07   0
   1  12   6    8.67   10.71   0
   1  14   6   11.35   10.46   0
   1  15   6   -1.01   10.14   0
   1  16   6   17.38   11.57   0
   2   4   3  152.99   12.84   0
   2   9   5   -1.39    8.29   0
   3   2   1   84.27    8.52   0
   3   5   3  113.56   12.85   0
   3   8   4   23.24    9.98   0
   4   2   0    0.30    4.92   0
   4   3   1  220.57   15.64   0
   4   5   2  131.33   14.96   0
   4   7   3  120.10   16.23   0
   5   2  -1  382.62   19.62   0
   5   3   0  166.50   14.56   0
   5   5   1    0.22    7.66   0
   5   7   2   78.92   14.66   0
   6   2  -2   38.68    7.60   0
   6   5   0   48.06   11.16   0
   6   8   1    5.82    9.92   0
   7   0  -6   50.53    6.70   0
   7   4  -2   21.54    9.47   0
   7   6  -1   13.80   10.67   0
   7   9   0   -3.21    8.68   0
   7  11   0    0.07   11.32   0
   7  12   0   15.82   13.29   0
   8   5  -3   10.92    9.98   0
   8   7  -2   10.31   10.61   0
   8   8  -2   10.46   11.49   0
   9   1  -9   21.68    6.87   0
   9   5  -5    5.05    9.39   0
   9   7  -4   11.54   11.79   0
  10   1 -13    0.26    4.97   0
  10   3  -9   13.28    8.06   0
  10   4  -8    1.43    7.88   0
  10   5  -7   -1.80    7.98   0
  10   7  -6   60.70   15.80   0
  11   3 -13    1.28    7.13   0
  11   4 -11    0.43    7.84   0
  11   5 -10    3.14    8.02   0
  11   6  -9   23.95   11.35   0
  -7  14   8   10.29    5.42   0
  -6  13   8    7.26    5.21   0
  -5  13   8   17.32    7.34   0
  -4   9   7   38.89    6.10   0
  -4  13   8   -0.29    5.36   0
  -4  14   8   77.48   12.91   0
  -4  15   8   53.78   12.61   0
  -4  16   8   11.54    8.79   0
  -4  17   8    3.36    7.66   0
  -1  12   7   -3.55    7.27   0
  -1  13   7   24.05   10.82   0
  -1  14   7    5.96    9.85   0
  -1  15   7   19.98   11.27   0
  -1  16   7    3.06    8.50   0
   0   6   5    3.90    4.70   0
   0   9   6    1.56    6.17   0
   1   5   4   83.50    9.78   0
   1   7   5   42.07    8.77   0
   1  13   6   -0.10    9.20   0
   2   6   4  125.69   13.45   0
   2  10   5    6.08    9.53   0
   2  11   5    5.33   10.20   0
   2  13   5    0.79    9.32   0
   2  14   5   -0.56   10.86   0
   2  15   5    2.65   10.86   0
   3   9   4    3.79    9.39   0
   3  15   4   62.41   19.20   0
   4   1  -1  422.27   16.76   0
   4   8   3    0.02    7.63   0
   4   9   3   -4.66    9.15   0
   4  15   3   18.17   14.70   0
   5   1  -2  142.82   10.82   0
   5   8   2    6.44    9.20   0
   5   9   2   23.97   12.69   0
   5  13   2    2.69   11.72   0
   5  14   2    6.84   13.11   0
   6   4  -1   36.88    9.83   0
   6   6   0   14.18   10.06   0
   6   9   1    7.42   10.62   0
   6  10   1   15.93   10.90   0
   6  11   1   12.65   12.26   0
   6  12   1    4.48   10.74   0
   6  13   1   23.76   14.28   0
   7   1  -5   27.53    6.52   0
   7   3  -3    3.41    5.96   0
   7   7  -1   16.71   11.76   0
   8   1  -7   10.18    5.64   0
   8   4  -4   33.32   10.67   0
   8   6  -3    5.57    9.99   0
   8   9  -2    4.83   10.16   0
   8  10  -2    0.98   10.94   0
   8  11  -2    7.08   12.30   0
   9   0 -12    2.38    4.18   0
   9   2  -8   -2.70    5.78   0
   9   4  -6  182.64   19.64   0
   9   8  -4   31.61   12.89   0
   9   9  -4   -2.44   11.02   0
   9  10  -4   -0.12   11.54   0
  10   2 -11    4.11    6.68   0
  10   6  -7    1.62    9.68   0
  10   8  -6    9.57    9.81   0
  10   9  -6   -1.23   10.57   0
  11   4 -12    0.41    7.98   0
  11   6 -10    9.79    9.22   0
  11   7  -9    7.83   10.18   0
  -7  15   8   -1.19    5.16   0
  -7  16   8    1.74    5.99   0
  -7  17   8    4.45    6.57   0
  -6  14   8    8.14    6.06   0
  -6  15   8    0.36    6.28   0
  -6  16   8   11.15    7.54   0
  -6  17   8    2.58    7.19   0
  -5  14   8    0.57    6.42   0
  -5  15   8    0.73    7.12   0
  -5  16   8    2.42    8.20   0
  -5  17   8   -0.14    6.18   0
  -2  11   7    0.35    5.32   0
  -2  17   7    4.57    9.54   0
  -1   8   6   20.60    6.70   0
   0  10   6    0.44    6.49   0
   0  16   6    2.08   10.78   0
   1   8   5    7.10    7.48   0
   2   3   2   31.81    6.48   0
   2   7   4    7.82    7.45   0
   2  12   5   12.84   10.63   0
   3   4   2    3.80    4.66   0
   3   6   3    7.60    6.34   0
   3  10   4   -5.72    7.65   0
   3  11   4    5.42    9.72   0
   3  12   4   -3.01    9.88   0
   3  13   4    2.73    9.36   0
   3  14   4    5.51   10.32   0
   4   4   1   58.20    9.96   0
   4  10   3    1.33    9.16   0
   4  11   3   14.68   13.11   0
   4  12   3   -0.81   10.19   0
   4  13   3   -2.44    9.49   0
   4  14   3   24.05   13.77   0
   5   4   0   12.48    7.31   0
   5   6   1  176.81   18.53   0
   5  10   2    5.32   10.23   0
   5  11   2   -2.20    8.60   0
   5  12   2   -1.51    9.10   0
   6   7   0   48.11   13.72   0
   7   2  -4   24.19    6.67   0
   7   5  -2    0.45    7.12   0
   7   9  -1   13.93   13.02   0
   7  12  -1    9.00   13.02   0
   8   2  -6    3.65    5.11   0
   8   3  -5    3.89    6.10   0
   8   7  -3    1.62   10.32   0
   9   3  -7  260.65   20.74   0
   9   6  -5    0.73    9.54   0
  10   1 -14    4.28    5.12   0
  10   3 -10    2.19    7.71   0
  10   4  -9   18.97   10.06   0
  10   5  -8   38.48   11.63   0
  10   7  -7    7.75   10.66   0
  11   3 -14   -1.99    6.83   0
  11   5 -11    1.08    7.76   0
  11   7 -10    4.69    9.25   0
  -2  12   7   -0.33    6.50   0
  -2  13   7    7.89    8.29   0
  -2  14   7   96.84   15.78   0
  -2  15   7    1.17    9.73   0
  -2  16   7    4.37    8.11   0
   0   7   5    4.00    5.46   0
   0  11   6   14.83    8.39   0
   0  12   6  114.21   17.28   0
   0  14   6   11.80   11.33   0
   0  15   6   20.12   10.61   0
   1   9   5   71.89   12.96   0
   1  16   5    6.65   11.23   0
   2   5   3   28.98    7.42   0
   3   7   3    3.18    7.29   0
   4   7   2   25.02    9.69   0
   5   7   1   38.53   12.08   0
   6   0  -5  516.77   17.91   0
   6   3  -2    3.26    5.02   0
   6   5  -1   29.07   10.08   0
   6   8   0   -4.16    9.97   0
   6  13   0   95.97   21.98   0
   7   4  -3  274.06   21.38   0
   7   6  -2   24.33   11.42   0
   7  10  -1   44.27   14.90   0
   7  11  -1   16.26   12.08   0
   8   0  -9  143.91   10.45   0
   8   5  -4   51.12   12.14   0
   8   8  -3    7.37   10.65   0
   8   9  -3   -1.30   10.62   0
   8  10  -3    6.38   11.36   0
   8  11  -3   16.26   13.10   0
   8  12  -3   33.78   17.42   0
   9   1 -10   -0.18    4.67   0
   9   5  -6    2.41    8.80   0
   9   8  -5   97.29   19.33   0
   9   9  -5    5.12   10.94   0
  10   1 -15    1.47    4.78   0
  10   2 -12   71.12   11.27   0
  10   6  -8   -3.49    9.27   0
  10   8  -7    4.29    9.65   0
  10   9  -7    2.49   10.71   0
  11   3 -15   26.43    8.53   0
  11   4 -13    5.82    7.48   0
  11   5 -12   -3.91    6.69   0
  11   6 -11    3.26    8.70   0
  -3  11   7   48.60    9.00   0
  -3  16   7   -0.14    8.36   0
  -3  17   7    6.77    8.96   0
  -2   8   6   33.07    6.68   0
  -1   6   5   77.13    8.18   0
  -1   9   6    0.87    4.22   0
  -1  16   6   -3.09    8.32   0
  -1  17   6   28.58   13.08   0
   0   5   4    4.24    4.53   0
   1   4   3   73.37    8.45   0
   1   6   4    1.05    4.21   0
   1  10   5   11.63    9.15   0
   1  11   5  114.59   17.17   0
   1  12   5  114.68   18.41   0
   1  13   5   28.70   12.63   0
   1  14   5    5.18    9.49   0
   1  15   5    1.59    8.50   0
   2   8   4  187.01   17.78   0
   2   9   4   -0.86    8.24   0
   2  15   4   35.13   15.59   0
   2  16   4   51.95   16.54   0
   3   3   1    0.42    4.00   0
   3   5   2   62.20   10.36   0
   3   8   3   17.16    9.62   0
   3  15   3   85.70   21.20   0
   4   3   0   22.33    6.67   0
   4   8   2    2.22    8.79   0
   4  14   2   12.18   13.26   0
   4  15   2   31.62   16.17   0
   5   3  -1   16.23    5.96   0
   5   5   0   11.30    7.92   0
   5   8   1   -1.54    7.80   0
   5   9   1   49.04   14.72   0
   5  13   1   -0.89   12.27   0
   5  14   1   39.41   15.88   0
   6   1  -4  662.90   23.34   0
   6   2  -3    4.21    4.49   0
   6  10   0    5.80   10.07   0
   6  11   0   32.96   13.42   0
   6  12   0   -1.68    9.70   0
   7   0  -7    5.57    3.74   0
   7   3  -4   15.37    6.86   0
   7   7  -2   27.82   12.22   0
   8   4  -5   -2.41    7.01   0
   8   6  -4   -0.57    8.92   0
   9   0 -13   31.35    5.71   0
   9   2  -9    3.54    5.47   0
   9   3  -8  154.20   16.17   0
   9   4  -7  196.19   19.84   0
   9   6  -6   -1.16    9.35   0
   9  10  -5   -2.85    8.69   0
  10   3 -11   12.72    8.59   0
  10   4 -10    9.59    9.65   0
  10   5  -9    7.68    8.40   0
  10   7  -8   -0.22    9.14   0
  11   4 -14   -1.63    6.12   0
  -4  11   7  118.63   11.57   0
  -4  17   7    6.46    7.94   0
  -4  18   7   -2.04    7.82   0
  -3  12   7   23.68    7.79   0
  -3  13   7   11.53    7.46   0
  -3  14   7  146.60   17.03   0
  -3  15   7   42.19   11.70   0
  -1  10   6    3.97    6.06   0
  -1  11   6    1.41    6.25   0
  -1  14   6    4.13    9.10   0
  -1  15   6   24.69   12.50   0
   0   8   5  226.25   17.48   0
   0  17   5   41.04   14.83   0
   2  10   4   24.40   10.22   0
   2  11   4    1.13    9.70   0
   2  12   4   -1.25   10.07   0
   2  13   4    4.62   11.00   0
   2  14   4    2.87    9.12   0
   3   9   3   -1.68    7.28   0
   3  10   3   28.62   12.27   0
   3  12   3   75.28   17.39   0
   3  13   3   -0.26    9.69   0
   3  14   3   19.43   12.29   0
   4   5   1    2.04    5.29   0
   4   9   2   -2.63    7.96   0
   4  10   2  145.89   20.89   0
   4  11   2   49.70   16.02   0
   4  13   2   -3.53    8.77   0
   5   2  -2   30.35    6.68   0
   5  10   1    4.35    9.82   0
   5  11   1   -1.36    8.65   0
   5  12   1    1.15    9.49   0
   6   4  -2    8.18    7.27   0
   6   6  -1    8.68    7.14   0
   6   7  -1    6.18    9.65   0
   7   1  -6   36.71    6.77   0
   7   2  -5   67.62    9.65   0
   7   5  -3  377.47   26.55   0
   7   8  -2  131.86   19.80   0
   7   9  -2   76.22   17.75   0
   7  10  -2   18.14   13.20   0
   7  11  -2   59.41   17.21   0
   7  12  -2   -0.68   10.12   0
   7  13  -2    5.38   12.03   0
   8   1  -8   61.86    8.45   0
   8   2  -7   32.82    7.59   0
   8   3  -6   70.27   11.17   0
   8   7  -4   39.20   12.85   0
   8   8  -4   57.98   15.79   0
   9   1 -11    4.01    5.21   0
   9   5  -7    6.03    8.88   0
   9   8  -6   75.99   17.29   0
  10   2 -13   95.35   11.97   0
  10   6  -9   -0.31    9.53   0
  10   8  -8   -6.05    7.42   0
  10   9  -8   10.10   11.21   0
  11   5 -13    2.84    7.19   0
  11   6 -12    2.91    8.64   0
  -5  11   7   33.21    6.62   0
  -5  18   7    4.11    7.88   0
  -4  12   7   19.33    7.01   0
  -4  16   7    6.73    8.08   0
  -3   8   6   10.96    4.52   0
  -2   9   6   35.79    7.53   0
  -2  17   6   -1.29    8.89   0
  -1   7   5   31.67    6.61   0
  -1  12   6   21.70    8.21   0
  -1  13   6   87.94   14.81   0
   0   9   5  256.90   19.70   0
   0  15   5   59.09   14.92   0
   0  16   5   -3.59    7.92   0
   1   7   4   86.83   11.11   0
   1  16   4    4.99   10.99   0
   1  17   4    2.35    9.24   0
   2   4   2    6.66    5.50   0
   2   6   3   34.54    7.80   0
   3   2   0  191.73   11.65   0
   3   6   2  157.99   15.80   0
   4   2  -1 1011.59   28.02   0
   4   6   1  122.22   15.04   0
   5   1  -3   26.01    5.61   0
   5   4  -1   10.62    6.82   0
   5   6   0   24.92    8.53   0
   5  15   0   15.80   14.48   0
   6   8  -1    7.19   10.90   0
   6   9  -1  261.90   27.33   0
   6  12  -1    5.58   11.88   0
   6  13  -1   57.18   18.36   0
   7   6  -3   50.70   13.11   0
   8   0 -10   12.90    4.69   0
   8   5  -5    4.60    7.70   0
   8   9  -4   11.62   10.58   0
   8  10  -4    1.38    9.71   0
   8  11  -4    1.83   10.28   0
   8  12  -4   26.64   13.79   0
   9   2 -10    0.60    5.38   0
   9   4  -8  166.34   18.02   0
   9   6  -7    8.20    9.70   0
   9   9  -6    3.85    9.59   0
   9  10  -6    1.94    9.75   0
   9  11  -6   -1.76    9.97   0
  10   3 -12   57.54   11.62   0
  10   4 -11    9.40    9.16   0
  10   5 -10    4.02    7.61   0
  10   7  -9    6.47    9.82   0
  11   4 -15    1.74    6.10   0
  11   5 -14    5.82    7.95   0
  -6  18   7    4.33    7.00   0
  -5  17   7   -0.09    6.69   0
  -4  13   7   27.12    7.82   0
  -4  14   7   15.74    7.72   0
  -4  15   7   40.88   10.62   0
  -3  18   6    3.29    9.03   0
  -2  15   6    2.50    7.96   0
  -2  16   6    0.28    7.87   0
  -1  17   5   -0.11    9.37   0
   0   6   4   13.29    5.35   0
   0  10   5   47.16   10.52   0
   0  11   5   31.22   10.45   0
   0  12   5  313.69   25.80   0
   0  13   5  203.94   22.59   0
   0  14   5    2.57    9.34   0
   1   5   3  158.87   12.59   0
   1   8   4  254.59   19.55   0
   1  15   4    1.53   10.60   0
   2   7   3   14.44    6.73   0
   2  15   3   45.16   15.45   0
   2  16   3   48.19   16.26   0
   3   4   1   96.07   10.77   0
   3   7   2   62.94   11.92   0
   3  15   2   70.48   19.39   0
   3  16   2   36.74   16.03   0
   4   4   0  100.84   11.37   0
   4   7   1  134.28   16.26   0
   4  14   1   -6.89   10.66   0
   4  15   1    6.53   11.41   0
   5   7   0   23.51    8.84   0
   5   8   0   -2.35    8.63   0
   5  12   0    7.43   11.07   0
   5  13   0   15.94   13.33   0
   5  14   0   66.64   18.43   0
   6   3  -3   42.72    8.23   0
   6   5  -2  185.45   17.68   0
   6  10  -1   86.98   18.16   0
   6  11  -1   45.02   14.44   0
   7   4  -4   45.55    9.76   0
   7   7  -3   -3.14    9.06   0
   7   8  -3   78.67   16.98   0
   7  12  -3   13.38   13.19   0
   7  13  -3    8.08   13.26   0
   8   4  -6   99.46   13.96   0
   8   6  -5   15.31    9.26   0
   8   7  -5    6.64   10.50   0
   9   3  -9   58.85   10.71   0
   9   7  -7   34.19   14.23   0
  10   2 -14   50.77    9.38   0
  10   6 -10   18.51   10.95   0
  10   8  -9   13.12   10.22   0
  10   9  -9   -0.16    9.70   0
  -5  16   7    9.52    8.39   0
  -3  17   6   -5.02    7.54   0
  -2  11   6    4.52    5.91   0
  -2  12   6    2.37    6.70   0
  -2  13   6    5.79    7.99   0
  -2  14   6   -2.50    8.27   0
  -1   8   5   11.78    5.88   0
  -1  16   5    7.48    9.27   0
   0  17   4    0.69    9.89   0
   1   9   4   21.96    7.76   0
   1  10   4   14.35    9.09   0
   1  11   4    1.75    8.73   0
   1  12   4  123.71   18.76   0
   1  13   4   67.48   15.98   0
   1  14   4    5.38   10.02   0
   2   8   3   46.97   10.07   0
   2  14   3   -3.44    9.12   0
   3   8   2    5.17    7.47   0
   3  13   2    4.48   10.44   0
   3  14   2    1.55    9.38   0
   4   8   1   51.63   11.46   0
   4   9   1   17.10   10.70   0
   4  12   1   44.48   15.41   0
   4  13   1    0.21    9.22   0
   5   3  -2   79.46   10.21   0
   5   5  -1    7.58    7.22   0
   5   9   0   22.02   11.09   0
   5  10   0   12.46   12.09   0
   5  11   0    5.29   11.93   0
   6   2  -4  103.13   10.86   0
   6   6  -2   71.77   12.53   0
   6  14  -2   12.96   14.41   0
   7   3  -5   -0.40    5.05   0
   7   5  -4  816.24   37.27   0
   7   9  -3   78.15   17.96   0
   7  10  -3   12.27   10.59   0
   7  11  -3   53.16   15.91   0
   8   3  -7   44.60    9.25   0
   8   5  -6   12.63    9.21   0
   8   8  -5  107.49   18.96   0
   8   9  -5   79.13   17.95   0
   8  10  -5   -0.76   10.83   0
   8  11  -5    5.55   11.60   0
   8  12  -5    9.30   11.46   0
   9   5  -8    8.46    8.87   0
   9   9  -7    3.72   10.17   0
   9  10  -7    5.49   11.17   0
   9  11  -7   -2.69    9.04   0
  10   5 -11    0.58    7.72   0
  10   7 -10   21.90   11.47   0
  10   8 -10   -2.46    8.68   0
   2   5   2    4.75    4.44   0
   2   9   3    4.28    6.13   0
   2  10   3    3.20    7.66   0
   2  12   3   53.60   14.19   0
   2  13   3    1.85    9.62   0
   3   9   2   67.67   12.72   0
   3  12   2  217.45   25.30   0
   4   5   0  263.76   18.72   0
   4  10   1  102.27   17.20   0
   4  11   1   85.32   17.12   0
   4  16   0   -0.24   11.01   0
   5  15  -1   12.91   12.41   0
   6   4  -3   99.54   12.53   0
   6   7  -2   26.92    9.77   0
   6  13  -2   30.07   14.76   0
  -5  -5  21   10.88    8.00   0
  -4  -6  20    7.48    7.87   0
  -4  -6  21   -3.35    7.47   0
  -3  -7  21    7.60    8.34   0
  -2  -5  10    1.42    3.82   0
  -1  -8  16  116.55   16.24   0
   0  -9  18   26.97   12.70   0
   1  -9  15    7.25    9.62   0
   1  -7   9    2.27    4.82   0
   1  -6   7   29.90    6.65   0
   2 -10  17    9.94   11.19   0
   2 -10  18    5.43   10.90   0
   2  -9  13   -3.94    7.85   0
   2  -8  10  475.02   28.34   0
   3 -10  15   20.48   13.06   0
   3  -9  11  236.90   22.89   0
   3  -6   5  345.24   20.20   0
   3  -4   2   77.10    8.23   0
   4 -10  13  184.01   24.24   0
   4  -9  10   20.15   10.35   0
   5 -11  16   19.84   13.12   0
   5 -11  17    2.51   12.33   0
   5 -10  12   81.92   17.53   0
   5  -9   9    3.55    8.51   0
   5  -8   7   33.74   10.37   0
   5  -7   5  126.61   14.72   0
   5  -5   2    6.86    5.02   0
   6 -11  15   -4.17    9.89   0
   6 -11  16   18.03   14.98   0
   6 -10  11   52.97   15.41   0
   6  -6   3  266.51   19.73   0
   7 -11  15   24.61   14.39   0
   7 -10  11   -0.83    9.40   0
   7  -9   8    6.01    9.69   0
   7  -8   6   98.74   16.05   0
   7  -2  -2   36.58    6.58   0
   7  -1  -3   -1.68    2.67   0
   8 -10  11    6.79   10.82   0
   8  -9   8   16.68   11.79   0
   8  -8   6  420.25   31.37   0
   8  -3  -1    2.29    4.83   0
   8  -1  -3   31.14    6.07   0
   9 -10  11    0.84   10.41   0
   9 -10  12   11.63   13.80   0
   9  -8   6   92.22   18.16   0
   9  -4   0   78.32   11.39   0
   9  -3  -1   30.18    7.78   0
   9  -2  -2    2.11    5.03   0
   9  -1  -3  403.29   19.61   0
  10  -6   3   34.14   12.34   0
  11  -8   7    1.99    9.50   0
  11  -7   5   -0.81    8.24   0
  11  -5   2   14.95   10.87   0
  12  -7   6    8.51   10.23   0
  12  -5   3    2.29    8.67   0
  -6  -3  17    1.06    4.00   0
  -5  -4  16   -0.81    4.33   0
  -2  -7  16  172.99   17.22   0
  -1  -8  17   50.26   12.71   0
  -1  -7  13  118.06   13.54   0
   0  -9  19    2.04    8.76   0
   0  -9  20    3.76   10.13   0
   0  -8  14   26.46    9.52   0
   0  -7  11  180.60   16.34   0
   1  -9  16   -2.22    9.49   0
   1  -8  12  420.89   27.46   0
   2 -10  19    0.14   10.55   0
   2  -7   8   89.13   12.01   0
   2  -6   6   10.89    5.33   0
   2  -4   3    0.22    4.27   0
   3 -10  16    8.19   11.53   0
   3  -9  12   16.28   11.16   0
   3  -8   9   26.65    9.17   0
   3  -7   7   33.36    9.52   0
   4 -10  14  118.57   20.84   0
   4  -8   8   47.23   11.03   0
   4  -7   6   36.13    8.95   0
   5 -10  13  200.65   25.62   0
   5  -9  10   21.54   12.25   0
   5  -4   1   21.85    6.69   0
   6  -9   9   42.18   12.97   0
   6  -8   7   81.09   15.40   0
   6  -7   5   43.57   10.44   0
   7 -10  12   -2.98    9.30   0
   7  -9   9    0.39   10.96   0
   7  -6   3    5.49    6.26   0
   8 -10  12   -0.57   10.85   0
   8  -9   9    4.54   12.42   0
   8  -6   3    6.79    8.51   0
   8  -2  -2    7.31    4.61   0
   9 -10  13    0.97   12.69   0
   9  -9   9    5.64   10.11   0
   9  -8   7   71.46   17.52   0
   9  -7   5   -5.30    9.24   0
   9  -6   3    1.77    6.22   0
  10  -9  10   32.80   15.88   0
  10  -8   7   -0.78    8.74   0
  10  -7   5    4.38   10.00   0
  10  -5   2   41.84   12.12   0
  11  -8   8   -3.79    9.64   0
  11  -7   6    2.09   11.05   0
  11  -6   4   70.22   16.35   0
  11  -4   1    6.20    9.69   0
  11  -3   0    8.67    8.33   0
  11  -2  -1   71.77   13.04   0
  11  -1  -2    3.38    7.58   0
  11   0  -3   33.68    8.72   0
  11   3  -5   77.76    9.33   0
  12  -6   5   39.81   14.63   0
  12  -4   2    9.96    9.45   0
  12   1  -3    1.87    6.63   0
  -4  -5  16   39.17    8.25   0
  -3  -6  16   -0.72    5.02   0
  -2  -7  17   56.62   12.41   0
  -2  -6  13   81.66   10.30   0
  -1  -8  18    3.50    9.01   0
  -1  -8  19   -0.25    9.02   0
   0  -8  15   29.29   10.93   0
   0  -6   9   14.30    6.09   0
   0  -5   7   53.76    7.86   0
   1  -9  17   84.32   17.53   0
   2  -9  14   -1.75    8.12   0
   2  -8  11  342.99   25.41   0
   3 -10  17    9.78   10.89   0
   3 -10  18   -4.97   10.70   0
   3 -10  19   14.51   14.22   0
   4 -10  15   62.11   16.70   0
   4  -9  11   19.14   10.47   0
   4  -5   3  146.40   12.92   0
   5  -8   8   -0.79    8.54   0
   5  -6   4  633.00   29.16   0
   6 -10  13    6.70   10.45   0
   6 -10  14   -0.51   10.97   0
   6  -9  10   -1.08   11.07   0
   6  -5   2   31.24    7.66   0
   7 -10  13   10.63   11.53   0
   7 -10  14    0.39   11.76   0
   7  -9  10   -2.16   11.30   0
   7  -8   7  123.89   18.29   0
   7  -7   5  128.69   16.41   0
   7  -5   2   56.54   10.81   0
   8 -10  13    2.08   11.01   0
   8 -10  14   14.35   13.96   0
   8  -9  10    5.50   10.87   0
   8  -8   7  297.18   28.23   0
   8  -7   5   51.06   12.73   0
   9  -9  10   -1.56    9.82   0
   9  -5   2   88.15   14.03   0
   9   2  -5    8.28    4.32   0
  10  -9  11    3.90   11.60   0
  10  -8   8   18.47   13.24   0
  10  -7   6   -0.72   10.26   0
  10  -6   4   32.04   12.78   0
  10  -4   1    3.68    7.68   0
  10   1  -4   21.35    6.39   0
  11  -8   9   -1.29   10.36   0
  11  -7   7   28.28   13.86   0
  11  -5   3  112.29   18.87   0
  12  -6   6    5.64   11.06   0
  12  -5   4   10.98   11.12   0
  12  -3   1   20.62   10.47   0
  12  -2   0   66.49   14.12   0
  12  -1  -1   21.34   10.84   0
  12   0  -2    2.49    7.93   0
  -5  -4  17   23.57    6.84   0
  -4  -4  13   10.44    4.65   0
  -3  -6  17    4.41    7.36   0
  -3  -5  13    1.17    4.42   0
  -2  -7  18    7.51    9.29   0
  -1  -8  20   10.92   10.34   0
  -1  -8  21   -0.29    9.65   0
  -1  -7  14  341.19   23.05   0
  -1  -6  11  101.36   11.38   0
   0  -7  12    4.88    6.30   0
   1  -9  18   48.77   15.08   0
   1  -9  19    0.71   10.54   0
   1  -9  20   14.32   12.73   0
   1  -8  13   37.01   11.40   0
   1  -7  10    0.09    5.15   0
   2  -9  15    8.81   11.23   0
   3  -9  13   12.99   10.20   0
   3  -8  10    5.19    7.71   0
   3  -5   4    7.89    6.24   0
   4 -10  17    5.94   11.10   0
   4 -10  18   11.66   13.45   0
   4  -9  12  105.76   18.04   0
   4  -8   9   16.51    8.31   0
   4  -6   5  411.38   23.50   0
   5 -10  15   36.96   14.60   0
   5 -10  16   -1.27   11.55   0
   5 -10  17    4.73   12.61   0
   5  -9  11   20.54   12.45   0
   5  -7   6  126.63   15.32   0
   5  -3   0 1465.40   33.60   0
   6 -10  15    1.06   10.36   0
   6 -10  16   17.64   14.92   0
   6  -9  11   31.95   14.72   0
   6  -8   8    8.95   10.43   0
   6  -6   4  210.51   18.84   0
   6  -4   1    6.07    5.69   0
   7 -10  15   -1.57   10.44   0
   8  -9  11   -4.33   10.47   0
   8  -8   8   83.11   17.99   0
   8  -5   2  379.43   24.47   0
   9  -9  11   -3.88    9.84   0
   9  -9  12    6.56   13.13   0
   9  -8   8   10.08   10.17   0
   9  -7   6    2.35   10.98   0
   9  -6   4    0.05    8.77   0
   9  -4   1  302.71   22.60   0
  10  -8   9   61.74   18.02   0
  10  -3   0   14.20    7.90   0
  10  -2  -1    1.11    6.32   0
  10   0  -3  134.66   13.20   0
  11  -6   5   36.98   12.77   0
  11  -4   2    5.27    9.32   0
  11   2  -4   95.02   11.36   0
  12  -4   3    6.84    9.72   0
  -6  -3  18    2.81    4.66   0
  -4  -5  17  137.22   13.88   0
  -3  -6  18   50.13   11.89   0
  -2  -7  19   42.81   12.23   0
  -2  -7  20   62.35   14.93   0
  -2  -7  21   18.29   10.82   0
  -2  -6  14  252.33   18.51   0
  -1  -7  15  204.45   19.67   0
  -1  -5   9   89.51    9.69   0
   0  -8  16   -1.94    6.13   0
   0  -8  17   14.91   11.52   0
   1  -8  14    0.56    8.56   0
   1  -6   8   28.67    7.00   0
   1  -5   6   12.47    5.07   0
   2  -9  16   55.94   16.05   0
   2  -9  17  102.33   20.58   0
   2  -8  12   77.79   14.36   0
   2  -7   9  261.63   19.97   0
   2  -6   7  294.22   19.25   0
   2  -5   5  121.07   11.23   0
   3  -9  14  125.82   20.29   0
   3  -7   8  179.45   17.24   0
   3  -6   6  683.76   29.27   0
   4  -9  13  246.68   27.06   0
   4  -7   7   14.29    7.47   0
   4  -4   2   65.43    8.93   0
   5  -9  12    2.52   10.02   0
   5  -8   9    7.34   10.26   0
   5  -5   3    6.22    6.12   0
   6  -9  12   11.70   13.00   0
   6  -7   6   22.18    8.60   0
   7  -9  11    6.02   10.67   0
   7  -9  12    7.30   12.03   0
   7  -8   8   12.84   10.47   0
   7  -7   6  195.21   21.40   0
   7  -6   4   -3.14    5.15   0
   7  -4   1   74.53   11.07   0
   8  -9  12   -2.12   11.56   0
   8  -7   6   79.50   15.48   0
   8  -6   4   27.59    9.32   0
   8  -4   1  175.80   16.52   0
   9  -9  13   15.80   14.59   0
   9  -8   9    5.92   10.94   0
   9  -3   0    4.21    5.95   0
   9   1  -4    2.88    4.55   0
  10  -8  10   32.08   15.67   0
  10  -7   7    6.49    9.31   0
  10  -6   5   96.28   18.34   0
  10  -5   3   96.08   15.93   0
  10  -1  -2  145.16   14.18   0
  11  -7   8   10.68   11.26   0
  11  -6   6   35.03   14.53   0
  11  -5   4  113.09   19.71   0
  11  -3   1    1.35    8.23   0
  12  -5   5   -1.29    9.87   0
  12  -3   2    1.05    8.23   0
  -5  -4  18   49.08    9.31   0
  -4  -5  18  206.05   17.58   0
  -3  -6  19    7.94    9.35   0
  -2  -5  11    6.38    4.41   0
   0  -8  18   39.88   13.18   0
   0  -8  19   10.73   10.03   0
   0  -8  20   13.15   10.75   0
   0  -8  21    7.26   10.31   0
   0  -7  13   70.60   12.17   0
   1  -8  15   10.00   10.37   0
   1  -7  11    2.82    7.16   0
   2  -9  18   23.20   12.26   0
   2  -9  19   -1.22   10.60   0
   2  -9  20   32.84   15.26   0
   3  -9  15   30.96   13.45   0
   3  -9  16   15.97   13.76   0
   3  -8  11   -2.24    6.21   0
   4  -9  14   73.10   18.49   0
   4  -8  10    2.13    6.88   0
   5  -9  13   49.77   15.45   0
   5  -7   7    4.42    8.90   0
   5  -6   5  216.25   18.66   0
   6  -9  13   -0.37   11.28   0
   6  -8   9    4.82    9.30   0
   6  -5   3  196.27   17.16   0
   7  -9  13    3.57   12.85   0
   7  -8   9    1.27    9.39   0
   7  -3   0  265.75   17.45   0
   8  -9  13   -4.98   10.48   0
   8  -9  14    4.20   14.09   0
   8  -8   9    1.88   11.14   0
   8  -3   0   34.24    8.27   0
   9  -8  10    5.26   11.67   0
   9  -7   7   46.12   14.28   0
   9  -6   5   43.92   13.54   0
   9  -5   3   -1.32    6.76   0
   9  -2  -1   15.50    6.46   0
   9  -1  -2  202.16   15.57   0
   9   0  -3  340.15   18.17   0
  10  -8  11   12.90   12.71   0
  10  -7   8    4.58   10.94   0
  10  -4   2   42.53   11.97   0
  11  -7   9    6.43   11.14   0
  11  -6   7   -0.69   10.07   0
  11  -4   3    3.60    9.71   0
  11  -2   0  140.16   17.16   0
  11  -1  -1  103.45   14.96   0
  11   0  -2    7.22    7.82   0
  11   1  -3   19.07    7.64   0
  12  -5   6    8.84   12.51   0
  12  -4   4   12.52   11.27   0
  12  -2   1   19.27   10.20   0
  12  -1   0    4.98    8.52   0
  12   1  -2   -2.48    7.45   0
  12   2  -3   10.30    7.63   0
  -6  -3  19   -1.47    4.98   0
  -5  -4  19   22.61    8.27   0
  -4  -5  19   73.50   12.94   0
  -3  -6  20    6.96    9.46   0
  -3  -6  21   31.13   11.05   0
  -3  -5  14    2.38    4.95   0
  -3  -4  11    2.86    3.56   0
  -2  -6  15  155.62   16.22   0
  -1  -7  16  129.33   17.18   0
  -1  -6  12    2.71    5.18   0
   0  -6  10    8.36    5.19   0
   1  -8  16   50.60   14.57   0
   2  -8  13    2.36    8.01   0
   2  -7  10  113.68   15.10   0
   3  -9  17   19.30   11.83   0
   3  -9  18    6.99   11.62   0
   3  -9  19   25.01   14.75   0
   3  -8  12   11.45   10.69   0
   3  -7   9    1.37    7.78   0
   4  -9  15   46.99   15.14   0
   4  -9  16    0.81   12.02   0
   4  -9  17    3.55   11.67   0
   4  -8  11   10.88   10.62   0
   4  -7   8   32.08    9.60   0
   4  -5   4  491.13   23.74   0
   5  -9  14   14.76   11.56   0
   5  -9  15   -0.12   11.73   0
   5  -8  10    3.68    9.01   0
   6  -9  14    7.14   10.83   0
   6  -9  15   14.13   13.52   0
   6  -8  10   13.52   12.02   0
   6  -7   7   35.67   10.47   0
   6  -6   5    3.11    7.65   0
   6  -2  -1  287.77   15.43   0
   7  -9  14   14.83   12.73   0
   7  -9  15   -5.03   11.66   0
   7  -9  16    1.24   14.33   0
   7  -8  10    4.05   12.12   0
   7  -7   7  142.30   19.02   0
   7  -6   5   17.70    9.13   0
   7  -5   3    1.34    5.73   0
   8  -8  10   12.15   10.87   0
   8  -7   7   82.34   16.43   0
   8  -6   5   -0.11    8.93   0
   8  -5   3   69.69   12.08   0
   8  -2  -1   33.03    7.36   0
   8   1  -4    4.92    3.87   0
   9  -8  11   -2.60   10.17   0
   9  -8  12    5.28   12.27   0
   9  -7   8   44.23   16.38   0
   9  -4   2   47.94   11.16   0
  10  -7   9    4.28   11.93   0
  10  -6   6    2.32   10.11   0
  10  -5   4  124.28   18.44   0
  10  -3   1    3.60    7.64   0
  10   3  -5    0.51    4.08   0
  11  -6   8   -1.06   10.75   0
  11  -5   5   31.20   12.30   0
  11   4  -5    0.97    4.69   0
  12  -4   5   14.01   11.65   0
  12  -3   3    2.49    9.32   0
  12   0  -1    0.51    7.67   0
  -6  -3  20    1.03    5.60   0
  -5  -4  20    3.33    7.48   0
  -5  -4  21    2.07    7.60   0
  -4  -5  20    1.00    7.98   0
  -4  -5  21    1.11    8.10   0
  -4  -4  14    5.14    4.41   0
  -1  -7  17   33.27   11.53   0
  -1  -7  18    5.88    9.70   0
  -1  -7  19    4.28   10.70   0
  -1  -7  21   27.35   13.16   0
   0  -7  14   91.48   14.05   0
   0  -5   8   74.23    9.28   0
   1  -8  17  257.53   27.08   0
   1  -8  18  189.02   25.26   0
   1  -8  19   11.34   11.33   0
   1  -8  20    6.00   10.89   0
   1  -7  12   90.63   13.82   0
   1  -6   9   10.00    6.51   0
   2  -8  14    2.63    9.53   0
   3  -8  13   -0.63    9.98   0
   3  -4   3  892.62   26.93   0
   4  -9  18   16.61   12.84   0
   4  -8  12    6.93   10.99   0
   4  -6   6    8.89    6.42   0
   4  -3   1   83.36    8.41   0
   5  -9  16   16.95   12.88   0
   5  -9  17    8.23   12.22   0
   5  -9  18   -6.80   10.24   0
   5  -8  11   17.29   12.23   0
   5  -7   8  159.49   19.18   0
   5  -4   2    1.67    4.04   0
   6  -9  16   -4.56   10.31   0
   6  -9  17   10.61   13.64   0
   6  -8  11   33.08   14.66   0
   6  -1  -2  240.66   12.80   0
   7  -8  11   68.25   18.02   0
   7  -2  -1  178.89   13.44   0
   8  -8  11   94.18   19.62   0
   8  -8  12   87.75   20.62   0
   8  -7   8    3.42   11.33   0
   8  -4   2  658.84   31.78   0
   8  -1  -2  168.57   13.07   0
   9  -8  13   14.68   13.48   0
   9  -7   9   16.01   12.52   0
   9  -6   6   38.99   14.15   0
   9  -5   4    7.22    9.45   0
  10  -7  10   -3.49    9.50   0
  10  -7  11   -1.28   12.33   0
  10  -6   7    1.76    9.83   0
  10  -4   3   45.81   13.13   0
  10  -2   0   81.16   12.86   0
  10   2  -4   16.41    6.50   0
  11  -6   9   19.57   15.23   0
  11  -5   6   18.77   12.79   0
  11  -4   4   -1.61    9.96   0
  11  -3   2   -0.74    8.78   0
  12  -2   2    0.63    8.01   0
  -3  -5  15   11.97    6.83   0
  -2  -6  16   59.95   11.48   0
  -2  -5  12   25.90    6.30   0
  -1  -7  20   75.53   16.15   0
  -1  -6  13   21.80    7.41   0
  -1  -5  10   10.04    5.22   0
   0  -7  15   47.39   12.40   0
   0  -6  11   99.34   12.51   0
   1  -5   7  349.25   18.81   0
   1  -4   5   13.93    5.18   0
   2  -8  15   20.85   11.05   0
   2  -8  16   77.19   17.78   0
   2  -8  17   69.94   18.03   0
   2  -7  11   15.99    9.28   0
   2  -6   8 1196.20   39.06   0
   2  -5   6 1678.50   41.10   0
   2  -4   4   90.63    9.00   0
   3  -8  14   79.93   17.33   0
   3  -7  10  157.26   18.10   0
   3  -6   7 1816.71   48.97   0
   3  -5   5  468.63   22.57   0
   4  -8  13   -5.95   10.38   0
   4  -7   9   60.65   12.04   0
   5  -8  12   25.16   13.80   0
   5  -6   6  125.64   14.99   0
   5  -5   4   11.70    6.09   0
   6  -8  12   58.09   17.58   0
   6  -7   8   23.61   10.78   0
   6  -4   2   16.20    6.24   0
   7  -8  12   78.31   18.22   0
   7  -7   8    2.84    8.93   0
   7  -6   6  178.56   20.28   0
   7  -4   2  269.80   19.81   0
   7  -1  -2   85.95    8.88   0
   7   0  -3   93.72    8.38   0
   8  -8  14   16.76   15.06   0
   8  -7   9   19.98   13.30   0
   8  -6   6   16.11   10.02   0
   8  -5   4    0.08    8.08   0
   9  -7  10    3.80   12.24   0
   9  -6   7    0.93   11.13   0
   9  -3   1    1.60    6.12   0
  10  -6   8   10.47   12.31   0
  10  -5   5  134.62   19.98   0
  10  -1  -1    0.36    5.86   0
  10   1  -3   15.00    7.10   0
  11  -5   7   -4.31   10.00   0
  11  -2   1   92.57   15.60   0
  11  -1   0  142.83   18.34   0
  11   3  -4   55.08    9.69   0
  12  -3   4   -0.67    8.84   0
  12  -1   1    2.04    7.73   0
  12   3  -3   -0.10    6.38   0
  -4  -4  15    8.95    5.93   0
  -3  -5  16   10.51    6.96   0
  -2  -6  17   -1.29    6.83   0
  -2  -6  18    1.71    7.82   0
  -2  -6  19    9.51   10.82   0
  -2  -6  21   55.69   14.81   0
   0  -7  16   18.00   10.32   0
   0  -7  17   43.29   13.49   0
   1  -7  13   11.41    7.34   0
   2  -8  18   64.11   16.73   0
   2  -8  19   -1.80    9.57   0
   2  -8  20   17.14   12.29   0
   3  -8  15   -8.97    8.71   0
   3  -8  16   -1.11   11.24   0
   4  -8  14   -4.00   10.97   0
   4  -6   7   94.74   13.86   0
   5  -8  13   31.89   13.94   0
   5  -8  14   -4.95   11.23   0
   5  -7   9  495.10   32.07   0
   5  -3   1  321.75   17.24   0
   6  -8  13   47.58   15.08   0
   6  -8  14   -1.59   10.83   0
   6  -7   9  329.45   28.45   0
   6  -6   6    1.62    6.88   0
   6  -5   4   43.77    9.52   0
   7  -8  13   61.33   17.25   0
   7  -8  14   11.28   12.22   0
   7  -8  15   -2.53   12.37   0
   7  -8  16    0.77   14.33   0
   7  -7   9   13.16   10.54   0
   7  -5   4   68.58   11.98   0
   8  -7  10    0.18   12.09   0
   8  -3   1  139.37   14.64   0
   9  -7  11    2.82   10.63   0
   9  -7  12   -1.65   12.01   0
   9  -5   5   21.60   11.74   0
   9  -4   3   17.09    9.70   0
   9  -2   0   -5.07    4.76   0
  10  -6   9   -3.44   10.49   0
  10  -5   6   34.74   13.86   0
  10  -4   4   66.18   15.51   0
  10  -3   2    1.55    8.03   0
  10   5  -6    1.54    3.78   0
  11  -5   8    7.51   12.51   0
  11  -4   5    5.84    9.83   0
  11  -3   3   -0.59    9.14   0
  11   0  -1   22.10    9.38   0
  11   1  -2    1.68    7.77   0
  11   2  -3   44.07    9.80   0
  12  -3   5   -0.24   10.52   0
  12  -2   3    1.83    9.05   0
  12   0   0    2.64    7.83   0
  12   1  -1    0.36    7.20   0
  12   2  -2   16.04    9.36   0
  -5  -3  15    0.85    4.36   0
  -3  -5  17   12.86    7.78   0
  -3  -4  12    9.17    4.36   0
  -2  -6  20   75.46   16.18   0
  -2  -5  13   18.51    6.68   0
  -1  -6  14   62.28   11.13   0
   0  -7  18   44.50   13.98   0
   0  -7  19   -1.48   10.12   0
   0  -7  20    4.33   10.53   0
   0  -7  21    0.31   10.00   0
   0  -6  12    7.92    6.49   0
   1  -7  14   22.94    9.83   0
   1  -6  10    1.88    5.27   0
   2  -7  12   74.07   13.67   0
   3  -8  17   -1.72    8.76   0
   3  -8  18   -4.86    8.97   0
   3  -8  19    5.97   11.34   0
   3  -7  11   44.90   11.78   0
   3  -6   8  550.00   29.03   0
   3  -3   2   58.78    7.47   0
   4  -8  15    2.27   11.28   0
   4  -8  16    4.78   10.24   0
   4  -8  17   15.22   13.26   0
   4  -8  18   -4.51   10.18   0
   4  -8  19    7.68   12.25   0
   4  -7  10  143.93   18.24   0
   4  -5   5   90.39   11.40   0
   4  -4   3    1.59    4.55   0
   5  -8  15   -5.23    9.21   0
   5  -8  16   13.14   13.42   0
   5  -8  17    5.53   12.20   0
   5  -8  18    2.86   13.24   0
   5  -7  10  206.90   23.20   0
   5  -6   7   54.53   12.27   0
   6  -8  15    2.43   10.62   0
   6  -8  16   -1.69   10.48   0
   6  -8  17    1.05   12.06   0
   6  -7  10   11.11   11.73   0
   6  -3   1  715.15   27.20   0
   7  -7  10   24.93   12.91   0
   7  -6   7   12.53   10.68   0
   7  -3   1  181.28   15.48   0
   8  -7  11  121.66   21.49   0
   8  -7  12   52.90   17.73   0
   8  -6   7   34.95   12.48   0
   8  -5   5   -2.08    8.26   0
   8  -4   3  510.68   29.61   0
   9  -7  13    4.04   11.93   0
   9  -6   8   10.62   11.81   0
   9  -1  -1    9.18    6.29   0
   9   3  -5   57.12    7.06   0
  10  -6  10   13.35   11.83   0
  10  -6  11   23.68   15.70   0
  10  -5   7    8.16   11.28   0
  10  -2   1   35.23   10.77   0
  11  -4   6    8.70   10.79   0
  11  -3   4   20.59   11.07   0
  11  -2   2   50.52   12.83   0
  12  -2   4   -1.10    8.95   0
  12  -1   2   -0.08    8.19   0
  -4  -4  16    2.26    5.93   0
  -3  -5  18   19.69    9.77   0
  -3  -5  19   -1.08    9.06   0
  -3  -5  20   22.32   11.46   0
  -3  -5  21   16.07    9.64   0
  -2  -4  10   89.41    8.97   0
  -1  -6  15   36.26   10.03   0
  -1  -5  11    8.23    5.51   0
  -1  -4   8    9.67    4.53   0
   0  -5   9    0.74    3.91   0
   1  -7  15    3.22    8.17   0
   1  -7  16   15.44   11.20   0
   1  -7  17   38.43   14.32   0
   1  -7  20   -0.59   10.20   0
   2  -7  13   12.69    8.25   0
   3  -7  12    7.94    9.17   0
   3  -5   6  303.34   19.54   0
   4  -7  11   27.03   10.94   0
   5  -7  11    6.20   11.18   0
   5  -5   5    0.92    6.55   0
   5  -4   3    9.92    5.32   0
   6  -7  11  130.08   21.35   0
   6  -6   7   25.58    9.20   0
   6  -5   5   62.99   11.97   0
   6  -4   3    5.24    6.50   0
   7  -7  11  223.28   27.48   0
   7  -7  12   98.71   20.55   0
   7  -5   5   10.75    8.26   0
   7  -4   3  183.54   17.51   0
   8  -7  13    8.52   11.59   0
   8  -7  14   -5.67   12.04   0
   8  -6   8   48.78   14.95   0
   8  -2   0   49.19    9.00   0
   9  -6   9   -1.66    8.74   0
   9  -6  10    0.83   12.16   0
   9  -5   6    2.66    9.06   0
   9  -4   4   22.38   10.95   0
   9  -3   2   -0.79    5.41   0
   9   0  -2  218.63   15.91   0
   9   1  -3    0.79    4.87   0
   9   2  -4    4.34    4.91   0
  10  -5   8   13.77   13.03   0
  10  -4   5   69.10   15.93   0
  10  -3   3    8.50    9.41   0
  10  -1   0  122.68   15.13   0
  10   4  -5   12.33    5.49   0
  11  -4   7    2.32   10.70   0
  11  -1   1  102.87   16.39   0
  12   0   1   14.85    9.67   0
  12   1   0    1.98    7.97   0
  12   4  -3    2.42    6.67   0
  -5  -3  16    3.59    5.13   0
  -4  -4  17    5.64    6.73   0
  -2  -5  14    9.73    6.64   0
  -1  -6  16    2.11    8.03   0
  -1  -6  17   11.58    9.55   0
  -1  -6  18    1.12    9.10   0
  -1  -6  19   -3.02    9.12   0
  -1  -6  20   20.95   11.33   0
  -1  -6  21   10.81   11.27   0
   0  -6  13    4.50    6.67   0
   1  -7  18   38.72   14.21   0
   1  -7  19    1.13    8.71   0
   1  -6  11   42.48    9.54   0
   1  -5   8  285.02   17.77   0
   2  -7  14   -1.23    7.97   0
   2  -7  15   30.16   13.19   0
   2  -7  20    5.46   12.47   0
   2  -6  10   -0.58    7.02   0
   3  -7  13    5.66   10.32   0
   3  -6   9  167.80   17.85   0
   3  -4   4    5.69    4.92   0
   4  -7  12    4.23    9.09   0
   4  -6   8  115.56   14.93   0
   5  -7  12  106.55   19.51   0
   5  -6   8  330.36   25.53   0
   5  -2   0  733.67   23.31   0
   6  -7  12  228.41   26.98   0
   6  -7  13   66.83   17.57   0
   6  -6   8   14.90   10.87   0
   6  -2   0   12.68    5.43   0
   7  -7  13   33.15   14.83   0
   7  -7  14   17.33   14.28   0
   7  -7  15    5.37   13.35   0
   7  -7  16    4.74   13.92   0
   7  -6   8   12.77   10.08   0
   7  -2   0  165.93   13.83   0
   8  -6   9   28.58   14.18   0
   8  -5   6   -0.41    8.17   0
   8  -4   4  116.18   16.44   0
   8  -3   2  234.21   19.47   0
   8  -1  -1  353.81   19.68   0
   9  -6  11   13.57   12.22   0
   9  -6  12   -1.03   12.09   0
   9  -6  13    3.67   13.82   0
   9  -5   7    9.05   10.51   0
   9  -2   1   27.12    8.69   0
  10  -5   9  111.46   21.80   0
  10  -5  10   28.66   15.88   0
  10  -4   6   -0.16   11.15   0
  10  -2   2    8.14    8.70   0
  10   0  -1   27.26    8.93   0
  11  -4   8   -1.30    9.28   0
  11  -3   5   -3.86    7.46   0
  11  -2   3    6.54   10.05   0
  11   0   0   13.99    8.82   0
  11   4  -4   12.35    6.71   0
  12  -1   3   20.71   11.03   0
  12   2  -1   -0.49    6.27   0
  12   3  -2    5.66    6.99   0
  -6  -2  16   -2.04    3.89   0
  -4  -4  18    5.05    7.50   0
  -4  -4  19    4.50    8.12   0
  -4  -4  20    6.86    9.06   0
  -4  -4  21   -1.76    8.01   0
  -3  -4  13   17.33    5.64   0
  -2  -5  15   26.60    8.99   0
   0  -6  14    3.27    7.04   0
   0  -4   7   32.16    6.49   0
   1  -6  12   16.22    8.37   0
   1  -4   6  162.75   12.25   0
   2  -7  16   -1.09    9.25   0
   2  -7  17   -1.16   10.05   0
   2  -7  18    5.32   10.03   0
   2  -7  19   13.71   11.28   0
   2  -4   5   41.04    7.17   0
   3  -7  14   -0.77    9.03   0
   3  -7  15   15.56   12.55   0
   3  -7  16   17.03   12.17   0
   3  -7  17   -0.07   10.17   0
   3  -7  18   10.80   12.92   0
   3  -7  19   -4.44   10.79   0
   4  -7  13   -1.02    9.00   0
   4  -7  14   -0.51   11.65   0
   4  -7  15   -6.62   10.47   0
   4  -7  18    0.15   11.15   0
   4  -7  19    4.33   12.81   0
   4  -5   6   92.76   12.16   0
   4  -3   2   29.72    6.15   0
   5  -7  13   24.88   13.96   0
   5  -7  14   -0.76   12.04   0
   5  -7  15   26.15   14.44   0
   5  -7  16   15.42   13.80   0
   5  -7  17   -5.03   11.26   0
   5  -7  18   15.40   15.40   0
   6  -7  14   -1.98    9.51   0
   6  -7  15   30.83   14.90   0
   6  -7  16    2.91   11.25   0
   6  -7  17    8.82   12.94   0
   6  -6   9  132.42   19.52   0
   7  -6   9    2.83   10.60   0
   7  -5   6   15.15    9.00   0
   7  -3   2  330.92   21.38   0
   8  -6  10   -3.25    8.61   0
   8  -6  11    5.97   11.89   0
   8  -5   7   73.30   16.51   0
   8   0  -2  416.78   19.95   0
   9  -5   8    8.88   10.32   0
   9  -4   5    8.14    8.92   0
   9  -3   3    7.61    8.72   0
  10  -5  11   58.09   18.56   0
  10  -4   7    8.97   11.59   0
  10  -3   4   35.27   12.49   0
  10   1  -2    5.12    5.69   0
  10   2  -3    1.23    5.93   0
  10   3  -4   10.93    5.87   0
  11  -3   6    9.00   11.04   0
  11  -2   4    1.99    9.78   0
  11  -1   2   43.37   12.75   0
  11   1  -1    6.94    8.42   0
  11   2  -2    9.27    8.03   0
  11   3  -3   39.05    9.45   0
  12  -1   4    9.81   11.18   0
  12   0   2    0.77    8.62   0
  -6  -2  17    0.99    4.70   0
  -5  -3  17    2.98    5.63   0
  -5  -3  18    1.26    6.37   0
  -5  -3  21    0.00    7.61   0
  -2  -5  16   -1.90    7.14   0
  -2  -5  21    4.96    8.74   0
  -1  -5  12   16.49    6.87   0
   0  -6  15    1.01    8.12   0
   0  -6  16   -4.55    8.21   0
   0  -6  17   21.53   11.40   0
   0  -6  19   -0.34    9.83   0
   0  -6  20    3.65   10.46   0
   0  -6  21    2.54    9.50   0
   1  -6  13    7.04    7.86   0
   2  -6  11   12.46    7.73   0
   3  -6  10    1.90    6.92   0
   3  -5   7 1583.11   45.13   0
   4  -7  16   16.98   12.09   0
   4  -7  17    1.70   10.20   0
   4  -4   4    0.91    4.24   0
   5  -6   9  478.47   31.30   0
   5  -5   6  140.24   15.43   0
   5  -4   4    2.65    5.93   0
   5  -3   2   -1.99    4.54   0
   6  -6  10    4.07   10.79   0
   6  -5   6   33.49    9.74   0
   6  -4   4   15.64    8.05   0
   6  -3   2   29.17    7.67   0
   7  -6  10   -0.29    9.80   0
   7  -6  11   60.15   17.92   0
   7  -5   7    6.14    9.98   0
   7  -4   4    7.92    6.94   0
   7  -1  -1   59.37    8.31   0
   8  -6  12   -0.68   10.38   0
   8  -6  13    7.32   11.84   0
   8  -6  14   22.80   14.79   0
   8  -5   8   25.17   13.70   0
   8  -4   5   65.45   14.09   0
   8  -2   1   31.16    8.33   0
   8   1  -3  141.69   11.23   0
   9  -5   9   12.13   10.74   0
   9  -5  10   99.58   21.50   0
   9  -4   6   20.16   12.29   0
   9  -1   0    7.89    6.19   0
  10  -4   8   13.31   12.10   0
  10  -3   5   -2.23    8.93   0
  10  -2   3   -4.42    8.18   0
  10  -1   1   65.52   12.85   0
  11  -3   7   10.90   11.07   0
  11  -3   8   -0.72   10.84   0
  11  -2   5   14.26   11.47   0
  11   0   1    3.72    7.60   0
  12   0   3    1.05    9.57   0
  12   1   1    3.94    8.58   0
  12   2   0    0.01    7.38   0
  -6  -2  18   10.44    6.29   0
  -6  -2  21    2.64    7.04   0
  -5  -3  19    1.10    6.45   0
  -5  -3  20   22.42    8.96   0
  -3  -4  14    0.67    4.99   0
  -2  -5  17    3.77    7.82   0
  -2  -5  18    2.82    8.18   0
  -2  -5  19   -0.75    8.06   0
  -2  -5  20   23.44   12.09   0
  -2  -4  11   32.78    6.50   0
  -1  -5  13   13.57    6.75   0
  -1  -4   9   58.51    8.05   0
   0  -6  18   12.30   10.44   0
   1  -6  14    1.48    8.76   0
   1  -6  20    2.70   11.58   0
   1  -6  21    0.45    9.11   0
   1  -5   9   27.09    7.26   0
   2  -6  12   11.48    8.89   0
   2  -5   8 2422.09   54.46   0
   4  -6  10  670.11   36.30   0
   4  -5   7    8.34    7.65   0
   5  -6  10  346.26   28.06   0
   6  -6  11   38.55   15.01   0
   6  -1  -1   38.89    6.52   0
   7  -6  12   37.73   14.32   0
   7  -6  13    4.13   10.68   0
   7  -6  14    0.90   12.22   0
   7  -6  15    3.03   12.92   0
   7  -6  16    2.29   12.32   0
   7   0  -2   23.05    5.77   0
   8  -5   9    6.68   12.49   0
   8  -3   3   23.12    8.16   0
   8   2  -4    0.36    3.29   0
   9  -5  11   24.38   14.05   0
   9  -5  12    1.79   11.25   0
   9  -3   4   27.54   11.53   0
   9  -2   2   -1.34    7.17   0
   9   0  -1   22.80    7.35   0
  10  -4   9   62.36   17.58   0
  10  -4  10   29.16   15.63   0
  10  -3   6    1.23   10.90   0
  10   0   0   37.43   10.19   0
  11  -2   6   64.32   17.15   0
  11  -1   3    0.35    9.56   0
  11   1   0    0.48    8.88   0
  12   1   2    2.22    8.34   0
  12   3  -1    4.22    6.85   0
  -7  -1  18   19.52    5.69   0
  -6  -2  19    2.54    6.09   0
  -6  -2  20    0.96    6.13   0
  -4  -3  13    8.49    4.40   0
  -3  -4  15    5.35    6.07   0
  -3  -4  21    1.91    8.62   0
  -3  -4  22    2.90    8.70   0
  -1  -5  14   12.60    7.16   0
  -1  -5  21    1.34    9.16   0
   0  -5  11   21.20    6.87   0
   1  -6  15   -4.55    8.30   0
   1  -6  16   -4.20    9.17   0
   1  -6  17    9.24   11.59   0
   1  -6  18    9.01   12.11   0
   1  -6  19   16.02   10.87   0
   2  -6  13    0.38    7.70   0
   2  -6  14   13.65   11.10   0
   2  -6  19    1.90   11.94   0
   2  -6  20   -1.63   10.04   0
   3  -6  12   67.10   14.97   0
   3  -6  19    2.47   11.63   0
   3  -5   8  835.56   34.72   0
   3  -4   5  123.09   12.04   0
   3  -3   3  160.16   11.57   0
   4  -6  11  215.44   22.52   0
   4  -6  12    9.00   11.16   0
   4  -6  19    9.82   14.78   0
   5  -6  11    1.43    8.78   0
   5  -6  12   -0.44   11.20   0
   5  -6  17   -7.41   11.54   0
   5  -6  18   32.33   17.05   0
   5  -5   7   34.22    9.70   0
   6  -6  12   53.39   15.82   0
   6  -6  13   21.15   12.01   0
   6  -6  14   -2.94   10.83   0
   6  -6  15   20.35   14.86   0
   6  -6  16   -3.90   10.56   0
   6  -6  17   32.01   15.77   0
   7  -5   8   14.54   10.35   0
   7  -4   5   29.26    9.66   0
   7  -3   3   32.43    9.43   0
   7  -2   1  160.25   14.56   0
   8  -5  10   -0.33    9.11   0
   8  -5  11   14.50   13.31   0
   8  -5  12    7.74   12.32   0
   8  -4   6  141.93   18.95   0
   8  -1   0   36.42    8.05   0
   9  -4   8   17.88   12.39   0
   9  -3   5   42.53   13.37   0
   9   1  -2    0.37    5.63   0
  10  -3   7    5.06   11.17   0
  10  -2   4    5.96    9.93   0
  10  -1   2   13.00    9.61   0
  10   1  -1   15.56    8.48   0
  11  -2   7   14.82   13.86   0
  11  -1   4   35.36   13.32   0
  11   0   2    1.74    9.56   0
  11   2  -1    3.96    8.52   0
  11   3  -2   11.76    8.37   0
  11   5  -4    0.01    5.72   0
  12   2   1   26.17   11.75   0
  -3  -4  17   -1.23    6.74   0
  -3  -4  19    1.74    9.09   0
  -3  -4  20   -1.89    8.36   0
  -2  -4  12   19.06    6.45   0
  -1  -5  15    8.33    7.35   0
  -1  -5  16    2.46    7.14   0
  -1  -5  19    1.67    8.87   0
  -1  -5  20    5.72    9.82   0
   0  -5  12   51.11   10.41   0
   0  -4   8  450.92   19.99   0
   1  -5  10  148.77   14.76   0
   1  -4   7  611.69   24.04   0
   2  -6  15   13.58   10.30   0
   2  -6  16    6.29   10.24   0
   2  -6  17    3.14   10.79   0
   2  -6  18    2.71    9.50   0
   2  -5   9 1151.41   39.63   0
   2  -4   6  387.30   19.69   0
   3  -6  13   22.95   11.04   0
   3  -6  14   11.94   11.91   0
   3  -6  15    2.08   11.70   0
   3  -6  16   62.34   18.06   0
   3  -6  17   21.26   13.24   0
   3  -6  18    1.68   10.03   0
   4  -6  13    2.19    9.51   0
   4  -6  14   37.55   15.46   0
   4  -6  15  240.44   28.78   0
   4  -6  16  183.47   26.58   0
   4  -6  17   42.06   16.77   0
   4  -6  18    4.94   11.16   0
   4  -5   8    1.25    6.22   0
   4  -4   5   32.66    7.56   0
   4  -2   1  267.49   13.72   0
   5  -6  13    7.34   11.13   0
   5  -6  14   35.63   15.48   0
   5  -6  15  102.81   20.37   0
   5  -6  16   54.63   17.37   0
   5  -5   8   29.62   11.21   0
   5  -4   5    6.64    5.95   0
   5  -2   1   20.06    5.97   0
   6  -5   8   19.87    9.91   0
   6  -4   5   65.71   11.63   0
   6  -3   3   90.86   12.04   0
   6  -2   1   51.90    8.46   0
   6   0  -2   37.58    5.81   0
   7  -5   9   -0.59    9.16   0
   7  -5  10   13.94   12.57   0
   7  -4   6   27.83   11.11   0
   8  -5  13    9.43   11.89   0
   8  -5  14    0.83   11.74   0
   8  -4   7  265.53   26.55   0
   8  -3   4    3.11    7.02   0
   8  -2   2   -2.67    5.55   0
   9  -4   9   25.59   12.86   0
   9  -4  10  153.43   24.82   0
   9  -4  11   60.98   18.99   0
   9  -4  12    7.82   13.78   0
   9  -2   3    7.36    8.61   0
   9  -1   1    2.31    6.07   0
   9   2  -3   55.79    8.56   0
   9   3  -4   -0.75    4.72   0
   9   4  -5   39.22    6.63   0
  10  -3   8   -0.83    9.45   0
  10  -3   9   -4.43   12.00   0
  10  -3  10    8.70   13.13   0
  10  -2   5   10.23   12.11   0
  10   2  -2    7.25    7.25   0
  10   5  -5   19.77    6.24   0
  11  -1   5   41.76   15.16   0
  11   1   1   -2.25    8.59   0
  11   4  -3    2.81    6.53   0
  -4  -3  14    2.80    4.64   0
  -3  -4  18   -1.34    6.68   0
  -1  -5  17    5.30    8.91   0
  -1  -5  18    1.94   10.09   0
  -1  -4  10  632.67   24.56   0
   0  -5  13   27.42    8.95   0
   0  -5  20   -1.37   10.19   0
   0  -5  21    5.33    9.02   0
   1  -5  11   18.34    8.44   0
   1  -5  21   -2.24   11.52   0
   2  -5  10   24.95    9.51   0
   2  -3   4   85.74    8.87   0
   3  -5   9   13.79    8.80   0
   4  -5   9  246.08   21.99   0
   4  -3   3    9.52    5.10   0
   5  -5   9   94.96   15.81   0
   5  -3   3    0.07    4.10   0
   6  -5   9    4.28    8.76   0
   6  -5  10   13.94   11.61   0
   6  -5  17    8.18   13.99   0
   7  -5  11   -4.96    9.92   0
   7  -5  12    1.45    9.75   0
   7  -5  13   11.42   12.77   0
   7  -5  14    8.11   12.69   0
   7  -5  15    6.89   12.46   0
   7  -3   4   43.28   10.77   0
   7  -1   0   19.03    6.47   0
   8  -3   5    5.76    9.33   0
   8   0  -1   54.78    8.69   0
   9  -3   6    4.78    9.56   0
   9  -3   7    0.88   10.36   0
   9   0   0   28.86    8.69   0
  10  -2   6   28.80   13.18   0
  10  -1   3   48.17   13.33   0
  10   0   1   22.88    9.67   0
  10   3  -3   -0.36    5.72   0
  10   4  -4   23.27    7.01   0
  11  -1   6   70.20   18.30   0
  11   0   3   21.61   10.57   0
  11   2   0   10.53    9.84   0
  -4  -3  15   -1.52    4.95   0
  -4  -3  20    1.84    9.42   0
  -4  -3  21    4.05    8.11   0
  -3  -3  11   45.09    6.56   0
  -2  -4  13   17.77    6.28   0
  -2  -4  21    8.34    9.73   0
   0  -5  14    5.21    8.05   0
   0  -5  15   11.09    9.10   0
   0  -5  16   -2.06    8.57   0
   0  -5  17    2.71    9.86   0
   0  -5  18   17.84   11.28   0
   0  -5  19    9.61   10.87   0
   1  -5  12  134.32   16.31   0
   1  -5  19   27.12   13.70   0
   1  -5  20    6.12   10.86   0
   2  -5  20    9.01   13.01   0
   3  -4   6   87.39   10.82   0
   4  -5  10  262.38   23.94   0
   4  -5  19    5.33   13.78   0
   4  -4   6    6.23    6.72   0
   5  -5  10   29.50   12.54   0
   5  -5  17    0.63   11.64   0
   5  -5  18   18.07   15.39   0
   5  -4   6   -1.77    6.97   0
   6  -5  11    3.43   10.03   0
   6  -5  12   36.07   15.26   0
   6  -5  13    6.72   12.69   0
   6  -5  14   -1.99   11.99   0
   6  -5  15    7.38   12.26   0
   6  -5  16    8.44   12.21   0
   7  -4   7   14.30    9.76   0
   7  -2   2   -0.77    5.79   0
   8  -4   9   33.07   13.89   0
   8  -4  10   10.07   11.81   0
   8  -4  11    8.56   13.01   0
   8  -4  12    5.72   12.75   0
   8  -4  13   52.03   19.48   0
   8  -4  14   29.23   17.06   0
   8  -2   3   39.30   10.29   0
   8  -1   1    1.53    5.51   0
   9  -3   8    5.18   11.87   0
   9  -2   4   10.58    8.69   0
   9  -1   2   41.52   11.10   0
  10  -2   7    4.54   10.81   0
  10  -2   8   18.71   13.01   0
  10  -1   4    2.70    9.04   0
  10   1   0   13.50    8.24   0
  11  -1   7   24.49   13.66   0
  11   0   4    3.31   10.00   0
  11   1   2   -1.58    8.45   0
  11   3  -1    4.18    9.24   0
  -4  -3  16    6.77    6.33   0
  -4  -3  17    0.85    6.78   0
  -4  -3  18    1.36    8.11   0
  -4  -3  19    3.56    8.64   0
  -3  -3  22    0.74    8.55   0
  -2  -4  14   29.28    7.85   0
  -2  -4  19   13.00    9.91   0
  -2  -4  20   18.70   11.30   0
  -1  -4  11  108.26   11.73   0
  -1  -4  21   -1.73    9.00   0
   0  -4   9  358.86   19.09   0
   1  -5  13  159.40   18.49   0
   1  -5  14  165.79   19.83   0
   1  -5  17    2.32   11.08   0
   1  -5  18   15.92   13.44   0
   1  -4   8  339.32   19.28   0
   1  -3   5   11.05    4.22   0
   2  -5  11  186.65   18.48   0
   2  -5  12  493.86   30.92   0
   2  -5  18   78.88   18.68   0
   2  -5  19   14.50   12.15   0
   2  -4   7 1125.37   34.84   0
   3  -5  11  101.29   16.18   0
   3  -5  18    8.25   13.05   0
   3  -5  19    2.31   10.47   0
   3  -3   4   88.38   10.03   0
   4  -5  11   89.17   16.57   0
   4  -5  17    7.06   13.74   0
   4  -5  18    2.92   10.89   0
   5  -5  11   -0.32    8.80   0
   5  -5  12    8.76   11.70   0
   5  -5  13    0.29   11.45   0
   5  -5  15    8.83   12.45   0
   5  -5  16   30.34   14.64   0
   6  -4   7   12.00    7.80   0
   6  -3   4  346.50   22.29   0
   6  -2   2    1.60    5.29   0
   6  -1   0   29.97    6.39   0
   7  -4   8  339.38   28.44   0
   7  -4   9   80.52   17.90   0
   7  -3   5   19.99    9.08   0
   8  -3   6  128.86   18.31   0
   8   1  -2  140.05   12.01   0
   9  -3   9   17.28   12.01   0
   9  -3  10   71.05   18.39   0
   9  -3  11   -1.94   11.75   0
   9  -3  12    1.87   11.60   0
   9  -2   5   42.82   13.47   0
   9   1  -1    6.83    5.99   0
  10  -2   9    1.77   10.46   0
  10  -2  10    3.32   12.56   0
  10  -1   5   10.03   12.02   0
  10   0   2    1.83    8.32   0
  10   2  -1    4.53    7.59   0
  11   0   5   14.02   11.69   0
  11   0   6    9.26   12.36   0
  11   1   3    1.09    8.53   0
  11   2   1   80.51   15.74   0
  11   4  -2   -0.65    7.38   0
  11   5  -3    4.37    7.39   0
  11   6  -4   10.85    7.36   0
  -5  -2  14   89.17    8.88   0
  -5  -2  20   12.16    9.64   0
  -5  -2  21    4.53    8.53   0
  -3  -3  12   -0.54    3.82   0
  -3  -3  21    1.91    9.07   0
  -2  -4  15    9.57    7.21   0
  -2  -4  16   12.47    8.10   0
  -2  -4  17    1.14    7.99   0
  -2  -4  18   -2.72    7.90   0
  -1  -4  12   63.46   10.17   0
  -1  -4  20   12.82   11.13   0
   0  -4  21   -5.70    9.48   0
   1  -5  15   13.97    9.80   0
   1  -5  16    9.23    9.73   0
   2  -5  13  578.65   34.47   0
   2  -5  14  498.94   34.13   0
   2  -5  15  338.15   29.87   0
   2  -5  16   -0.71   11.06   0
   2  -5  17   30.37   13.96   0
   3  -5  12  117.23   17.22   0
   3  -5  13    5.75   10.66   0
   3  -5  14    3.97   11.21   0
   3  -5  15    2.12   11.61   0
   3  -5  16   58.04   17.83   0
   3  -5  17   19.00   12.28   0
   3  -4   7   61.72   10.02   0
   4  -5  12    1.19    8.70   0
   4  -5  13    4.54    9.94   0
   4  -5  14  103.39   19.15   0
   4  -5  15  231.45   27.31   0
   4  -5  16   82.22   18.84   0
   4  -4   7    7.05    7.33   0
   4  -3   4  231.44   15.77   0
   5  -4   7   35.03    9.83   0
   5  -3   4  145.05   13.84   0
   5  -1   0    2.59    4.08   0
   6  -4   8   34.71   11.54   0
   7  -4  10   27.49   12.98   0
   7  -4  11    1.60    9.74   0
   7  -4  12    2.61   11.03   0
   7  -4  13   16.58   13.70   0
   7  -4  14   55.76   17.75   0
   7  -4  15   17.40   13.66   0
   7  -2   3  103.29   13.66   0
   8  -3   7  207.49   23.59   0
   8  -2   4   -6.79    7.12   0
   8   0   0    0.39    5.56   0
   8   2  -3    3.07    4.10   0
   9  -2   6   47.88   13.68   0
   9  -1   3  122.22   17.18   0
   9   0   1   14.01    7.53   0
   9   2  -2    9.65    6.20   0
  10  -1   6   61.73   16.70   0
  10   0   3   17.29   10.95   0
  10   1   1    0.08    7.62   0
  10   3  -2   13.91    7.99   0
  11   1   4    5.09    9.66   0
  11   3   0   36.60   12.44   0
  -6  -1  21   -0.13    7.51   0
  -5  -2  15   90.10    9.92   0
  -5  -2  19   23.25    9.27   0
  -3  -3  20    0.02    9.20   0
  -1  -4  13  100.72   12.74   0
  -1  -4  18    1.90   10.15   0
  -1  -4  19   20.91   12.06   0
   0  -4  10  729.91   28.72   0
   0  -4  20   14.44   12.65   0
   1  -4   9   12.95    6.76   0
   1  -4  20   28.78   14.49   0
   2  -4   8  382.32   21.87   0
   2  -4  20    6.71   12.43   0
   4  -2   2  343.90   16.79   0
   5  -4   8   66.16   12.36   0
   5  -4  17   13.55   13.81   0
   5  -2   2    7.28    4.39   0
   6  -4   9  128.20   18.62   0
   6  -4  10    2.62   10.91   0
   6  -4  11    5.20   11.82   0
   6  -4  14   16.93   13.67   0
   6  -4  15   10.80   13.47   0
   6  -4  16    6.20   11.35   0
   6  -3   5 1389.45   45.82   0
   7  -3   6   68.02   12.77   0
   7  -1   1   84.79   11.07   0
   8  -3   9    9.41   12.38   0
   8  -3  10   -2.33    9.90   0
   8  -3  11    1.26   10.95   0
   8  -3  12    7.45   12.93   0
   8  -3  13   28.21   15.33   0
   8  -3  14   73.87   21.03   0
   8  -2   5   28.73   11.46   0
   8  -1   2   42.19    9.80   0
   9  -2   7   18.20   10.98   0
   9  -2   8   -6.44    9.14   0
   9  -2   9   -2.38   10.46   0
   9  -2  10   -1.57   11.07   0
   9  -2  11   25.00   15.57   0
   9  -1   4   54.28   13.98   0
  10  -1   7   64.49   16.83   0
  10  -1   8   11.47   12.28   0
  10   0   4   10.75   11.60   0
  10   4  -3    5.94    6.72   0
  10   5  -4    1.35    5.86   0
  10   6  -5   11.68    6.23   0
  11   1   5    2.63   10.95   0
  11   2   2   12.94    9.99   0
  11   4  -1   19.23    9.79   0
  -6  -1  20    8.64    7.95   0
  -5  -2  16   51.19    8.76   0
  -5  -2  17    5.10    6.44   0
  -5  -2  18    6.24    7.13   0
  -3  -3  13  100.28   10.62   0
  -3  -3  19   18.48   10.69   0
  -2  -3  21    2.58    9.08   0
  -1  -4  14   45.72   10.07   0
  -1  -4  15   -0.22    6.62   0
  -1  -4  16  141.61   18.16   0
  -1  -4  17   91.00   16.12   0
  -1  -3   8   53.51    7.15   0
   0  -4  11  244.18   18.36   0
   0  -4  19   42.53   15.23   0
   1  -4  19  107.54   21.20   0
   2  -4   9    1.84    6.88   0
   2  -3   5  142.08   11.36   0
   3  -4   8   26.44    8.14   0
   3  -4  18    4.12   11.44   0
   3  -4  19   -0.95   10.22   0
   4  -4   8   18.48    7.97   0
   4  -4  17   10.47   12.82   0
   4  -4  18    4.25   10.96   0
   5  -4   9   49.10   11.56   0
   5  -4  10   39.56   13.22   0
   5  -4  15   18.64   13.49   0
   5  -4  16   14.02   12.91   0
   5  -3   5  699.88   30.60   0
   6  -4  12    8.20   11.46   0
   6  -4  13   15.45   11.37   0
   6  -3   6  901.49   39.23   0
   6  -2   3   30.08    8.30   0
   6   0  -1   59.29    7.37   0
   7  -3   7  152.43   19.44   0
   7  -3   8  757.67   42.14   0
   7  -3  14  153.98   26.60   0
   7  -3  15   64.39   20.67   0
   7  -2   4   -4.40    6.93   0
   7   1  -2   -0.21    3.81   0
   8  -2   6    7.13   10.45   0
   8   3  -4   58.53    7.21   0
   8   4  -5    0.76    3.89   0
   9  -1   5    8.76   10.82   0
   9   0   2   45.16   11.65   0
   9   1   0  100.85   13.21   0
   9   3  -3   10.23    6.12   0
   9   4  -4    2.59    5.24   0
   9   6  -6    2.31    4.15   0
  10   0   5   -0.06    9.59   0
  10   1   2    5.45    9.21   0
  10   2   0    3.69    7.39   0
  11   2   3   16.52   11.52   0
  11   3   1   83.38   15.87   0
  11   5  -2    1.86    8.27   0
  11   6  -3   35.78   10.53   0
  -6  -1  19    6.52    7.51   0
  -4  -2  21    1.29    8.61   0
  -3  -3  14   47.47    8.65   0
  -3  -3  15   17.23    7.50   0
  -3  -3  16    9.50    7.61   0
  -3  -3  17   47.82   11.25   0
  -3  -3  18    5.83    7.89   0
  -2  -3  20   27.62   12.28   0
  -1  -3  21   10.64   11.00   0
   0  -4  12    9.11    7.19   0
   0  -4  13  102.86   13.97   0
   0  -4  16  110.05   17.62   0
   0  -4  17   67.99   15.73   0
   0  -4  18    9.92   10.61   0
   0  -3   7   89.18    9.06   0
   1  -4  10  202.99   16.82   0
   1  -4  18  179.78   24.94   0
   1  -3   6    6.62    4.30   0
   2  -4  18   79.98   18.79   0
   3  -4   9  454.58   26.75   0
   3  -4  17   -2.68   11.63   0
   3  -3   5   53.44    8.47   0
   4  -4  10    0.51    7.91   0
   4  -4  15   17.37   13.22   0
   4  -4  16   -2.07    9.61   0
   4  -3   5  172.04   14.58   0
   5  -4  11   -2.23    8.52   0
   5  -4  12    5.50   10.52   0
   5  -4  13    0.26   10.45   0
   5  -4  14    9.38   10.66   0
   6  -3  16   -3.72   13.19   0
   6  -1   1   43.34    7.85   0
   7  -3   9   85.64   18.01   0
   7  -3  10    6.69   12.36   0
   7  -3  11    5.14   11.98   0
   7  -3  12   21.43   13.65   0
   7  -3  13  116.02   22.16   0
   7  -1   2    9.04    6.56   0
   8  -2   7    0.49   10.58   0
   8  -2   8   -5.85   10.95   0
   8  -2  13   -4.96   13.24   0
   8  -1   3   10.41    6.71   0
   8   0   1   28.71    8.17   0
   8   1  -1    3.86    4.66   0
   9  -1   6   26.96   12.94   0
   9  -1   7    6.09   11.15   0
   9   0   3  182.85   20.45   0
   9   5  -5    0.29    4.38   0
  10   0   6   35.68   13.36   0
  10   0   7   52.89   17.25   0
  10   0   8   -2.70   11.47   0
  10   1   3    7.60    8.91   0
  10   3  -1    9.31    8.68   0
  11   2   4   -0.63    8.94   0
  11   3   2   47.41   13.88   0
  11   4   0    3.37    7.78   0
  -7   0  20    3.53    6.43   0
  -6  -1  15   13.75    5.22   0
  -6  -1  18   89.86   11.52   0
  -4  -2  20  115.83   17.90   0
  -2  -3  11  201.29   14.02   0
  -2  -3  19   50.75   13.20   0
  -1  -3  20    3.38    9.45   0
   0  -4  14   -1.86    5.38   0
   0  -4  15   -4.74    6.71   0
   0  -3  21   -1.61   10.04   0
   1  -4  11  117.98   14.01   0
   1  -4  12  267.90   22.11   0
   1  -4  13  232.64   21.81   0
   1  -4  15   77.22   16.02   0
   1  -4  16   26.76   13.06   0
   1  -4  17   32.16   13.92   0
   2  -4  10  156.93   16.22   0
   2  -4  11   -3.55    7.49   0
   2  -4  15   43.48   14.77   0
   2  -4  16    0.06   11.64   0
   2  -4  17   25.64   13.79   0
   2  -3   6   94.08   10.73   0
   2  -3  20   -1.33   11.20   0
   3  -4  10   90.66   13.85   0
   3  -4  11   48.54   12.73   0
   3  -4  12    1.31    8.47   0
   3  -4  14   -6.69   10.20   0
   3  -4  15   71.11   17.66   0
   4  -4  11    5.15    8.57   0
   4  -4  12    5.62    9.43   0
   4  -4  13    8.03   10.06   0
   4  -4  14    8.41   11.10   0
   5  -3   6  800.85   34.43   0
   5  -3  17    5.41   13.63   0
   5  -2   3   51.25    8.32   0
   6  -3   8   13.12   10.61   0
   6  -3  14   -0.90   12.56   0
   6  -3  15   25.09   14.15   0
   6  -2   4  133.21   15.10   0
   7  -2   5   22.31    8.30   0
   7  -2  15   -3.16   13.00   0
   7   0   0   17.04    6.27   0
   8  -2   9   -0.17   10.63   0
   8  -2  10   25.24   12.72   0
   8  -2  11    1.59   10.55   0
   8  -2  12   -0.33    9.91   0
   8  -1   4   62.35   13.21   0
   9  -1   8   -0.97    9.02   0
   9  -1   9   -7.41   10.25   0
   9  -1  10    9.30   11.91   0
   9  -1  11   -3.58   10.60   0
   9   1   1    1.84    6.93   0
   9   2  -1   16.77    7.27   0
  10   1   4    6.39   10.92   0
  10   2   1   -0.19    7.79   0
  10   4  -2    0.33    7.09   0
  11   3   3   11.99   10.24   0
  11   5  -1   -1.50    6.95   0
  -7   0  19   21.43    7.61   0
  -6  -1  16    5.57    5.01   0
  -6  -1  17   46.73    8.60   0
  -4  -2  19   48.52   13.03   0
  -3  -2  21   -2.48    8.07   0
  -2  -3  12    1.81    5.33   0
  -2  -3  18   17.23   10.43   0
  -1  -3   9 1145.58   30.49   0
  -1  -3  19   18.96   12.13   0
   0  -3  20    0.03   10.14   0
   1  -4  14  254.74   22.92   0
   1  -3  20    8.87   11.83   0
   2  -4  12  120.36   15.95   0
   2  -4  13  635.49   35.97   0
   2  -4  14   82.28   15.25   0
   2  -3  19   12.05   12.40   0
   3  -4  13    9.23    9.54   0
   3  -3   6    6.79    5.06   0
   3  -3  19   -2.29    9.96   0
   3  -2   3   -0.30    3.52   0
   4  -3   6  242.15   18.06   0
   4  -3  17    7.15   12.99   0
   4  -3  18   -3.65   10.20   0
   4  -2   3  227.69   14.68   0
   5  -3   7  419.52   26.58   0
   5  -3  15   -1.84   11.07   0
   5  -3  16    5.95   11.40   0
   5  -1   1    4.54    4.58   0
   6  -3   9   26.13   11.52   0
   6  -3  10   45.03   13.97   0
   6  -3  11   32.86   13.68   0
   6  -3  12   17.84   12.65   0
   6  -3  13   -2.68    9.44   0
   7  -2   6    5.21    7.72   0
   7  -2   7   72.59   15.49   0
   7  -2  13   60.05   18.88   0
   7  -2  14   63.66   19.98   0
   7  -1   3    0.67    6.05   0
   7   2  -3    8.26    3.85   0
   8  -1   5   17.19   10.73   0
   8   0   2  187.87   17.76   0
   8   2  -2    6.01    5.20   0
   9   0   4  247.88   23.96   0
   9   0   5   69.28   16.12   0
   9   3  -2   57.70   10.14   0
  10   1   5   10.69   10.78   0
  10   1   6    2.61   10.98   0
  10   1   7    5.54   11.40   0
  10   1   8    4.39   11.66   0
  10   2   2   25.60   10.61   0
  10   3   0    3.29    8.34   0
  10   5  -3   12.78    7.49   0
  11   4   1   -0.72    8.38   0
  11   6  -2   17.89    8.59   0
  -7   0  18  155.19   13.27   0
  -5  -1  21   23.16    9.75   0
  -4  -2  18   13.39    8.81   0
  -3  -2  20   15.31   11.07   0
  -2  -3  13  137.52   13.37   0
  -2  -3  14    5.37    6.44   0
  -2  -3  15   11.11    7.10   0
  -2  -3  16  145.41   16.95   0
  -2  -3  17  210.42   21.29   0
  -2  -2  21   23.86   12.25   0
  -1  -3  10 1583.66   38.50   0
  -1  -3  18    5.91   10.19   0
   0  -3   8    2.09    4.13   0
   0  -3  19   45.08   14.85   0
   1  -3   7  320.98   17.29   0
   1  -3  19   48.56   15.70   0
   2  -3  18    0.79   10.65   0
   3  -3  17    2.21   11.26   0
   3  -3  18    4.90   10.74   0
   4  -3   7   -1.34    5.35   0
   4  -3  16   -4.12   10.52   0
   4  -1   1   79.59    8.09   0
   5  -3   8   -0.82    6.00   0
   5  -3   9   12.33   10.05   0
   5  -3  10   36.02   13.15   0
   5  -3  12   73.56   17.99   0
   5  -3  13   24.12   14.69   0
   5  -3  14   -0.98    9.23   0
   5  -2   4  590.37   26.84   0
   6  -2   5  715.34   33.26   0
   6  -2  15   22.89   15.60   0
   6  -2  16   -3.16   11.33   0
   6  -1   2  144.09   13.51   0
   6   1  -2   66.70    7.01   0
   7  -2   8   20.93   11.45   0
   7  -2   9   20.19   13.15   0
   7  -2  10    6.18   12.19   0
   7  -2  11    6.86   11.49   0
   7  -2  12   -4.32    9.37   0
   7   0   1    5.23    5.57   0
   7   1  -1    1.60    4.69   0
   8  -1   6    5.73    9.19   0
   8  -1   7    3.62   10.87   0
   8  -1  11   -2.70   11.35   0
   8  -1  12    5.90   13.05   0
   8  -1  13   27.84   15.38   0
   8   1   0   12.90    6.17   0
   9   0   6    5.55   11.51   0
   9   0   7   23.45   13.34   0
   9   0   8   13.57   12.61   0
   9   0   9    7.03   12.12   0
   9   0  10   22.19   15.89   0
   9   0  11    0.24   11.06   0
   9   1   2    9.53    8.87   0
   9   2   0   12.87    7.63   0
  10   2   3   16.75   12.13   0
  10   6  -4    1.79    5.96   0
  10   7  -5   25.30    7.45   0
  11   4   2    3.65    9.65   0
  11   5   0   -0.60    7.36   0
  -7   0  17  188.01   13.29   0
  -5  -1  20  107.81   16.36   0
  -4  -2  13  374.76   17.59   0
  -4  -2  14  348.97   18.51   0
  -4  -2  15  350.25   20.00   0
  -4  -2  16   83.22   11.82   0
  -4  -2  17   19.94    7.73   0
  -3  -2  19   93.61   16.71   0
  -1  -3  17  179.86   21.21   0
  -1  -2  21    8.59   11.37   0
   0  -3   9  129.69   12.11   0
   0  -3  18   20.24   10.72   0
   0  -2  21    0.35   11.48   0
   1  -3   8  103.54   11.35   0
   1  -3  18  104.70   19.18   0
   2  -3   7   97.39   10.86   0
   2  -3  17   -0.81   11.51   0
   2  -2  20   -2.78   11.27   0
   3  -3   7  125.54   13.18   0
   3  -3  16    9.59   11.70   0
   3  -2  19   -3.73   11.90   0
   4  -3   8   50.68   10.70   0
   4  -3   9   59.30   13.01   0
   4  -3  14    4.09   12.10   0
   4  -3  15   13.10   11.18   0
   4  -2   4  210.06   15.23   0
   4  -2  18   28.01   17.34   0
   5  -3  11  170.46   21.59   0
   5  -2  16   92.66   21.66   0
   5  -2  17   34.82   16.45   0
   6  -2   6  110.65   14.88   0
   6  -2  13   -0.79   10.92   0
   6  -2  14    4.63   11.37   0
   6   0   0  205.39   13.79   0
   7  -1   4   18.24    8.14   0
   7  -1  14   -5.42   11.52   0
   7   3  -4   12.13    4.11   0
   8  -1   8    0.12    9.68   0
   8  -1   9    4.87    9.99   0
   8  -1  10    3.60   10.17   0
   8   0   3  416.94   27.15   0
   8   3  -3   -0.05    4.22   0
   9   1   3   30.02   11.67   0
   9   4  -3   65.24   10.14   0
  10   2   4   -1.58    8.76   0
  10   2   5    6.27   10.79   0
  10   2   6    4.86   10.78   0
  10   2   7    4.17   11.47   0
  10   3   1    6.39    8.53   0
  10   4  -1   26.56   10.08   0
  -7   0  16   94.02    8.97   0
  -6   0  21   -0.57    6.60   0
  -5  -1  19   69.83   13.39   0
  -4  -1  21    3.09    8.38   0
  -3  -2  18    0.29    8.47   0
  -2  -2  20    3.70    8.91   0
  -1  -3  11  437.98   21.92   0
  -1  -3  12    0.16    5.38   0
  -1  -3  13   37.85    8.95   0
  -1  -3  14   27.82    8.88   0
  -1  -3  15  219.49   20.75   0
  -1  -2  20   -3.45    9.50   0
   0  -3  16   89.13   16.61   0
   0  -3  17    5.75    9.20   0
   0  -2  20    4.87   10.44   0
   1  -3  16    5.25   10.87   0
   1  -3  17   -2.50    9.12   0
   1  -2  20   -1.21   10.11   0
   2  -3   8  225.75   16.87   0
   2  -3  16    8.35   10.63   0
   2  -2   4  146.98   10.81   0
   2  -2  19    2.15   11.38   0
   3  -3   8   -1.62    5.18   0
   3  -3   9    2.74    7.64   0
   3  -3  14    6.15   11.32   0
   3  -3  15   28.13   14.02   0
   3  -2   4  293.54   16.32   0
   3  -2  18   11.27   12.73   0
   4  -3  10   49.30   11.52   0
   4  -3  11  107.92   16.91   0
   4  -3  12   11.54   10.02   0
   4  -3  13   27.75   12.29   0
   4  -2  17   66.85   19.39   0
   5  -2   5 1243.73   40.58   0
   5  -2  15   34.38   15.69   0
   5  -1   2   -2.81    4.19   0
   6  -2   7    3.10    7.87   0
   6  -2   8    4.12    9.91   0
   6  -2   9    2.91   10.59   0
   6  -2  10   52.80   15.69   0
   6  -2  11   92.89   19.31   0
   6  -2  12   15.22   13.38   0
   6  -1   3   56.40   10.16   0
   6  -1  16   -2.98   12.84   0
   7  -1   5    3.83    7.34   0
   7  -1  12   -0.24   11.44   0
   7  -1  13   -1.21   10.65   0
   7   0   2    1.08    5.42   0
   8   0   4  193.13   20.89   0
   8   0  12   -1.40   13.55   0
   8   1   1    9.65    6.48   0
   8   2  -1   38.59    8.49   0
   9   1   4    8.10   10.53   0
   9   1   5    0.66    9.54   0
   9   1  10    8.35   14.23   0
   9   2   1    3.73    7.70   0
   9   3  -1  254.13   19.35   0
   9   5  -4   13.33    6.13   0
  10   3   2   11.37   11.09   0
  10   4   0   26.22   11.49   0
  10   5  -2   39.58   10.59   0
  -6   0  20    7.75    8.80   0
  -5  -1  18   27.58    9.43   0
  -4  -1  20   52.46   14.05   0
  -3  -2  17   68.57   13.36   0
  -3  -1  21    4.11    9.53   0
  -2  -2  19    9.13    9.42   0
  -1  -2  19    3.90   10.30   0
   0  -3  10  283.07   18.13   0
   0  -3  11  198.09   16.79   0
   0  -3  12    5.99    6.99   0
   0  -3  13   30.50    9.35   0
   0  -3  14   -0.40    7.73   0
   0  -3  15   27.32   11.13   0
   0  -2  19   15.63   11.79   0
   1  -3   9   65.21    9.71   0
   1  -3  10  188.92   16.67   0
   1  -3  14   35.50   12.20   0
   1  -3  15   -3.62    9.19   0
   1  -2  19   -4.49   10.81   0
   2  -3   9  197.30   16.90   0
   2  -3  10    5.68    7.62   0
   2  -3  13    2.46    8.49   0
   2  -3  14   -5.60    9.14   0
   2  -3  15   83.11   16.40   0
   3  -3  10  199.09   19.22   0
   3  -3  11   14.17    8.11   0
   3  -3  12   -0.60    7.84   0
   3  -3  13   24.16   11.13   0
   3  -2  17   32.46   14.76   0
   4  -2   5    9.95    6.35   0
   4  -2  16   52.01   17.18   0
   5  -2   6 1169.61   41.67   0
   5  -2  14    1.78   10.18   0
   5  -1  17    5.07   14.46   0
   5   0   0   -0.58    3.55   0
   6  -1   4   34.87    9.52   0
   6  -1  15    1.92   11.04   0
   7  -1   6   -4.15    7.12   0
   7  -1   7   16.06   11.19   0
   7  -1   8    2.28   10.42   0
   7  -1   9   -3.85   10.81   0
   7  -1  10   -1.46   11.26   0
   7  -1  11    2.93    9.68   0
   7   0  14   -1.06   13.06   0
   8   0   5  214.91   22.27   0
   8   0   6    0.33    9.87   0
   8   0   7    7.21   11.49   0
   8   0   8   44.18   14.87   0
   8   0   9  155.67   24.32   0
   8   0  10   95.67   20.93   0
   8   0  11   33.21   14.89   0
   8   1   2    4.40    6.95   0
   8   4  -4   38.45    6.63   0
   9   1   6   14.24   11.52   0
   9   1   7    5.98    9.66   0
   9   1   8   -1.11    9.21   0
   9   1   9   14.78   12.12   0
   9   2   2   17.21    9.98   0
   9   6  -5    0.69    4.79   0
   9   7  -6  131.88   10.84   0
  10   3   3   21.42   11.24   0
  10   3   4    0.27    9.73   0
  10   3   5   -2.40    9.53   0
  10   3   6   18.38   12.98   0
  10   4   1   66.45   15.13   0
  10   6  -3    0.97    6.72   0
  10   7  -4    9.20    7.04   0
  -8   1  17   74.94    8.28   0
  -5  -1  17   31.88    8.90   0
  -3  -2  11   23.43    5.48   0
  -3  -2  16   36.61    9.55   0
  -2  -2  18    4.26    9.14   0
  -2  -1  21    4.74   10.53   0
  -1  -1  21    2.58    9.85   0
   1  -3  11   60.00   10.72   0
   1  -3  12  221.24   19.64   0
   1  -3  13   78.36   13.18   0
   1  -2  18    5.78   11.21   0
   2  -3  11   28.80    9.19   0
   2  -3  12   35.85    9.93   0
   2  -2  18   16.64   11.88   0
   3  -2  16    1.84   10.27   0
   3  -1  19    9.39   13.59   0
   4  -2  14    4.17   12.68   0
   4  -2  15   -2.33    8.87   0
   4  -1   2  114.85   10.22   0
   4  -1  18   31.28   15.14   0
   5  -2   7  331.88   23.97   0
   5  -2   8    2.36    8.54   0
   5  -2   9  100.10   16.71   0
   5  -2  10  190.50   22.70   0
   5  -2  11  540.29   37.17   0
   5  -2  12  416.74   34.25   0
   5  -1   3   14.43    6.30   0
   5  -1  16   33.18   15.64   0
   6  -1  13   32.27   15.89   0
   6  -1  14    5.89   10.85   0
   6   0   1  182.70   14.13   0
   6   1  -1  225.75   13.54   0
   7   0   3   29.38    8.75   0
   7   0  13   -1.47   13.16   0
   7   1   0   31.35    7.18   0
   7   2  -2   10.28    4.22   0
   8   1  12   -1.18   13.95   0
   8   2   0   -0.25    5.61   0
   8   5  -5    6.30    4.59   0
   9   2   3   27.03   11.98   0
   9   3   0  162.74   17.34   0
   9   4  -2  265.41   18.76   0
  10   4   2   28.12   11.30   0
  10   5  -1   31.99   10.93   0
  -6   0  19   -2.03    7.24   0
  -5  -1  16   46.98    9.39   0
  -5   0  21    8.26    8.25   0
  -4  -1  19  133.18   17.14   0
  -3  -2  12   54.89    8.08   0
  -3  -2  13  246.02   16.31   0
  -3  -2  14  161.96   14.77   0
  -3  -2  15   24.27    7.94   0
  -3  -1  20   23.39   11.96   0
  -2  -2  17  146.27   18.52   0
  -1  -2  18    5.54    9.82   0
   0  -2  18    4.15    9.92   0
   1  -2  17   -0.06   10.23   0
   1  -1  20    9.24   12.33   0
   2  -2   5    0.99    3.94   0
   2  -2  16   -1.97   10.87   0
   2  -2  17   -1.64    8.30   0
   2  -1  19    2.20   12.66   0
   3  -2   5  128.07   11.89   0
   3  -2  15   53.11   16.54   0
   3  -1  18   34.90   16.87   0
   4  -2   6  294.42   19.89   0
   4  -2   7   11.42    8.10   0
   4  -2  13   33.19   14.53   0
   4  -1  17  138.75   24.49   0
   5  -1  15    7.88   11.98   0
   6  -1   5   26.74    8.75   0
   6  -1   6  106.54   15.19   0
   6  -1  11   -8.70   11.15   0
   6  -1  12    1.40    9.63   0
   6   0  15    9.68   14.26   0
   7   0   4  245.08   21.25   0
   7   0  11   12.79   12.64   0
   7   0  12    6.09   11.23   0
   8   1   3  185.07   18.72   0
   8   1   4  134.96   18.33   0
   8   1  10   43.96   16.57   0
   8   1  11   26.44   14.43   0
   8   3  -2   71.09    9.45   0
   9   2   4   29.62   12.34   0
   9   2   5   12.20   12.56   0
   9   2   6   15.92   12.10   0
   9   2   7    9.39   12.24   0
   9   2   8    8.38   11.96   0
   9   2   9   -1.37   10.43   0
   9   3   1   12.69    8.90   0
   9   5  -3    1.20    5.91   0
  10   4   3   -3.09    8.81   0
  10   4   4   -6.29    8.42   0
  10   4   5   -1.92    9.88   0
  10   5   0    7.69    9.24   0
  10   6  -2    4.24    8.43   0
  -7   1  20   -2.94    6.95   0
  -5  -1  14  269.36   15.22   0
  -5  -1  15  198.57   14.31   0
  -5   0  20   80.49   15.28   0
  -4  -1  18   64.70   12.76   0
  -4   0  21    0.73    8.91   0
  -3  -1  19   21.58   11.73   0
  -2  -2  16  203.35   19.65   0
  -2  -1  20   -0.57    8.36   0
  -1  -2  17   83.39   15.97   0
  -1  -1  20   -1.42    9.39   0
   0  -2  17    2.22    9.88   0
   0  -1  20    0.65    9.06   0
   1  -2  16    6.09   10.79   0
   1  -1  19    4.07   11.68   0
   2  -2  15   -1.67   10.81   0
   2  -1  18   11.77   12.37   0
   3  -2   6    3.39    4.69   0
   3  -2  14   15.66   11.21   0
   3  -1  17   77.47   19.69   0
   4  -2   8   65.48   11.73   0
   4  -2   9    3.02    7.72   0
   4  -2  10  186.17   20.37   0
   4  -2  11  283.31   25.52   0
   4  -1  16   64.59   17.96   0
   5  -1   4   14.36    6.94   0
   5  -1  13   -4.58   11.66   0
   5  -1  14    0.89    9.78   0
   5   0  16   -5.45   13.17   0
   6  -1   7   34.89   10.95   0
   6  -1   8  124.05   17.78   0
   6  -1   9   -2.86    8.31   0
   6  -1  10   -2.63    9.14   0
   6   0   2  209.61   16.14   0
   6   0  14    7.73   11.35   0
   7   0   5    2.52    7.63   0
   7   0   6   26.53   11.60   0
   7   0   7   -0.66    9.62   0
   7   0   8    8.82   11.55   0
   7   0  10   36.31   13.67   0
   7   1   1    1.81    4.97   0
   7   1  13   -4.07   12.29   0
   8   1   5   18.83   11.38   0
   8   1   6   -1.24    9.86   0
   8   1   7   11.89   12.05   0
   8   1   8   84.13   18.56   0
   8   1   9   61.50   17.03   0
   8   2   1   15.24    7.32   0
   8   6  -6    2.75    3.89   0
   9   3   2    2.32    8.57   0
   9   4  -1  138.10   15.24   0
  10   5   1   14.80   10.34   0
  10   6  -1    7.07    9.15   0
  10   7  -3    5.05    8.02   0
  10   8  -4   -1.30    6.70   0
  -6   0  18   20.84    8.34   0
  -6   1  21   -2.20    6.56   0
  -4  -1  17   -0.62    6.79   0
  -3   0  21   -0.19    9.33   0
  -2  -2  10  262.40   14.79   0
  -2  -2  14   13.16    6.69   0
  -2  -2  15   24.47    8.50   0
  -2  -1  19    2.35   10.40   0
  -1  -2  15  111.15   15.42   0
  -1  -2  16  157.59   18.37   0
  -1  -1  19   -3.18    9.06   0
   0  -2  16    0.15    8.89   0
   0  -1  19   -2.62    9.05   0
   1  -2   6   -1.19    3.45   0
   1  -2  15   20.69   11.63   0
   2  -2   6   53.59    8.20   0
   2  -2  14   63.35   15.49   0
   3  -2   7   23.27    7.19   0
   3  -2   8  278.62   20.62   0
   3  -2  11   65.18   14.04   0
   3  -2  12   36.75   12.80   0
   3  -2  13   -1.15    8.61   0
   3  -1  16   -0.32   10.25   0
   4  -1   3  206.72   13.98   0
   4  -1  15    2.29    9.70   0
   4   0  17   16.36   14.68   0
   5  -1   5   70.73   11.66   0
   5  -1  12   48.30   15.02   0
   5   0   1   12.30    5.20   0
   5   0  15   34.20   16.71   0
   6   0   3   29.98    8.51   0
   6   0  12    7.04   11.64   0
   6   0  13    7.80   11.28   0
   6   1  15   25.22   16.16   0
   7   1   2  189.70   16.85   0
   7   1  12   -0.86   11.80   0
   7   2  -1   39.02    7.13   0
   7   3  -3    2.92    3.43   0
   8   2   2   14.63    8.68   0
   8   2  10   -1.58   11.57   0
   8   2  11   -0.56   10.86   0
   8   3  -1   54.68    9.84   0
   8   4  -3   51.56    8.23   0
   9   3   3    0.67    9.60   0
   9   3   4   16.18   11.80   0
   9   3   5    6.16   10.14   0
   9   3   6   27.19   13.42   0
   9   3   7    2.09   11.47   0
   9   3   8    3.34   11.82   0
   9   4   0   67.17   13.25   0
   9   6  -4    1.18    5.71   0
  10   5   2    0.24    8.66   0
  10   5   3   -2.57    9.08   0
  10   5   4    0.95   10.14   0
  -7   1  19    4.86    7.19   0
  -6   0  17   44.38    9.15   0
  -5   0  19   30.38   11.19   0
  -4   0  20    5.62    9.45   0
  -3  -1  18    3.32    8.25   0
  -2  -2  11  108.40   10.70   0
  -2  -2  12   -1.97    4.33   0
  -2  -2  13   -0.48    4.62   0
  -2  -1  18    1.71    9.78   0
  -2   0  21    0.05    9.12   0
  -1  -2   8  105.20    9.33   0
  -1  -2  14   -0.57    6.06   0
  -1   0  21    0.24    8.53   0
   0  -2   7  310.79   15.42   0
   0  -2  14   25.93   10.32   0
   0  -2  15   -0.54    7.11   0
   0  -1  18    5.77   11.93   0
   1  -2  14    9.37    9.82   0
   1  -1  18   16.03   10.84   0
   1   0  20   44.24   15.98   0
   2  -2   7    4.87    4.69   0
   2  -2  12  104.69   16.08   0
   2  -2  13   33.57   11.41   0
   2  -1  17   36.53   13.69   0
   2   0  19    6.07   11.45   0
   3  -2   9   50.36   10.66   0
   3  -2  10   -1.74    6.32   0
   3   0  18   12.86   12.99   0
   4  -1   4  247.58   16.41   0
   4  -1  13   30.25   14.60   0
   4  -1  14    3.25   10.67   0
   4   0  16   50.84   18.61   0
   5  -1   6   45.08   10.17   0
   5  -1   7   -0.60    7.50   0
   5  -1   8   15.11    9.24   0
   5  -1   9   -2.88    9.35   0
   5  -1  10   74.29   15.57   0
   5  -1  11   37.50   13.50   0
   5   0  14   21.89   14.96   0
   5   1  16    4.95   13.57   0
   6   0   4   11.68    7.61   0
   6   0  11   -0.90   11.83   0
   6   1   0  570.65   22.66   0
   6   1  14   -2.33   12.20   0
   7   1   3  185.24   18.05   0
   7   1  10   81.32   18.95   0
   7   1  11    7.10   11.08   0
   7   2  13    2.19   14.47   0
   8   2   3    3.23    8.41   0
   8   2   8   -2.31    9.82   0
   8   2   9    7.56   11.97   0
   9   4   1   17.87   10.87   0
   9   5  -2    7.25    6.78   0
   9   7  -5   70.81    9.87   0
   9   8  -6   68.08    9.35   0
  10   6   0   -1.10    7.83   0
  10   6   1    2.20    8.58   0
  10   7  -2    6.82    8.50   0
  -6   0  16   37.72    8.05   0
  -4  -1  16   20.57    7.61   0
  -3  -1  17   35.04   10.54   0
  -3   0  20    1.46    8.77   0
  -2   0  20   15.90   10.86   0
  -1  -2   9  389.87   18.21   0
  -1  -2  10  200.28   14.51   0
  -1  -2  11   78.92   10.48   0
  -1  -2  12   11.32    6.55   0
  -1  -2  13   -0.01    5.35   0
  -1  -1  18   10.17    9.60   0
  -1   0  20   -0.84   10.74   0
   0  -2   8   -1.44    4.70   0
   0  -2  13   -3.61    5.99   0
   0   0  20   10.04   10.93   0
   1  -2   7   40.35    7.23   0
   1  -2   8   -0.08    4.83   0
   1  -2  12   10.28    8.11   0
   1  -2  13   21.22    9.20   0
   1  -1  17    5.84   10.42   0
   1   0  19    8.97   12.32   0
   2  -2   8  169.33   14.85   0
   2  -2   9  120.54   13.71   0
   2  -2  10   62.46   11.15   0
   2  -2  11   13.37    7.74   0
   2  -1  16   18.46   12.81   0
   2   0  18   -0.36   12.33   0
   3  -1   3   10.87    4.40   0
   3  -1  14  111.89   20.00   0
   3   0  17   33.19   14.59   0
   4  -1  12  112.97   19.31   0
   4   0  15    3.67   11.37   0
   4   1  17   -5.62   11.48   0
   5   0   2   -2.07    4.18   0
   5   0  13   24.08   13.77   0
   6   0   5    6.69    7.80   0
   6   0   6    5.08    8.70   0
   6   0   7   10.39   10.08   0
   6   0   8   -1.12    9.63   0
   6   0   9   -2.71    9.91   0
   6   0  10    3.69   10.13   0
   6   1  13   70.05   19.33   0
   6   2  -2   28.86    5.49   0
   7   1   4   65.49   12.64   0
   7   1   5   -1.91    8.36   0
   7   1   7   32.78   13.26   0
   7   1   8  104.67   19.63   0
   7   1   9  180.41   23.87   0
   7   2   0    4.08    4.83   0
   7   2  12   -1.56   12.18   0
   8   2   4    9.78    8.73   0
   8   2   5    6.88   10.25   0
   8   2   6   14.27   12.03   0
   8   2   7    9.37   11.19   0
   8   3   0   22.69    7.98   0
   8   3  10    7.34   13.14   0
   8   5  -4   36.72    7.27   0
   9   4   2   -3.54    8.33   0
   9   4   3    1.87    9.68   0
   9   4   6   16.78   12.56   0
   9   4   7    8.33   12.77   0
   9   4   8   -2.12   10.19   0
   9   5  -1    4.15    7.89   0
   9   6  -3   11.46    7.41   0
  10   6   2    6.13    9.76   0
  10   6   3   -1.32    9.57   0
  10   7  -1    1.02    7.25   0
  10   8  -3    8.35    8.12   0
  -7   1  18   67.04   10.64   0
  -6   1  20   -0.02    7.71   0
  -5   0  18   13.54    8.91   0
  -5   1  21    1.06    7.60   0
  -4  -1  15  326.97   19.82   0
  -4   0  19   35.87   11.47   0
  -3  -1  16    4.56    7.18   0
  -2  -1  17   10.72    9.64   0
  -1  -1  17    7.26    9.76   0
   0  -2   9    5.31    5.10   0
   0  -2  10    6.46    5.94   0
   0  -2  11   56.80   10.27   0
   0  -2  12   57.41   10.42   0
   0  -1  17    6.31    9.55   0
   0   0  19    2.06   10.97   0
   1  -2   9   70.04    9.98   0
   1  -2  10   33.48    8.24   0
   1  -2  11   -2.35    5.19   0
   1  -1  16    3.43   11.38   0
   2  -1  15  263.95   26.83   0
   2   1  19   21.22   15.58   0
   3  -1  13   47.33   14.67   0
   3   0  16   27.24   14.29   0
   3   1  18    3.54   12.07   0
   4  -1   5  169.32   14.55   0
   4  -1   6  179.07   16.42   0
   4  -1   9   19.10   10.18   0
   4  -1  10  325.01   26.27   0
   4  -1  11  123.53   18.17   0
   4   0   1  145.96   10.39   0
   4   0  14   17.63   13.50   0
   5   0  12   -3.04    9.90   0
   5   1  15    0.90   11.35   0
   6   1   1  645.16   25.94   0
   6   1  12   15.72   12.24   0
   6   2  14   11.17   14.41   0
   7   1   6   -3.34    7.59   0
   7   2  11    0.56   10.71   0
   7   3  -2    0.09    3.83   0
   7   4  -4   31.98    5.70   0
   8   3   1   -1.94    5.68   0
   8   3   9   -0.95   10.95   0
   8   4  -2   59.94    9.31   0
   9   4   5   78.64   17.21   0
   9   5   0    3.45    8.43   0
  10   7   0    3.14    8.35   0
  10   7   1   -1.48    8.48   0
  10   8  -2    1.46    7.03   0
  -8   2  19    0.97    5.90   0
  -6   0  15    2.32    4.92   0
  -4  -1  13  151.47   12.12   0
  -4  -1  14  210.79   15.12   0
  -4   1  21    1.41    7.91   0
  -3   0  19    9.00    8.96   0
  -3   1  21    0.22    9.58   0
  -2  -1  16   23.26   10.01   0
  -2   0  19   -1.18    9.95   0
  -2   1  21    1.70   10.91   0
  -1  -1  16   18.32   10.40   0
  -1   0  19   -1.90    8.71   0
   0  -1  16   38.91   12.35   0
   0   1  20   19.04   13.98   0
   1  -1  15  176.12   21.89   0
   1   0  18   17.92   11.43   0
   2  -1  14  177.37   21.61   0
   2   0  17   71.75   17.09   0
   3  -1   4  125.09   10.94   0
   3  -1  12   86.30   15.76   0
   3   0  15   -0.26   12.44   0
   3   1  17   -5.16   11.11   0
   4  -1   7   64.52   11.23   0
   4  -1   8  197.90   18.74   0
   4   0  13   -7.09   11.27   0
   4   1  16   -0.84   10.76   0
   5   0   3   31.75    7.13   0
   5   0  10   14.95   11.67   0
   5   0  11    8.34   10.55   0
   5   1  14   10.37   11.85   0
   6   1   2   96.11   11.81   0
   6   1  10   22.39   14.17   0
   6   1  11    5.27   10.19   0
   6   2  13   18.32   14.71   0
   7   2   1   96.85   12.08   0
   7   2   9   64.04   18.30   0
   7   2  10   39.53   14.48   0
   7   3  12   -1.23   12.56   0
   8   3   2    2.85    7.64   0
   8   3   3   24.15   10.63   0
   8   3   6    2.40   10.38   0
   8   3   7   -0.70    9.35   0
   8   3   8   13.33   11.04   0
   8   4  10   20.45   14.87   0
   8   6  -5    9.19    5.04   0
   9   5   1    9.30    9.24   0
   9   5   6   14.92   12.74   0
   9   5   7   26.89   15.09   0
   9   6  -2    0.02    7.48   0
   9   7  -4   21.18    7.76   0
  10   8  -1    2.14    8.06   0
  -7   1  17   68.78   10.00   0
  -7   2  20    3.21    7.90   0
  -6   0  14    0.71    4.19   0
  -6   1  19    9.84    7.86   0
  -6   2  21   -1.22    7.23   0
  -5   0  17   14.26    7.33   0
  -5   1  20    3.34    8.62   0
  -4   0  18    8.41    8.22   0
  -3  -1  15   15.35    7.36   0
  -3   0  18   -1.49   10.25   0
  -2  -1  15    6.86    6.99   0
  -1  -1  15   10.94    8.88   0
  -1   0  18   49.51   14.15   0
  -1   1  20    4.56   11.33   0
   0  -1  15   22.58   10.84   0
   0   0  18   17.44   10.35   0
   1  -1  14   16.14   10.95   0
   1   0  17    1.52    9.97   0
   1   1  19   20.15   12.67   0
   2  -1  13   34.26   11.47   0
   2   0  16    2.39    9.60   0
   2   1  18   -2.36    9.94   0
   3  -1   5  361.48   19.10   0
   3  -1  10   18.78   10.07   0
   3  -1  11  317.33   25.21   0
   3   0  14   84.66   18.66   0
   4   0  12    8.32   11.74   0
   4   1  15   10.59   11.12   0
   5   0   4   11.97    6.10   0
   5   0   5  134.91   14.98   0
   5   0   6   51.20   11.50   0
   5   0   7   12.94    8.69   0
   5   0   8   -8.13    7.93   0
   5   0   9   34.53   12.25   0
   5   1   0  904.42   25.60   0
   5   1  13   22.04   13.03   0
   5   2  15    5.19   11.25   0
   6   1   3   10.88    7.11   0
   6   1   8    1.23   10.28   0
   6   1   9   60.06   15.01   0
   6   2  -1   63.24    7.88   0
   6   2  12   43.85   16.75   0
   6   3  14   13.94   13.78   0
   7   2   2   62.80   11.06   0
   7   2   3   91.49   13.98   0
   7   2   7   -3.67   10.00   0
   7   3  11   -2.40    9.70   0
   8   3   4    0.30    7.83   0
   8   3   5    1.91    9.15   0
   8   4  -1  250.73   18.48   0
   8   4   8    8.76   12.09   0
   8   4   9   11.50   11.75   0
   8   5  -3    9.75    5.92   0
   9   5   2    5.57    8.60   0
   9   5   3   -3.11    9.74   0
   9   5   4    5.42    9.75   0
   9   5   5    2.75    8.84   0
   9   6  -1    7.17    8.45   0
   9   8  -5   81.50   10.98   0
  -8   2  18    2.55    5.61   0
  -5   0  16   -0.54    5.89   0
  -4   0  17   47.28   11.39   0
  -4   1  20    0.69    7.65   0
  -3  -1  14   79.76   10.80   0
  -3   1  20    3.06    9.29   0
  -2   0  18    4.34    9.91   0
  -2   1  20   13.86   11.02   0
   0  -1  14    4.80    8.39   0
   0   0  17   18.67   12.56   0
   0   1  19    5.26   10.73   0
   1  -1  13   13.97    9.52   0
   1   0  16   45.74   15.38   0
   1   1  18    0.17   11.49   0
   2  -1  12  147.06   17.49   0
   2   0  15  282.69   28.76   0
   2   1  17   50.30   17.22   0
   3  -1   6   -0.42    4.38   0
   3  -1   8  528.23   27.57   0
   3  -1   9   60.53   11.30   0
   3   0  13   41.87   14.71   0
   3   1  16    1.48   10.30   0
   3   2  17   13.13   13.72   0
   4   0   2   15.36    4.90   0
   4   0  11   -0.62    9.67   0
   4   1  14   -2.72    9.03   0
   4   2  16    4.05   11.67   0
   5   1  11    2.78   11.92   0
   5   1  12   24.88   13.60   0
   5   2  14   43.92   16.18   0
   6   1   4   23.47    7.96   0
   6   1   5    1.25    7.12   0
   6   1   6  322.02   25.27   0
   6   2  11    2.80   11.14   0
   6   3  13   -5.94   11.67   0
   7   2   4   40.63   10.10   0
   7   2   5    6.70    8.21   0
   7   2   6    5.03    8.74   0
   7   3  -1   74.43    9.46   0
   7   3  10    8.29   11.02   0
   8   4   0  170.33   17.00   0
   8   4   7    4.36   11.50   0
   8   5   9   15.18   13.58   0
   8   7  -6    1.10    4.11   0
   9   6   0   12.57   10.40   0
   9   6   5    4.11   10.26   0
   9   7  -3    5.45    7.22   0
   9   9  -6    5.00    6.05   0
  -7   1  16   50.31    8.22   0
  -6   1  18   -0.65    6.94   0
  -5   1  19   -2.82    8.11   0
  -5   2  21    4.36    8.48   0
  -4   1  19    0.28    8.72   0
  -4   2  21   26.90   12.07   0
  -3  -1  13  129.29   12.28   0
  -3   0  17    9.87    8.62   0
  -3   2  21    1.05    9.61   0
  -2  -1  14   -2.26    5.20   0
  -2   0  17    0.23    8.57   0
  -1  -1  14   43.98    9.71   0
  -1   0  17    9.67   10.43   0
  -1   1  19   21.84   12.46   0
   0  -1  13   27.14    9.77   0
   0   0  16   10.15   10.97   0
   0   2  20   13.83   12.14   0
   1   2  19    0.50   11.46   0
   2  -1   5   62.20    7.99   0
   2  -1  10   34.89   10.49   0
   2   0  14  238.23   25.80   0
   2   2  18    1.34   11.81   0
   3   1  15    2.19    9.56   0
   4   0   3   -3.57    4.42   0
   4   0   9    2.87    8.87   0
   4   0  10   98.28   15.94   0
   4   1  13    4.72   12.50   0
   4   2  15   -3.78   10.74   0
   5   1   1  851.60   27.04   0
   5   1  10    2.99   10.88   0
   5   2  13  104.89   21.28   0
   6   2   0  116.20   11.17   0
   6   2  10   75.58   17.83   0
   6   3  -3   34.68    5.36   0
   6   3  12    5.11   12.68   0
   7   3   0   19.96    6.71   0
   7   3   8   18.65   13.13   0
   7   3   9    3.44    9.65   0
   7   4  -3  270.16   15.07   0
   7   4  11   14.93   13.37   0
   7   5  -5  132.88    9.33   0
   8   4   1   49.78   11.65   0
   8   4   2    9.41    8.86   0
   8   4   3    8.13    9.57   0
   8   4   4  123.80   19.41   0
   8   4   5  175.96   23.05   0
   8   4   6   37.85   13.18   0
   8   5  -2  125.70   13.52   0
   8   5   8   -5.42   11.23   0
   9   6   1   -0.86    8.53   0
   9   6   2   -0.59    9.29   0
   9   6   3    9.99   10.50   0
   9   6   4    0.19    9.60   0
   9   7  -2    5.94    8.54   0
   9   8  -4   33.84    9.57   0
  -8   3  20    0.54    6.58   0
  -7   2  19    0.87    7.24   0
  -6   2  20    1.15    7.26   0
  -5   0  15   46.59    8.57   0
  -4   0  16   16.00    7.36   0
  -3  -1  11   38.45    6.66   0
  -3  -1  12   34.18    6.84   0
  -3   1  19   19.98   11.95   0
  -2  -1  13   45.89    8.87   0
  -2   1  19   20.04   10.39   0
  -1  -1  13   16.96    7.39   0
  -1   0  16    5.07    9.25   0
  -1   2  20    3.33   10.77   0
   0  -1  12   14.75    7.97   0
   0   1  18   12.71   10.28   0
   0   2  19    0.08   10.18   0
   1  -1  11   20.22    7.80   0
   1   1  17    6.21    9.66   0
   2  -1   6   89.81   10.07   0
   2  -1   7  412.80   21.28   0
   2  -1   8  975.88   34.49   0
   2  -1   9 1305.20   42.21   0
   2   0  13  152.13   20.28   0
   2   1  16    4.20    9.76   0
   3   0  11   11.59   10.43   0
   3   0  12   55.55   13.63   0
   3   1  14   15.44   13.27   0
   3   2  16    3.54   10.75   0
   3   3  17   -4.36   12.16   0
   4   0   4    6.48    5.44   0
   4   0   5   63.96   10.27   0
   4   0   7   29.84    9.55   0
   4   0   8   34.85    9.56   0
   4   1  12    3.92   11.63   0
   4   2  14   74.24   19.15   0
   4   3  16    2.64   11.90   0
   5   1   9   -0.09    9.67   0
   5   2  12  180.64   24.73   0
   5   3  14    0.68   10.37   0
   6   2   8   33.02   13.54   0
   6   2   9  116.72   19.68   0
   6   3  11   11.85   12.91   0
   6   4  13   12.18   13.05   0
   7   3   1    2.99    5.61   0
   7   3   6   24.08   12.33   0
   7   3   7    3.33    9.73   0
   7   4   9    5.22   11.45   0
   7   4  10    4.70   10.83   0
   7   5  11   46.80   19.61   0
   8   5  -1  243.54   19.22   0
   8   5   7   11.10   12.02   0
   8   6  -4    1.04    5.12   0
   8   8  -7    3.02    4.01   0
   9   7  -1   22.84   11.14   0
   9   7   4    1.11   10.08   0
   9   9  -5    3.00    6.88   0
  -8   2  17   18.57    6.43   0
  -7   1  15    7.62    4.93   0
  -6   1  17   63.06   10.79   0
  -5   0  14   49.76    8.04   0
  -5   1  18    4.08    6.87   0
  -5   2  20    3.26    7.88   0
  -4   2  20    7.76    8.77   0
  -3  -1  10   60.52    7.01   0
  -3   0  16   12.11    7.91   0
  -3   2  20    1.72    9.05   0
  -2  -1  12    7.67    5.43   0
  -2   0  16   42.74   11.57   0
  -2   1  18  108.41   18.03   0
  -2   2  20   10.10   10.70   0
  -1  -1  12    1.64    5.73   0
   0  -1  11   -1.77    5.77   0
   0   0  15   19.45   11.00   0
   0   1  17   73.71   17.32   0
   1  -1   5   21.20    4.91   0
   1  -1   9  251.39   17.97   0
   1  -1  10  143.38   14.56   0
   1   0  14  381.36   29.48   0
   1   1  16    5.69   11.68   0
   1   2  18   -4.21    8.71   0
   1   3  19    4.85   13.70   0
   2   1  15   12.77   13.02   0
   2   2  17   -0.41    9.77   0
   2   3  18    1.80   12.68   0
   3   0   2  297.71   13.92   0
   3   0  10    1.24    7.62   0
   3   2  15   -0.52   11.16   0
   4   0   6    1.01    5.30   0
   4   1  11    8.03   10.99   0
   4   3  15    0.36   12.56   0
   5   1   2  259.47   16.29   0
   5   1   3   27.04    7.62   0
   5   1   8  104.67   16.20   0
   5   2  11  123.85   21.90   0
   5   3  13   64.01   17.64   0
   5   4  14   15.07   15.18   0
   6   2   1    4.22    4.50   0
   6   2   2    1.08    5.66   0
   6   2   7   -3.72    7.95   0
   6   3  10   10.03   12.10   0
   6   4  12    9.12   12.26   0
   7   3   2    2.42    6.18   0
   7   3   3   11.26    7.97   0
   7   3   4    1.49    8.27   0
   7   3   5    0.37    8.61   0
   7   4  -2   12.85    5.47   0
   7   4   8   -2.33    9.93   0
   7   5  10   12.28   14.80   0
   8   5   0  121.91   15.38   0
   8   5   4  130.13   19.85   0
   8   5   5  173.81   23.85   0
   8   5   6   44.40   14.33   0
   8   6   8    5.39   10.99   0
   8   9  -8    1.30    3.73   0
   9   7   0   37.46   12.37   0
   9   7   1   29.64   11.90   0
   9   7   2   13.92   10.50   0
   9   7   3    6.10    9.67   0
   9   8  -3   10.71    8.33   0
  -7   2  18   -0.74    6.82   0
  -6   2  19   -0.38    8.44   0
  -4   0  15   -0.78    5.07   0
  -4   1  18   10.84    8.70   0
  -3   1  18   11.18    9.82   0
  -2  -1  11    2.09    4.43   0
  -1  -1  11   19.64    6.85   0
  -1   0  15    3.12    8.51   0
  -1   1  17  127.25   19.73   0
  -1   2  19    2.77    8.67   0
  -1   3  20    2.14   10.99   0
   0  -1  10   72.99   10.55   0
   0   0  14   14.52    9.91   0
   0   2  18    1.35   11.00   0
   1  -1   6   79.29    8.54   0
   1  -1   7   62.80    8.55   0
   1  -1   8  155.68   13.25   0
   1   0  13   15.03   10.04   0
   1   2  17    2.70   10.58   0
   2   0  12    3.15    6.68   0
   2   1  14    1.98   11.21   0
   2   2  16    1.49   10.89   0
   3   0   9   97.67   14.44   0
   3   1  13   36.95   13.30   0
   3   3  16   53.47   17.94   0
   4   1  10   -4.23    9.04   0
   4   3  14   42.04   16.63   0
   5   1   4   -1.25    4.61   0
   5   1   5   27.43    8.35   0
   5   1   6  314.22   23.10   0
   5   2  10    9.03   12.09   0
   5   3  12   59.42   17.56   0
   6   2   3   -0.40    5.14   0
   6   2   4    3.06    7.05   0
   6   2   5    9.20    7.10   0
   6   3  -2    8.22    4.30   0
   6   3   9   27.39   14.71   0
   6   4  11    5.58   12.49   0
   6   5  12   19.75   14.59   0
   7   4   7   -0.07   11.72   0
   7   5  -4  734.92   23.21   0
   7   5   9  -12.21   10.53   0
   8   5   1    0.81    7.76   0
   8   5   2    1.13    8.56   0
   8   5   3   31.51   12.44   0
   8   6  -3    1.32    5.25   0
   8   6   6   -0.87   10.77   0
   8   6   7    9.45   10.97   0
   8   7  -5    7.07    5.54   0
   9   8  -2   17.20    9.49   0
   9   8  -1   32.73   11.68   0
   9   8   2    6.14    9.37   0
   9   8   3    3.95   10.13   0
   9   9  -4    5.08    7.27   0
  -8   3  19    2.20    6.73   0
  -7   1  14    4.60    4.15   0
  -7   3  20    3.17    7.06   0
  -6   1  16    0.64    6.02   0
  -5   0  13   60.89    7.72   0
  -5   1  17   13.04    7.12   0
  -5   2  19   12.46    9.47   0
  -3   0  15    1.72    5.57   0
  -3   2  19   -2.87    7.80   0
  -2  -1   9    5.19    3.85   0
  -2  -1  10   62.69    7.97   0
  -2   0  15   21.81    7.80   0
  -2   1  17   46.93   13.60   0
  -2   2  19   36.57   13.74   0
  -2   3  20    3.48   10.41   0
  -1  -1   9  453.76   19.76   0
  -1  -1  10   17.68    5.51   0
   0  -1   7  638.83   21.94   0
   0  -1   8   20.35    6.79   0
   0  -1   9  441.66   21.13   0
   0   1  16    0.06   10.33   0
   0   3  19   -3.22    8.42   0
   1   1  15  115.73   18.56   0
   1   3  18    1.62   11.39   0
   2   0  11   43.07   10.96   0
   2   3  17   33.53   15.10   0
   3   0   3    0.50    3.53   0
   3   0   7   62.98   10.84   0
   3   0   8  152.42   15.70   0
   3   1  12   -2.43    8.40   0
   3   2  14   60.58   16.96   0
   4   1   9    0.08    8.60   0
   4   2  12   85.09   17.68   0
   4   4  15    8.78   12.51   0
   5   2  -1  373.22   15.77   0
   5   2   9   -1.66    8.24   0
   5   3  11   18.96   14.03   0
   5   4  13    0.44   10.70   0
   5   5  14    3.21   12.69   0
   6   3   8   57.34   14.90   0
   6   4  10   -0.04   10.66   0
   7   4  -1   80.16   10.25   0
   7   4   5   60.07   15.01   0
   7   4   6   96.48   17.77   0
   7   5   8   -0.17   11.55   0
   7   6  10   12.51   12.88   0
   8   6  -2   -1.64    5.87   0
   8   6   4    3.09   10.48   0
   8   6   5    7.23   10.27   0
   8   7   7    0.86   11.53   0
   9   8   0   50.59   13.62   0
   9   8   1   39.14   12.58   0
   9   9  -3   -2.33    8.08   0
   9  10  -5    0.89    6.85   0
  -8   2  16    1.81    4.59   0
  -6   3  20   -0.82    7.32   0
  -4   0  14   -1.11    4.54   0
  -4   1  17    6.00    7.65   0
  -4   2  19   -0.88    8.35   0
  -3   0  14    0.33    5.01   0
  -3   1  17   -3.58    7.72   0
  -3   3  20    3.81   10.34   0
  -2   0  14   28.14    8.59   0
  -1  -1   8  331.20   15.64   0
  -1   0  14   48.15   10.39   0
  -1   1  16   67.51   14.77   0
  -1   2  18   59.59   14.78   0
  -1   3  19    7.71   11.16   0
   0   0  13  112.98   14.57   0
   0   2  17   16.68   12.88   0
   1   0  12    9.61    6.82   0
   1   1  14  108.49   18.29   0
   1   2  16    7.04   11.26   0
   2   0  10   96.26   13.49   0
   2   1  13   65.00   14.46   0
   2   2  15    0.11   10.49   0
   2   3  16   18.44   13.95   0
   3   0   4   72.75    8.79   0
   3   0   5   10.23    4.98   0
   3   0   6   24.99    6.91   0
   3   1  11    4.16    8.29   0
   3   2  13   41.79   15.37   0
   3   3  15   21.69   13.21   0
   3   4  16   -0.27   11.62   0
   4   1   1   19.42    5.26   0
   4   1   8   36.23   10.46   0
   4   2  11    5.65    9.76   0
   4   3  13  177.79   25.28   0
   4   4  14   -8.07   11.51   0
   4   5  15   -1.85   12.45   0
   5   2   8   59.90   13.76   0
   5   3  10    6.09   12.14   0
   5   4  12   -1.32   11.30   0
   5   5  13   -5.28   10.94   0
   6   3  -1    1.29    3.87   0
   6   3   6   -0.77    9.00   0
   6   3   7   31.41   11.82   0
   6   4   9    0.26   12.27   0
   6   5  11   12.13   11.83   0
   7   4   0   10.08    6.02   0
   7   4   1    4.38    6.16   0
   7   4   2    8.44    7.47   0
   7   4   3    5.24    8.44   0
   7   4   4    3.68    7.51   0
   7   5   7    3.69   11.42   0
   7   6   9    2.52   10.57   0
   8   6  -1   17.71    7.99   0
   8   6   0    5.29    7.66   0
   8   6   1    1.26    8.07   0
   8   6   2   -0.41    8.96   0
   8   6   3   -3.89    7.94   0
   8   7  -4   41.98    8.71   0
   8   7   5    7.91   10.81   0
   8   7   6   -2.14    9.18   0
   8   8  -6   48.36    7.69   0
   9   9  -2    3.21    7.81   0
   9   9  -1   -2.79    7.76   0
   9   9   0   14.63   10.49   0
   9   9   1    3.91   10.07   0
   9  10  -4   -3.92    7.19   0
  -7   2  17    4.01    6.48   0
  -7   3  19   17.70    9.40   0
  -6   1  15   -0.57    5.08   0
  -6   2  18   -0.90    6.75   0
  -5   0  12   -0.01    3.22   0
  -5   1  16   -1.24    5.73   0
  -5   3  20    2.57    8.25   0
  -4   0  13   39.05    7.29   0
  -4   3  20   28.91   11.76   0
  -3   2  18   28.91   11.68   0
  -2   1  16    5.00    8.82   0
  -2   2  18  112.33   19.13   0
  -1   0  13  124.41   14.75   0
   0   0  12  138.98   15.87   0
   0   1  15   74.19   14.84   0
   0   3  18   -4.38    8.64   0
   0   4  19   -0.02   10.01   0
   1   0  11   -0.14    5.67   0
   1   3  17   18.16   12.32   0
   1   4  18   12.05   12.05   0
   2   0   9  550.04   28.03   0
   2   1  12   19.62   10.88   0
   2   2  14   31.92   14.30   0
   2   4  17   52.98   17.36   0
   3   1  10   29.38    9.60   0
   3   3  14   14.24   12.57   0
   3   4  15   11.06   13.55   0
   3   5  16   -7.23   11.76   0
   4   1   2  272.60   15.38   0
   4   1   6    7.64    7.17   0
   4   1   7   28.91    8.90   0
   4   2  10   18.57   11.60   0
   4   3  12  169.34   24.98   0
   5   2   0 1011.34   27.90   0
   5   2   7  602.48   33.99   0
   5   4  11    3.37   10.79   0
   6   3   0   69.60    9.35   0
   6   3   4    6.92    7.54   0
   6   3   5   -0.64    8.32   0
   6   4   8   -0.23   11.18   0
   6   5  10    3.34   10.48   0
   6   6  11    4.39   12.59   0
   7   5  -3  336.68   17.60   0
   7   6   8    5.27   10.30   0
   7   7   9   -2.36   11.60   0
   8   7  -3    0.30    5.99   0
   8   7   4    4.77   10.35   0
   8   9  -7    2.35    4.55   0
   9  10  -3   -0.13    7.14   0
   9  10  -2   -0.29    7.48   0
  -8   3  18   -0.03    6.40   0
  -5   2  18   22.11    9.24   0
  -4   1  16   13.39    7.64   0
  -4   2  18    9.25    9.09   0
  -3   0  13    8.11    5.22   0
  -3   1  16   19.61    9.28   0
  -3   3  19   -3.32    7.91   0
  -2   0  13   49.23    9.38   0
  -2   3  19   12.96    9.83   0
  -2   4  20    8.31   11.44   0
  -1   1  15   89.24   15.52   0
  -1   2  17   96.68   17.28   0
  -1   3  18    3.95    9.59   0
   0   1  14    6.39    9.51   0
   0   2  16    5.60   11.21   0
   1   0  10  251.82   18.96   0
   1   1  13   52.24   12.59   0
   1   2  15    4.29   10.95   0
   2   0   7  433.18   22.24   0
   2   0   8 1381.91   41.38   0
   2   3  15   24.52   13.62   0
   2   4  16  101.93   22.59   0
   2   5  17    0.43   13.82   0
   3   1   9   15.50    8.79   0
   3   2  12    4.62    9.44   0
   4   1   3  106.79   10.62   0
   4   1   4   85.55   10.37   0
   4   1   5   10.48    5.82   0
   4   2   9   53.79   13.88   0
   4   4  13   29.98   14.03   0
   4   5  14   -6.83    9.82   0
   5   2   1  968.23   29.59   0
   5   2   2  239.31   16.49   0
   5   2   3  317.28   20.05   0
   5   2   4   48.30   10.18   0
   5   2   5  153.45   16.26   0
   5   3   9   53.70   14.25   0
   5   5  12   43.42   15.80   0
   5   6  13   19.62   14.46   0
   6   3   1   19.95    6.31   0
   6   3   2   37.12    8.78   0
   6   3   3  124.18   14.21   0
   6   4   7    5.37   10.78   0
   6   5   9   17.71   12.67   0
   6   6  10    8.27   12.64   0
   7   5  -2    0.26    5.00   0
   7   5   4    9.85   10.32   0
   7   5   5  108.53   18.51   0
   7   6  -5   43.13    6.71   0
   7   6   7   -0.54    8.66   0
   7   7   8    5.41   12.15   0
   8   7  -2   -0.78    6.88   0
   8   7   1   13.24   11.14   0
   8   7   2   -0.83    9.12   0
   8   7   3   -1.80    8.90   0
   8   8  -5   83.96   10.71   0
   8   8   5    6.85   11.30   0
  -8   2  15    1.02    4.10   0
  -7   4  20   11.72    8.14   0
  -6   2  17    6.20    7.68   0
  -6   3  19   41.08   11.56   0
  -5   1  15    2.70    5.87   0
  -5   3  19   15.36   10.01   0
  -4   0  12   38.25    6.62   0
  -4   3  19    1.53    8.78   0
  -3   4  20   -5.73    8.67   0
  -2   1  15   39.01   10.88   0
  -2   2  17  102.91   17.64   0
  -1   0  12   90.11   11.91   0
  -1   4  19   -0.09    9.48   0
   0   0  11  262.95   19.11   0
   0   3  17   11.52   10.00   0
   0   4  18    5.39   10.03   0
   1   0   9  336.22   20.86   0
   1   1  12    9.80    8.96   0
   1   2  14   22.02   12.34   0
   1   3  16   60.67   15.61   0
   1   4  17   40.22   15.41   0
   1   5  18    5.23   11.74   0
   2   0   4   61.21    7.68   0
   2   0   5   54.85    8.13   0
   2   0   6    8.99    5.30   0
   2   1  11    5.97    6.83   0
   2   2  13   46.52   14.29   0
   3   1   8   39.83   10.50   0
   3   2  11    0.86    8.30   0
   3   3  13   -0.62   10.37   0
   3   4  14   -6.72   10.59   0
   3   5  15    1.94   12.15   0
   4   2   8  267.13   23.43   0
   4   3  11   21.80   11.92   0
   4   4  12    1.20   11.93   0
   4   5  13   -0.83   11.45   0
   4   6  14   34.02   16.90   0
   5   3   8   -1.97    7.85   0
   5   4  10    8.50   11.21   0
   5   5  11    3.84   11.47   0
   5   6  12   -2.41   12.52   0
   6   4  -3   72.24    7.65   0
   6   4   6   60.41   14.54   0
   6   5   8   77.12   18.25   0
   7   5  -1   14.00    6.63   0
   7   5   0   16.67    7.18   0
   7   5   1    8.98    7.17   0
   7   5   2  135.72   17.00   0
   7   5   3   81.88   15.01   0
   7   6   6    5.84    9.19   0
   7   7   7    7.26   12.12   0
   7   8   8    3.93   12.19   0
   8   7  -1    7.19    7.26   0
   8   7   0    8.29    8.37   0
   8   8   3    8.38    9.86   0
   8   8   4   -4.35    7.77   0
  -7   2  16   -0.75    5.31   0
  -7   3  18    8.04    7.91   0
  -6   1  14    1.90    4.36   0
  -6   4  20    3.19    7.94   0
  -5   2  17   13.35    7.50   0
  -5   4  20    4.32    8.82   0
  -4   1  15    6.70    6.29   0
  -4   2  17   20.47    9.52   0
  -4   4  20   10.18    9.84   0
  -3   0  12   28.76    6.60   0
  -3   1  15   12.52    7.26   0
  -3   2  17    2.78    8.83   0
  -2   0  12   16.05    5.88   0
  -2   3  18   -0.84    7.63   0
  -2   4  19    1.73   10.46   0
  -1   0  11  144.28   13.88   0
  -1   1  14  390.91   26.86   0
  -1   2  16   29.03   11.64   0
  -1   3  17    2.99   10.82   0
  -1   5  19   47.64   17.15   0
   0   0  10   14.99    6.89   0
   0   1  13   54.80   12.55   0
   0   2  15   17.37   11.44   0
   1   0   8  746.32   28.27   0
   1   3  15   11.85   12.29   0
   2   1  10    9.26    7.53   0
   2   2  12   26.27   11.95   0
   2   3  14    2.04   10.24   0
   2   4  15  159.79   24.77   0
   2   5  16   10.67   12.90   0
   3   1   7  134.19   14.76   0
   3   2  10   55.81   13.88   0
   3   3  12   43.05   14.94   0
   4   2   7  216.39   20.17   0
   4   3  10    1.65    8.90   0
   5   3   7  175.07   19.92   0
   5   4   9   -2.42    9.32   0
   5   7  12   11.59   14.09   0
   6   4   5  128.26   17.23   0
   6   5   7   69.02   17.16   0
   6   7  10   -3.34    9.96   0
   7   6  -4  149.53   11.80   0
   7   6   4    5.08   10.27   0
   7   6   5   54.76   14.99   0
   7   7   6   12.75   12.22   0
   7   8   7    1.26   11.40   0
   8   8  -4   52.82    9.94   0
   8   8  -3    1.06    7.12   0
   8   8   1  102.90   17.66   0
   8   8   2   47.02   14.48   0
   8   9  -6   19.94    6.85   0
   8   9   4   -1.67    9.54   0
  -8   4  19   22.53    9.05   0
  -6   3  18   32.02   11.30   0
  -4   0  11   -0.36    3.40   0
  -4   3  18   -1.87    8.16   0
  -3   3  18   36.95   12.99   0
  -3   4  19   11.12   10.82   0
  -2   0  11   -3.14    3.99   0
  -2   1  14   43.35   10.51   0
  -2   2  16   25.74   11.10   0
  -1   4  18   -2.95    8.21   0
   0   0   9   -2.82    4.76   0
   0   3  16    8.19    9.55   0
   0   4  17   24.78   12.41   0
   0   5  18    2.86   10.47   0
   1   0   7    4.40    5.66   0
   1   1  11   55.98   11.61   0
   1   2  13   59.03   14.33   0
   1   4  16  101.96   20.40   0
   1   5  17   20.64   13.58   0
   2   1   9    7.63    7.56   0
   2   3  13    6.48   11.84   0
   3   1   6   79.39   10.63   0
   3   4  13    9.39   10.72   0
   3   5  14   -3.31    9.71   0
   3   6  15    3.06   11.73   0
   4   2   6  147.32   16.12   0
   4   3   9   25.73   12.08   0
   4   4  11    2.26   11.46   0
   4   5  12    5.98   11.92   0
   4   6  13   -1.52    9.88   0
   5   3   5   65.32   12.25   0
   5   3   6  126.08   16.62   0
   5   4   8   27.79   12.81   0
   5   5  10    5.47    9.87   0
   5   6  11    4.85   10.40   0
   6   4  -2    9.09    4.44   0
   6   4  -1   24.86    6.64   0
   6   4   3  158.00   16.83   0
   6   4   4   17.86    8.86   0
   6   5   6    4.05   10.67   0
   6   6   8   64.71   16.51   0
   6   7   9    5.29   12.07   0
   7   6   3   84.06   15.72   0
   7   7   5    5.71   10.56   0
   8   8  -2    4.82    6.91   0
   8   8  -1   20.99    9.27   0
   8   8   0   52.19   12.65   0
   8   9   2   13.18   10.45   0
   8   9   3    7.74   10.29   0
  -5   1  14   -1.14    3.98   0
  -5   3  18   63.57   12.98   0
  -4   4  19   -2.66    8.36   0
  -4   5  20    4.23   10.39   0
  -3   0  11    8.76    4.43   0
  -3   1  14   14.48    6.69   0
  -3   2  16  168.29   18.68   0
  -2   3  17   40.39   13.04   0
  -2   4  18    3.03   10.09   0
  -2   5  19    7.36   12.27   0
  -1   0  10    2.21    4.89   0
  -1   1  13  766.79   34.09   0
  -1   2  15    3.46    8.10   0
  -1   3  16   13.11   11.47   0
   0   1  12  330.00   22.91   0
   0   2  14   20.39    9.91   0
   0   6  18    0.63   11.88   0
   1   0   6  190.36   12.94   0
   1   3  14   46.58   14.61   0
   1   6  17    2.80   12.30   0
   2   1   8    2.29    6.66   0
   2   2  11   26.34    9.45   0
   2   4  14   80.03   17.23   0
   2   5  15    3.50   10.81   0
   2   6  16    1.26   10.72   0
   3   1   4   77.17    9.62   0
   3   1   5   37.42    7.36   0
   3   2   9  279.38   23.03   0
   3   3  11   41.56   13.15   0
   3   4  12   -2.18   11.65   0
   3   6  14   10.40   13.32   0
   4   2   5  151.33   15.31   0
   4   3   8   20.90   10.45   0
   4   4  10   -2.25   10.46   0
   4   7  13   13.29   15.66   0
   5   3  -2   64.77    6.62   0
   5   3   4    7.29    7.29   0
   5   4   7   24.94   11.79   0
   5   5   9   61.28   15.90   0
   5   6  10   58.37   17.55   0
   5   7  11    1.10   11.74   0
   6   4   0   16.32    6.06   0
   6   4   1   -0.46    4.93   0
   6   4   2    2.20    5.02   0
   6   5   5   13.05   10.50   0
   6   7   8    3.82   10.91   0
   6   8   9    3.00   12.79   0
   7   6  -3   47.42    7.93   0
   7   6   1    6.53    7.87   0
   7   6   2   10.62    9.19   0
   7   7   4   -4.46    9.54   0
   7   8   6    0.18    8.97   0
   8   9   1   33.97   12.46   0
   8  10   2    0.97    8.82   0
  -1   4  17   -0.01    8.04   0
  -1   5  18   21.39   12.08   0
   0   0   8  591.56   22.97   0
   0   3  15    8.71    9.76   0
   0   4  16    7.30    9.70   0
   0   5  17   11.67   11.06   0
   1   0   5    8.31    4.04   0
   1   1  10   12.19    6.76   0
   1   2  12    2.30    7.33   0
   1   4  15   41.73   13.93   0
   1   5  16   88.08   19.29   0
   3   1   2  345.16   15.06   0
   3   1   3   -1.51    3.53   0
   3   2   8  341.82   23.78   0
   3   5  13   10.55   11.21   0
   4   5  11    8.60   11.17   0
   4   6  12   -0.99    9.74   0
   7   8   5    0.94    8.43   0
   7   9   6   15.37   11.58   0
  -1  -8 -12  135.44   10.14   0
   1  -7 -15    9.58    7.04   0
   1  -4 -13   34.09    7.39   0
   1  -3 -12   17.68    5.51   0
   1  -1  -9  213.04   12.64   0
   2  -9 -17    6.78    6.91   0
   2  -1 -11  102.31   10.62   0
   2   0  -9    6.67    3.88   0
   2   1  -5   57.48    5.84   0
   3  -8 -18    1.28    6.48   0
   3  -6 -17   43.52   11.62   0
   4  -6 -18    9.48    8.42   0
   4   1  -9  564.08   23.64   0
   5  -6 -19    4.10    8.20   0
   5  -1 -14   -7.35    6.60   0
   5   1 -10    6.98    5.69   0
   6  -5 -19    8.52    9.77   0
   6  -4 -18   77.99   15.76   0
   6  -2 -16   39.65   12.38   0
   6  -1 -15   -0.25    7.12   0
   6   0 -13  161.17   17.05   0
   6   1 -10  413.53   24.00   0
   7  -1 -15    7.89    9.83   0
   7   0 -13   10.38    8.90   0
   7   1 -10   52.90   11.02   0
   8  -4 -19   29.27   12.94   0
   8  -3 -18   14.28   10.38   0
   8  -2 -17    9.65    9.28   0
   8   0 -13   86.31   15.21   0
   8   1 -10   25.13    9.52   0
   9  -3 -18    7.48   10.02   0
   9  -2 -17   -0.01    8.19   0
   9  -1 -15  119.47   18.39   0
   9   0 -13   46.73   12.46   0
   9   0   2   37.35    5.67   0
   9   1  -9   28.91    9.24   0
   9   1  -8    3.23    7.21   0
   9   1  -3    4.02    4.94   0
  10  -3 -18    6.27   11.51   0
  10  -2 -17    7.43    9.32   0
  10  -1 -15  104.94   17.71   0
  10   0 -12   21.89   10.91   0
  10   0   0   36.06    7.32   0
  11  -2 -16   27.03   12.82   0
  11  -1 -14    1.51    9.13   0
  11   0 -11    6.58    7.60   0
  11   0 -10   -2.38    8.89   0
  11   0  -3   23.09    8.31   0
  12  -1 -13   23.63   10.94   0
  13  -1 -10   16.21   10.30   0
  13  -1  -9   -1.38    8.28   0
  13  -1  -8    5.97    8.02   0
  13  -1  -7    8.01    7.97   0
  13  -1  -6   -0.49    7.23   0
  13  -1  -5    0.66    6.75   0
  13  -1  -4   17.49    8.19   0
  -1  -5 -10   87.63    7.54   0
   0  -9 -14   44.89    8.32   0
   0  -5 -12   49.83    7.47   0
   0  -4 -11    7.25    4.21   0
   0  -3 -10   19.40    4.68   0
   2  -7 -16   20.37    9.42   0
   2  -5 -15   80.28   12.06   0
   2  -2 -12  289.09   18.25   0
   3  -5 -16   -0.52    7.03   0
   3  -1 -12    1.07    4.59   0
   3   0 -10   -2.85    3.68   0
   3   1  -7   53.29    7.27   0
   4  -5 -17    9.68    9.09   0
   4  -1 -13    7.98    5.77   0
   4   0 -11    0.22    4.77   0
   4   1  -8  724.12   26.40   0
   5  -7 -19   -0.67    8.20   0
   5  -5 -18    7.25    8.63   0
   5  -4 -17   11.29    9.10   0
   5  -2 -15   -2.04    7.88   0
   5   0 -12    1.25    5.86   0
   5   1  -9  410.17   21.82   0
   6  -3 -17    0.18    8.26   0
   6  -1 -14    6.48    8.74   0
   7  -5 -19   53.26   15.27   0
   7  -2 -16   -3.31    8.85   0
   7   1  -9   30.34    9.02   0
   8  -1 -15   12.29    9.61   0
   8   1  -9  119.55   14.53   0
   8   1  -1    4.75    4.07   0
   9  -4 -19   -2.88    8.66   0
   9  -2 -16    8.71   10.15   0
   9   0 -12    5.26    9.12   0
   9   1  -7    3.21    6.65   0
   9   1  -6   39.73    9.36   0
   9   1  -5    2.52    5.25   0
   9   1  -4    2.74    4.96   0
  10  -2 -16   38.03   13.68   0
  10  -1 -14   51.35   14.56   0
  10   0 -11   -5.49    8.57   0
  11  -3 -17    5.14   10.78   0
  11  -1 -13    0.52    9.64   0
  11   0  -9    9.62    9.43   0
  11   0  -8    0.12    7.99   0
  11   0  -4    4.81    6.69   0
  12  -2 -15   -2.56    8.33   0
  12  -1 -12   -2.87    8.14   0
  12  -1 -11    1.18    8.73   0
  12  -1  -1   25.73    8.28   0
  13  -2   0   17.13    7.33   0
  -1  -9 -12   77.16    8.43   0
   0 -10 -14   25.84    7.45   0
   0  -7 -13    9.49    5.82   0
   1  -8 -15   14.39    7.72   0
   1  -6 -14  158.35   14.50   0
   2  -4 -14    6.90    5.87   0
   2  -3 -13   51.60    9.08   0
   2  -1 -10  133.44   11.86   0
   2   0  -8    2.64    3.82   0
   3  -7 -17   14.22    9.05   0
   3  -4 -15   -0.69    6.61   0
   3  -3 -14   35.70    9.61   0
   3  -2 -13   22.98    6.97   0
   3   1  -6    4.48    3.78   0
   4  -7 -18   42.28   12.01   0
   4  -4 -16   23.04   10.21   0
   4  -3 -15  440.57   27.88   0
   4  -2 -14  138.35   15.34   0
   5  -3 -16  159.31   18.61   0
   5  -1 -13   18.27    8.93   0
   5   0 -11   90.48   12.54   0
   5   1  -8  217.39   15.94   0
   6  -6 -19    0.45    7.43   0
   6  -5 -18   34.13   12.14   0
   6  -2 -15    7.77    9.38   0
   6   0 -12   35.51    9.87   0
   6   1  -9  162.85   14.91   0
   7  -4 -18   64.57   15.09   0
   7  -3 -17    9.41    8.67   0
   7  -1 -14    4.72    7.94   0
   7   0 -12  266.27   21.97   0
   7   1  -8   24.95    8.08   0
   7   1   0   25.54    4.61   0
   8  -5 -19   47.81   15.12   0
   8  -4 -18   14.11   11.58   0
   8  -3 -17   10.00   10.21   0
   8  -2 -16    6.50    8.51   0
   8  -1 -14   59.64   14.43   0
   8   0 -12    4.74    7.55   0
   8   1  -8   59.57   10.64   0
   8   1  -7    7.54    6.24   0
   8   1  -2  118.70   10.63   0
   9  -3 -17    0.83    9.89   0
   9  -1 -14  250.64   25.01   0
   9   0 -11    7.74    9.24   0
  10  -4 -18    4.84   10.98   0
  10  -3 -17   10.88   10.07   0
  10  -1 -13   19.80   10.76   0
  10  -1   3   45.53    6.31   0
  10   0 -10   31.30   11.82   0
  10   0  -1   23.16    6.84   0
  11  -2 -15   22.20   11.23   0
  11  -1 -12   23.96   11.93   0
  11  -1   1  107.20   11.25   0
  11   0  -7   22.59    9.53   0
  11   0  -6    3.80    7.58   0
  11   0  -5    1.49    7.39   0
  12  -2 -14   16.27   11.07   0
  12  -2   2   -0.09    4.98   0
  12  -1 -10   -6.12    8.12   0
  12  -1  -2    3.56    7.41   0
  13  -2 -12   14.70   11.41   0
  13  -2  -1    3.18    6.06   0
  -1  -7 -11    0.03    3.88   0
   1  -9 -15  124.07   14.10   0
   1  -5 -13  470.02   23.02   0
   1  -2 -10   15.54    5.24   0
   1  -1  -8 2768.77   42.46   0
   2  -8 -16    6.49    8.04   0
   2  -6 -15   19.77    8.03   0
   3  -8 -17   -0.98    6.53   0
   3  -6 -16   93.14   15.25   0
   3  -1 -11    2.55    5.53   0
   3   0  -9    3.81    4.18   0
   3   1  -5    3.50    3.99   0
   4  -8 -18    1.59    7.48   0
   4  -6 -17   94.53   16.10   0
   4  -1 -12   26.98    8.78   0
   4   0 -10  487.87   23.69   0
   4   1  -7  599.00   22.83   0
   5  -6 -18    9.59    8.12   0
   5  -5 -17   12.55    9.97   0
   5  -2 -14   19.07    9.42   0
   6  -7 -19    0.25    9.31   0
   6  -4 -17    6.79    9.00   0
   6  -3 -16   12.49    9.39   0
   6  -1 -13   79.38   13.79   0
   6   0 -11  310.99   22.19   0
   6   1  -8   87.75   11.01   0
   7  -6 -19    9.18   10.12   0
   7  -2 -15   29.55   11.93   0
   7   0 -11  596.50   31.41   0
   7   1  -7    3.10    5.89   0
   8  -2 -15    9.92   10.13   0
   8   0 -11   27.31    9.74   0
   8   1  -6   35.18    7.68   0
   8   1  -5    2.64    4.85   0
   8   1  -4    3.94    4.70   0
   8   1  -3  129.27   11.72   0
   9  -4 -18    6.81    9.61   0
   9  -2 -15   40.16   13.31   0
   9  -1 -13  109.80   17.84   0
   9   0 -10   37.52   11.51   0
   9   0   1   13.05    4.89   0
  10  -2 -15   49.48   14.20   0
  10   0  -9   21.00   10.44   0
  10   0  -8    0.25    7.98   0
  10   0  -2   25.41    7.78   0
  11  -3 -16    6.46    9.55   0
  11  -2 -14    1.49    9.41   0
  11  -1 -11   -2.85    8.42   0
  12  -3 -15   -2.53    9.89   0
  12  -2 -13   38.46   14.03   0
  12  -1  -9   -1.27    6.46   0
  12  -1  -8    4.79    8.50   0
  12  -1  -7   20.68   10.70   0
  12  -1  -4   -1.11    7.48   0
  12  -1  -3    0.72    7.35   0
  13  -2 -11   19.04   10.59   0
  13  -2 -10   37.41   13.01   0
   0  -8 -13   11.71    6.09   0
   0  -6 -12    1.01    4.42   0
   1  -7 -14   -1.57    5.68   0
   1  -4 -12    9.69    5.34   0
   1  -3 -11    6.86    4.57   0
   2  -9 -16    9.74    7.82   0
   2  -5 -14  115.74   13.74   0
   2  -2 -11   94.49   10.81   0
   2   0  -7  164.85   11.22   0
   3  -2 -12   27.98    8.07   0
   4  -5 -16    4.23    8.51   0
   4  -2 -13   46.36   10.40   0
   4   1  -6   15.22    5.18   0
   5  -7 -18   60.89   14.31   0
   5  -4 -16   74.87   14.70   0
   5  -3 -15  137.48   17.81   0
   5   0 -10   21.48    8.07   0
   5   1  -7    0.26    3.99   0
   6  -6 -18    0.49    8.42   0
   6   1  -7  281.41   17.80   0
   7  -5 -18   71.10   15.77   0
   7  -4 -17   26.35   11.06   0
   7  -3 -16   21.93   11.10   0
   7  -1 -13    1.65    7.24   0
   7   1  -6   41.65    8.42   0
   7   1  -5   36.73    7.66   0
   7   1  -2    0.57    4.02   0
   7   1  -1    7.45    3.69   0
   8  -6 -19    8.95    9.77   0
   8  -5 -18   50.61   15.98   0
   8  -4 -17    1.45    9.07   0
   8  -3 -16    4.70    9.36   0
   8  -1 -13   23.22   10.17   0
   8   0 -10   21.87    9.62   0
   9  -4 -17    6.08    9.83   0
   9  -3 -16    2.90    9.56   0
   9   0  -9  100.32   15.20   0
  10  -4 -17    3.80   10.73   0
  10  -3 -16    4.48    8.24   0
  10  -2 -14  111.23   18.77   0
  10  -1 -12   -1.81    7.55   0
  10   0  -7   16.87    8.86   0
  10   0  -6   54.55   11.20   0
  10   0  -5   21.09    8.36   0
  10   0  -4   54.57   10.29   0
  10   0  -3  160.51   14.90   0
  11  -4 -17    4.98   10.03   0
  11  -3 -15   21.08   12.21   0
  11  -2 -13    5.30   10.49   0
  11  -1 -10   70.02   14.93   0
  11  -1   0  150.11   13.76   0
  12  -3 -14   -2.67    9.70   0
  12  -2 -12  120.23   19.43   0
  12  -1  -6   43.15   12.02   0
  12  -1  -5    4.00    7.87   0
  13  -2  -9    5.33    9.11   0
  13  -2  -8    0.09    7.77   0
  13  -2  -3   22.18    8.78   0
  13  -2  -2    6.78    6.60   0
   0  -5 -11   40.12    6.60   0
   0  -3  -9   -1.22    3.10   0
   1 -10 -15   61.61   11.27   0
   2  -7 -15    1.85    7.37   0
   2  -4 -13    2.94    5.16   0
   2  -3 -12    0.12    4.54   0
   2  -1  -9  340.26   17.26   0
   3  -9 -17    1.23    6.86   0
   3  -7 -16   51.18   12.54   0
   3  -5 -15   31.78    9.57   0
   3  -4 -14    1.81    6.53   0
   3  -3 -13   21.96    7.95   0
   3   0  -8  128.95   10.89   0
   3   1  -4  111.30    8.09   0
   4  -7 -17   85.39   15.23   0
   4  -4 -15   35.98   11.08   0
   4  -3 -14  172.07   17.00   0
   4  -1 -11    4.27    6.15   0
   4   0  -9  153.71   13.21   0
   4   1  -5   -1.32    4.11   0
   5  -1 -12   84.92   11.92   0
   5   1  -6  151.20   12.03   0
   6  -5 -17    1.19    8.94   0
   6  -4 -16   -1.59    8.74   0
   6  -3 -15   10.84    9.83   0
   6  -2 -14   50.05   11.80   0
   6  -1 -12    6.16    7.22   0
   6   0 -10  817.30   33.36   0
   6   1  -6  498.15   22.42   0
   6   1  -5  619.10   23.94   0
   7  -2 -14    2.83    9.13   0
   7   0 -10  173.58   16.75   0
   7   1  -4   -1.98    4.10   0
   7   1  -3  174.05   12.65   0
   8  -2 -14    8.24   10.17   0
   8  -1 -12   -2.51    8.06   0
   8   0  -9  155.42   16.82   0
   9  -5 -18    2.57    9.16   0
   9  -2 -14   38.76   12.90   0
   9  -1 -12   12.05    9.05   0
   9   0  -8  191.82   18.39   0
   9   0   0   17.09    5.40   0
  10  -3 -15    5.58   10.51   0
  10  -2 -13   52.25   13.82   0
  10  -1 -11    5.13    9.45   0
  11  -4 -16   -2.70   10.20   0
  11  -2 -12    8.03    9.77   0
  11  -1  -9   11.74    9.70   0
  11  -1  -1  101.28   12.49   0
  12  -2 -11   33.08   11.99   0
  12  -2   1   17.11    7.14   0
  13  -3 -12   41.59   14.45   0
  13  -2  -7   -0.76    7.24   0
  13  -2  -6   -0.77    7.45   0
  13  -2  -5    3.38    7.38   0
  13  -2  -4   10.39    7.96   0
   1  -2  -9   10.02    4.30   0
   3  -1 -10  287.40   17.51   0
   4  -6 -16   24.44   10.23   0
   4   1  -4  129.71    9.61   0
   5  -8 -18   17.40    9.88   0
   5  -6 -17   -0.21    6.55   0
   5  -5 -16    9.49    9.03   0
   5  -2 -13   73.96   11.76   0
   5   0  -9   18.34    6.48   0
   5   1  -5 1343.70   32.53   0
   6  -7 -18   -7.24    8.29   0
   6   0  -9   -4.12    5.80   0
   6   1  -4  723.80   24.45   0
   6   1  -3  442.94   18.26   0
   6   1  -2   67.77    7.26   0
   6   1  -1  210.88   11.21   0
   7  -6 -18   10.99    9.51   0
   7  -5 -17   34.74   12.41   0
   7  -4 -16   -2.47    9.37   0
   7  -3 -15   18.40   10.14   0
   7  -1 -12  136.32   16.53   0
   7   0  -9   12.39    7.79   0
   8  -6 -18    3.40   10.78   0
   9  -6 -18   -1.99    9.67   0
   9  -4 -16   20.84   11.66   0
   9  -3 -15   -2.60    7.70   0
   9  -2 -13   76.28   15.84   0
   9  -1 -11   11.84    8.40   0
   9   0  -7    6.80    6.44   0
   9   0  -6    2.23    5.84   0
  10  -5 -17   26.30   13.38   0
  10  -4 -16    7.05   10.10   0
  10  -1 -10  159.17   19.58   0
  11  -3 -14    1.30    8.70   0
  11  -1  -8    4.36    7.72   0
  11  -1  -7   95.15   15.28   0
  11  -1  -6   75.11   13.49   0
  12  -4 -15   -0.63    8.80   0
  12  -3 -13   66.65   15.91   0
  12  -2 -10    1.22    7.72   0
  12  -2  -9    2.23    8.30   0
  13  -3 -11    0.68   10.00   0
   2   0  -6    2.00    3.06   0
   4  -2 -12   15.48    6.45   0
   4   0  -8   60.07    8.26   0
   5  -4 -15  166.44   18.77   0
   5  -3 -14    7.91    7.34   0
   5  -1 -11    6.31    6.03   0
   5   1  -4  213.90   12.66   0
   6  -2 -13    9.32    7.67   0
   8  -5 -17   -2.01    7.58   0
   8  -4 -16    2.70    7.93   0
   8  -2 -13   27.19   10.16   0
   8  -1 -11   66.39   12.37   0
   9  -5 -17   25.49   11.93   0
  10  -3 -14   19.22   10.51   0
  10  -2 -12   -3.66    7.23   0
  10  -1  -9  224.14   21.27   0
  11  -4 -15   -2.88    8.03   0
  11  -2 -11    2.54    7.61   0
  12  -3 -12  121.06   19.64   0
  13  -3 -10    2.93    8.10   0
   2 -12  -2    2.74    3.55   0
   3 -12  -3    7.38    4.51   0
   4  -2  -4  206.83   12.65   0
   5 -20  -1   12.54    7.13   0
   5 -14  -4    6.32    6.26   0
   5  -4  -5  378.85   19.33   0
   6 -18  -3    1.95    7.28   0
   6 -16  -4   20.37    9.13   0
   6 -13  -5   14.49    8.26   0
   6   0  -4  434.87   20.26   0
   6   3  -2    5.70    3.71   0
   6   4  -1   19.74    4.49   0
   7 -15  -5   -1.98    7.90   0
   7 -11  -6   -1.24    5.54   0
   7 -10  -6   11.05    8.57   0
   7  -6  -6   64.16   11.87   0
   7  -5  -6   41.97    9.41   0
   7   2  -3   12.23    5.26   0
   7   3  -2    0.21    3.80   0
   8 -16  -5   11.12    8.72   0
   8 -13  -6   45.79   12.88   0
   8  -4  -6   96.76   13.36   0
   8   2  -3    4.39    4.91   0
   8   3  -2   62.68    8.86   0
   9 -14  -6   20.68   10.79   0
   9  -4  -6  141.74   17.21   0
  10 -15  -6    1.64    9.12   0
  10 -11  -7    0.17    9.35   0
  10 -10  -7  183.37   22.57   0
  10  -9  -7   79.94   16.88   0
  10  -8  -7    5.64   10.00   0
  10  -4  -6   11.35    9.55   0
  10   0  -4   55.75   11.84   0
  10   3  -1    5.10    6.88   0
  10   5   2    5.48    5.77   0
  11 -16  -6    5.64   11.22   0
  11 -12  -7    7.95    9.90   0
  11 -11  -7    5.82    9.20   0
  11 -10  -7   -1.70    7.75   0
  11  -9  -7   -0.65    7.95   0
  11  -8  -7    4.81    8.42   0
  11  -4  -6   -2.99    8.65   0
  11  -2  -5   63.93   13.90   0
  12 -12  -7   -2.03    9.12   0
  12 -11  -7   13.69   10.71   0
  12 -10  -7    0.92    9.13   0
  12  -9  -7    9.94   10.20   0
  12  -5  -6   -0.28    8.71   0
  12  -3  -5   78.97   15.38   0
  12   0  -3    2.51    7.64   0
  12   1  -2    0.73    6.82   0
  13  -6  -6   -0.49    8.31   0
  13  -4  -5   -0.03    8.62   0
  13  -2  -4   15.11    9.11   0
  13  -1  -3   12.48    9.72   0
  13   0  -2    8.22    8.59   0
   4 -20   0    9.34    6.58   0
   4 -11  -4   27.21    6.63   0
   5 -18  -2    8.39    8.03   0
   5 -16  -3   -0.94    6.92   0
   5  -9  -5    7.16    5.19   0
   5  -8  -5   63.64    9.85   0
   5  -7  -5    7.27    5.93   0
   5  -6  -5    5.77    5.51   0
   5  -5  -5   35.41    7.06   0
   5  -1  -4  190.03   12.82   0
   5   1  -3   27.54    5.66   0
   6 -12  -5  281.22   20.95   0
   6  -3  -5   32.68    7.24   0
   7 -19  -3    1.62    7.26   0
   7 -17  -4   -1.87    8.10   0
   7 -14  -5   16.12    9.23   0
   7  -9  -6    5.61    6.10   0
   7  -8  -6    6.88    6.06   0
   7  -7  -6   48.44   10.14   0
   7  -2  -5   92.34   11.34   0
   7   0  -4   45.47    8.45   0
   7   6   2    7.41    4.03   0
   8 -18  -4    5.08    8.26   0
   8 -12  -6   -0.27    8.44   0
   8  -5  -6    5.49    6.24   0
   8  -2  -5   71.18   11.76   0
   8   0  -4   37.51    8.38   0
   9 -17  -5    9.55    8.85   0
   9 -13  -6   59.63   14.35   0
   9  -2  -5   26.61    9.39   0
   9   0  -4  126.09   14.50   0
  10 -14  -6    2.22    9.13   0
  10  -5  -6    7.38    9.31   0
  10  -2  -5   51.27   11.17   0
  10   1  -3   13.89    8.02   0
  10   2  -2    9.19    7.06   0
  11 -15  -6   -1.12    9.53   0
  11  -5  -6   65.96   14.26   0
  11  -1  -4    9.06    8.74   0
  11   3   0   49.05   10.51   0
  12  -6  -6   45.44   13.11   0
  12  -2  -4    5.99    8.18   0
  13  -8  -6   -0.61   10.24   0
  13  -7  -6    2.84    9.28   0
  13  -3  -4    0.30    8.34   0
  14  -6  -5   11.36   11.08   0
   2 -18   1   61.24    8.06   0
   3 -11  -3  105.30   10.05   0
   4 -18  -1    3.83    6.43   0
   4 -14  -3   73.42   10.09   0
   4 -10  -4   45.50    8.09   0
   4  -3  -4  118.21    9.88   0
   4   0  -3    3.88    3.27   0
   5 -13  -4    2.11    5.34   0
   6 -15  -4    4.65    7.30   0
   6 -11  -5  204.03   18.21   0
   6  -4  -5  317.29   19.48   0
   7  -3  -5    8.88    6.67   0
   8 -15  -5    1.65    8.81   0
   8 -11  -6   -1.31    6.97   0
   8 -10  -6    7.54    9.17   0
   8  -9  -6  305.69   24.32   0
   8  -8  -6  489.60   29.69   0
   8  -7  -6   51.38   11.55   0
   8  -6  -6    5.43    6.18   0
   8   5   1    1.71    4.51   0
   9 -16  -5    0.91    9.21   0
   9 -12  -6   19.80   11.46   0
   9  -6  -6   29.87   10.88   0
   9   1  -3    1.57    5.63   0
   9   3  -1  266.84   18.39   0
   9   4   0   62.01    9.43   0
  10 -17  -5   -0.57    7.79   0
  10 -13  -6   -0.53    9.51   0
  10  -6  -6    9.52    9.88   0
  10  -3  -5   12.57    9.22   0
  10  -1  -4  148.24   17.17   0
  10   4   1   85.22   11.98   0
  10   5   3   -0.49    5.79   0
  11 -14  -6   28.92   12.05   0
  11 -13  -6   40.09   14.26   0
  11  -7  -6   38.36   13.85   0
  11  -6  -6  144.26   20.16   0
  11  -3  -5   16.78    9.43   0
  11   0  -3   29.02   10.41   0
  11   1  -2    5.38    7.30   0
  11   2  -1    1.61    5.92   0
  11   4   2    2.56    5.64   0
  12 -14  -6   58.66   16.21   0
  12 -13  -6  -11.37   10.42   0
  12  -8  -6   -1.23    9.90   0
  12  -7  -6   16.34   10.26   0
  12  -4  -5    5.29    8.12   0
  12  -1  -3    0.34    7.02   0
  12   1  -1    2.60    7.42   0
  12   2   0    5.82    7.24   0
  13 -12  -6   12.02   12.57   0
  13 -11  -6    8.45   11.54   0
  13 -10  -6    3.99   11.04   0
  13  -9  -6    0.36    8.99   0
  13  -5  -5   11.49    9.56   0
  13  -2  -3   15.17   10.32   0
  14  -7  -5   54.39   16.56   0
   2 -14  -1   63.19    7.96   0
   2 -11  -2    9.67    3.86   0
   3 -18   0   15.97    6.56   0
   4 -16  -2   31.06    7.93   0
   4  -9  -4  141.36   12.48   0
   4  -4  -4   52.08    7.40   0
   5  -2  -4  379.49   18.36   0
   6 -19  -2   34.63   10.12   0
   6 -17  -3    6.37    7.29   0
   6 -10  -5    3.85    6.41   0
   6  -5  -5  198.30   16.25   0
   6  -1  -4    1.86    4.13   0
   6   1  -3  464.44   20.08   0
   7 -18  -3    0.56    6.60   0
   7 -16  -4    0.38    7.30   0
   7 -13  -5  170.99   18.43   0
   7   1  -3  170.42   13.72   0
   8 -19  -3    9.82    8.73   0
   8 -17  -4   40.22   12.52   0
   8 -14  -5   10.11    9.60   0
   8  -3  -5  191.99   17.46   0
   8   1  -3  141.81   13.57   0
   8   6   3   -0.00    4.08   0
   9 -18  -4   18.74   10.78   0
   9 -15  -5    6.80    9.79   0
   9 -11  -6   16.23    9.81   0
   9 -10  -6  121.60   17.66   0
   9  -9  -6  294.29   25.87   0
   9  -8  -6   53.97   12.85   0
   9  -7  -6   -0.59    7.27   0
   9  -3  -5    8.18    8.41   0
   9  -1  -4  125.98   15.11   0
   9   2  -2   21.19    7.44   0
   9   5   2    6.94    5.96   0
  10 -16  -5    2.15    9.29   0
  10 -12  -6   35.45   12.28   0
  10 -11  -6    8.87   11.48   0
  10 -10  -6  185.99   22.98   0
  10  -9  -6   92.26   17.85   0
  10  -8  -6   -5.35    9.29   0
  10  -7  -6   15.42   10.57   0
  11 -16  -5   -2.22    9.68   0
  11 -12  -6   -1.29    8.50   0
  11 -11  -6   25.36   12.43   0
  11 -10  -6   -0.50    9.93   0
  11  -9  -6    1.55    9.76   0
  11  -8  -6    2.61    9.56   0
  11  -4  -5    8.69   10.24   0
  11  -2  -4   -0.60    8.55   0
  12 -12  -6    2.40    9.51   0
  12 -11  -6    3.71    8.77   0
  12 -10  -6   11.22   10.38   0
  12  -9  -6    8.48    9.79   0
  12  -5  -5    0.67    8.73   0
  12  -3  -4    8.62   10.01   0
  12   0  -2    4.33    7.48   0
  13  -7  -5   12.70   11.40   0
  13  -4  -4    4.90    9.43   0
  13  -1  -2    7.08    8.55   0
  14  -6  -4   -4.33    9.53   0
   2 -16   0   11.22    5.09   0
   3 -16  -1   -0.59    4.94   0
   3 -10  -3  116.96   10.40   0
   4 -13  -3    4.46    5.30   0
   4  -8  -4   55.51    8.57   0
   4  -7  -4  300.73   17.14   0
   4  -6  -4  226.86   14.76   0
   4  -5  -4  334.94   17.13   0
   5 -19  -1   73.21   13.38   0
   5 -17  -2    4.12    7.16   0
   5 -15  -3    5.69    6.42   0
   5 -12  -4   36.85    8.64   0
   5   2  -2   26.66    5.26   0
   6 -14  -4   62.74   12.15   0
   6  -9  -5    7.40    6.23   0
   6  -8  -5   28.03    8.63   0
   6  -7  -5   51.73   10.20   0
   6  -6  -5    5.67    5.61   0
   7 -15  -4    4.44    8.52   0
   7 -12  -5  174.33   18.26   0
   7  -4  -5   20.62    7.29   0
   7  -1  -4   11.16    5.76   0
   7   5   1   14.04    5.05   0
   8 -13  -5   -5.79    8.48   0
   8  -4  -5  379.41   24.73   0
   8  -1  -4   56.36   10.29   0
   8   2  -2    3.85    4.83   0
   8   3  -1   60.08    9.34   0
   8   4   0  171.57   13.22   0
   9 -17  -4   52.41   14.38   0
   9 -14  -5    8.04   10.98   0
   9  -4  -5  186.68   19.52   0
  10 -15  -5   17.12   11.46   0
  10  -4  -5   -0.37    7.47   0
  10  -2  -4    3.43    8.39   0
  10   1  -2   22.31    8.92   0
  10   2  -1    4.29    7.55   0
  10   3   0    4.21    6.99   0
  11 -15  -5   57.65   16.75   0
  11  -5  -5   13.07   10.83   0
  11  -1  -3   29.78   11.09   0
  11   3   1  100.90   14.27   0
  12 -15  -5   22.66   15.07   0
  12  -6  -5    3.65    8.38   0
  12  -2  -3    5.67    8.25   0
  12   2   1   24.09   10.13   0
  13  -9  -5    9.02   11.64   0
  13  -8  -5   27.50   13.93   0
  13  -5  -4   -1.87   10.15   0
  13  -3  -3    9.63   10.80   0
  14  -7  -4   21.02   13.25   0
   4 -19   0    6.22    7.29   0
   4  -1  -3  148.45   10.36   0
   5 -11  -4  288.02   19.78   0
   5  -3  -4  313.15   17.42   0
   5   0  -3   45.82    6.91   0
   6 -20  -1   25.99    9.87   0
   6 -18  -2    0.93    7.84   0
   6 -16  -3    5.82    7.95   0
   6 -13  -4   50.75   10.96   0
   6  -2  -4   18.65    5.96   0
   6   2  -2   35.32    6.39   0
   7 -19  -2    4.55    8.06   0
   7 -17  -3   42.02   12.20   0
   7 -11  -5   55.85   11.89   0
   7 -10  -5   13.13    8.88   0
   7  -6  -5   29.43    9.43   0
   7  -5  -5    6.78    6.28   0
   7   2  -2   17.19    5.60   0
   7   4   0    9.77    4.67   0
   8 -18  -3   10.29    9.09   0
   8 -16  -4   53.35   13.76   0
   8 -12  -5    2.40    9.10   0
   8  -5  -5  131.51   15.94   0
   9 -13  -5    2.35    9.97   0
   9  -5  -5  488.41   30.47   0
   9  -2  -4    8.90    8.34   0
   9   0  -3  373.98   23.95   0
   9   4   1   16.83    7.02   0
  10 -17  -4    5.75   10.95   0
  10 -14  -5   29.93   12.94   0
  10  -5  -5   -1.15    7.33   0
  10   4   2   44.83    9.88   0
  11 -14  -5   85.85   18.87   0
  11  -6  -5   54.91   14.19   0
  11  -3  -4   24.30   11.16   0
  11   0  -2    7.02    8.89   0
  11   1  -1    7.19    7.49   0
  11   2   0   11.13    7.88   0
  12 -14  -5   29.52   13.27   0
  12 -13  -5    2.92   12.00   0
  12  -8  -5   -0.69   10.67   0
  12  -7  -5    8.88    9.70   0
  12  -4  -4   31.26   11.34   0
  12  -1  -2    1.77    8.42   0
  12   0  -1    2.90    7.28   0
  12   1   0    6.09    7.83   0
  13 -12  -5    8.01   11.33   0
  13 -11  -5    8.00   10.23   0
  13 -10  -5   -0.11    9.63   0
  13  -6  -4   18.28   12.76   0
  13  -2  -2    8.89    9.64   0
  13  -1  -1   -1.75    8.21   0
   3 -13  -2   44.10    7.39   0
   4 -15  -2   44.79    8.73   0
   4 -12  -3   64.64    9.35   0
   5 -14  -3   27.79    8.47   0
   5 -10  -4  171.32   15.42   0
   5  -4  -4    4.76    5.22   0
   5   3  -1   16.46    4.03   0
   6   0  -3  246.25   15.60   0
   7 -14  -4    2.66    8.42   0
   7  -9  -5  169.70   17.45   0
   7  -8  -5   11.91    6.78   0
   7  -7  -5    0.28    6.31   0
   7  -2  -4   49.50    8.97   0
   7   0  -3  113.12   12.02   0
   7   3  -1   61.95    8.04   0
   8 -15  -4    3.28    8.73   0
   8 -11  -5   -0.29    7.30   0
   8 -10  -5    3.49    8.97   0
   8  -7  -5   -4.80    7.35   0
   8  -6  -5   -1.70    5.48   0
   8  -2  -4    2.16    5.56   0
   8   0  -3  239.46   17.94   0
   9 -16  -4   10.00   10.07   0
   9 -12  -5   23.69   12.26   0
   9  -6  -5   18.88   10.64   0
   9   1  -2    3.57    5.68   0
  10 -16  -4   -2.64    8.98   0
  10 -13  -5    7.98    9.39   0
  10 -12  -5   19.79   12.30   0
  10  -7  -5   -1.36    9.39   0
  10  -6  -5   14.55    9.41   0
  10  -3  -4   15.30    9.73   0
  10  -1  -3  275.59   22.82   0
  11 -13  -5    8.72   10.31   0
  11 -12  -5    5.58   10.61   0
  11 -11  -5   24.90   12.43   0
  11 -10  -5   46.80   14.17   0
  11  -9  -5   16.16   11.63   0
  11  -8  -5   10.89   11.96   0
  11  -7  -5   22.35   11.65   0
  11  -4  -4    6.94    9.97   0
  11  -2  -3    4.77    9.09   0
  12 -12  -5    2.45    9.73   0
  12 -11  -5   29.89   13.00   0
  12 -10  -5   38.85   13.97   0
  12  -9  -5    5.67    9.99   0
  12  -5  -4   -1.83    7.53   0
  12  -3  -3   -3.83    8.91   0
  13  -7  -4   -1.44    8.92   0
  13  -4  -3    9.56    8.89   0
   3  -4  -3    1.13    3.20   0
   5  -5  -4    0.61    4.02   0
   6 -12  -4  606.72   30.14   0
   6  -3  -4   -1.45    3.85   0
   8  -9  -5  236.02   21.35   0
   8  -8  -5  167.25   17.66   0
   9 -18  -3   12.78    9.73   0
   9 -11  -5    6.77    9.13   0
   9 -10  -5   35.39   11.69   0
   9  -9  -5  296.55   25.18   0
   9  -8  -5   22.40   10.06   0
   9  -7  -5    3.25    7.83   0
   9  -3  -4   20.62    7.80   0
  10 -11  -5   -4.66    8.54   0
  10 -10  -5   31.52   12.30   0
  10  -9  -5   19.67   10.83   0
  10  -8  -5   29.62   12.17   0
  11 -16  -4    5.93    9.34   0
  12  -6  -4   11.98    9.36   0
  13  -8  -4    4.20    9.57   0
  13  -5  -3    2.78    8.38   0
  13  -3  -2   10.80    9.19   0
  -9   0   0   26.11    6.73   0
  -8  -1   1    2.70    4.08   0
  -8   3  -1  137.06   13.25   0
  -7 -10   3    9.44    4.69   0
  -7  -3   2   -0.19    2.15   0
  -7   2   0  185.35   12.39   0
  -7   5  -2   38.34    8.76   0
  -4  -4   3    0.78    1.71   0
  -4   5  -2   39.44    7.83   0
  -3 -11   4  354.26   19.41   0
  -3 -10   4  401.12   19.43   0
  -3   6  -3  207.84   14.42   0
  -3   7  -4  164.81   13.91   0
  -2 -11   4  111.18   12.69   0
  -2  -5   3   11.79    3.85   0
  -2   3  -1  124.11    8.07   0
  -1  -6   3   22.36    5.21   0
  -1   6  -4   -1.41    4.96   0
  -1   7  -5  315.78   17.87   0
   1  -3   1  150.49    8.15   0
   2   9 -10   15.05    7.50   0
   4   0  -3    7.63    2.46   0
   5   6 -10   20.99    5.14   0
   6   1  -6  463.95    8.70   0
   9  -2  -8   28.12    6.12   0
  10  -3  -9    6.43    5.83   0
  11  -3 -11   10.56    6.14   0
 -10  -3   0    3.88    5.00   0
  -9   2  -1   26.00    7.92   0
  -8   1   0   41.92    7.23   0
  -7 -11   3   43.11    7.14   0
  -6   5  -2   24.31    7.42   0
  -5   5  -2    8.33    6.12   0
  -4 -11   4  234.34   15.69   0
  -4 -10   4  238.41   14.79   0
  -4  -9   4   33.31    6.35   0
  -3  -9   4   -1.64    4.08   0
  -2 -10   4   99.60   10.79   0
  -2  -9   4   29.71    6.99   0
  -1  -3   2   25.96    3.58   0
   0  -7   3   27.93    6.50   0
   0  -4   2  666.81   17.44   0
   0   8  -7  136.66   13.10   0
   1  -9   3  304.94   18.17   0
   1   2  -2  487.22    9.29   0
   2  -7   2   29.61    6.94   0
   3  -6   1 9761.34   89.30   0
   3   8 -10   -2.11    4.72   0
   4  -8   1   66.57   10.31   0
   4   7 -10   23.52    6.13   0
   5  -5  -1   -0.37    4.71   0
   5   0  -4  109.32    5.69   0
   5   8 -13   24.05    7.61   0
   6  -5  -2  118.96   11.18   0
   6   8 -15    2.78    6.67   0
   7  -2  -5   84.63    7.73   0
  11  -4 -10   14.68    7.34   0
 -10   0  -1   20.14    7.61   0
  -6   2   0   11.38    4.62   0
  -5 -11   4    1.27    5.38   0
  -5 -10   4   15.83    6.03   0
  -5  -9   4   44.14    6.97   0
  -5   6  -3 1055.55   34.58   0
  -4  -8   4   22.37    5.60   0
  -4   2   0  254.94   11.67   0
  -4   7  -4  534.87   25.18   0
  -3  -8   4   13.19    4.85   0
  -1 -10   4    8.64    5.80   0
   0   4  -3  598.05   17.24   0
   0   7  -6  284.27   16.79   0
   1  -8   3  129.23   12.21   0
   1  -5   2   80.11    8.34   0
   2  -4   1  716.40   20.52   0
   2   8  -9   22.25    6.83   0
   4  -5   0  980.11   28.18   0
   5  -7   0  158.88   14.07   0
   5  -3  -2    2.71    3.78   0
   5   5  -9   27.94    4.85   0
   7  -5  -3   47.86    8.06   0
   9  -3  -7    3.42    5.43   0
  10  -4  -8   25.37    7.41   0
  -9  -4   1  154.92    8.70   0
  -7   3  -1  150.92   12.77   0
  -6   0   1   57.94    5.90   0
  -5 -12   4   -1.77    5.44   0
  -5   2   0  718.16   20.92   0
  -3  -4   3  133.93    6.37   0
  -2  -8   4   44.82    7.01   0
  -2   4  -2  470.95   17.10   0
  -2   7  -5   75.90   10.59   0
  -2   8  -6   85.80   11.28   0
   0   5  -4  162.89   10.85   0
   0   6  -5   40.65    7.28   0
   2  -2   0   84.56    5.93   0
   3  -8   2  396.08   21.14   0
   3   7  -9   18.99    6.05   0
   4  -3  -1  110.30    8.42   0
   4   6  -9   25.55    5.67   0
   6   6 -12   -2.64    4.38   0
   7   4 -11  118.33    6.89   0
   8  -1  -7  115.81    8.22   0
 -10  -4   0   24.89    5.87   0
  -9  -1   0  109.53   10.17   0
  -9   1  -1    1.09    6.29   0
  -8   2  -1   34.37    7.83   0
  -7   4  -2  306.86   19.01   0
  -6   3  -1  779.55   26.05   0
  -5  -8   4    7.97    4.25   0
  -4  -7   4   10.05    3.85   0
  -3  -7   4  116.68    8.86   0
  -3   3  -1   50.59    6.13   0
  -2   5  -3  807.44   24.73   0
  -2   6  -4   55.03    8.38   0
  -1  -5   3   11.74    4.12   0
   0 -10   4   22.58    7.49   0
   0  -6   3  252.48   13.72   0
   1   7  -7   41.64    7.10   0
   2  -9   3   50.30    9.48   0
   2  -6   2 2301.05   42.62   0
   2   7  -8  126.38   11.32   0
   3   0  -2   44.17    3.22   0
   4  -7   1  805.36   28.67   0
   4   8 -12   33.68    8.64   0
   5   7 -12   18.24    6.64   0
   7   6 -14    2.29    4.81   0
   8  -5  -4  599.07   24.81   0
 -10  -1  -1    6.10    6.22   0
  -8  -2   1   58.11    6.48   0
  -7   1   0   21.12    5.68   0
  -6 -11   4   -3.16    4.92   0
  -6 -10   4   43.50    7.02   0
  -5   0   1  107.45    6.85   0
  -5   3  -1  334.60   16.33   0
  -4   3  -1   87.82    8.62   0
  -3   7  -5  259.66   18.07   0
  -2  -7   4   -0.34    4.17   0
  -1  -8   4 1072.53   30.01   0
  -1   8  -7    3.50    5.42   0
   1  -7   3  194.19   13.49   0
   1   6  -6    3.67    4.56   0
   3  -5   1 2113.67   39.74   0
   3  -3   0   40.10    5.83   0
   3   6  -8  187.96   12.03   0
   5   4  -8    0.14    2.39   0
   6  -6  -1   19.45    6.88   0
   6   0  -5  589.81   13.19   0
   7   7 -16    0.17    5.86   0
   8  -2  -6   18.47    5.07   0
   8   4 -13    3.37    3.59   0
  -8   0   0    2.57    4.34   0
  -8   3  -2  260.69   18.19   0
  -7  -1   1    6.81    3.66   0
  -6 -12   4    6.43    5.77   0
  -6  -9   4   11.98    4.67   0
  -6   4  -2   18.01    6.61   0
  -6   5  -3  198.68   16.20   0
  -5  -7   4   60.30    5.83   0
  -5  -2   2   29.40    2.70   0
  -4   0   1 1050.04   17.41   0
  -3   4  -2   76.44    8.20   0
  -3   5  -3   11.40    5.51   0
  -3   6  -4   38.88    7.88   0
  -1   7  -6    1.62    5.87   0
   0   8  -8  694.19   28.86   0
   1   4  -4  402.57   13.91   0
   1   5  -5   89.05    8.21   0
   2  -8   3   10.41    6.76   0
   2   6  -7   11.72    4.76   0
   3  -7   2  481.68   22.07   0
   3   8 -11    1.61    5.30   0
   4   5  -8   30.06    5.15   0
   5  -6   0   46.97    8.01   0
   5  -4  -1  126.47   10.56   0
   5  -1  -3    4.23    3.04   0
   5   8 -14   34.08    8.93   0
   6  -4  -2  305.00   16.06   0
   6   7 -14    1.87    5.57   0
   7  -6  -2    2.25    5.48   0
  -9  -5   1    5.15    3.87   0
  -6 -13   4   13.71    6.62   0
  -5   4  -2    0.59    4.15   0
  -5   5  -3   12.22    6.69   0
  -5   6  -4  543.05   26.31   0
  -4   5  -3  158.93   13.41   0
  -3 -11   5  549.84   24.07   0
  -2 -11   5   57.94    9.68   0
  -2  -4   3   23.03    3.80   0
  -2  -2   2  790.01    9.50   0
  -1   6  -5  264.79   16.06   0
   1   8  -9 1178.94   36.99   0
   2   5  -6    0.04    3.76   0
   2   8 -10  282.71   18.75   0
   4  -6   1 1087.96   31.82   0
   4  -4   0 1004.67   26.72   0
   4   7 -11   25.10    7.05   0
   7  -4  -3   -0.31    4.05   0
   8  -6  -3    3.95    5.85   0
  10  -2  -9  156.90   11.12   0
  10  -1 -10  144.14    9.29   0
  11  -4  -9   -0.07    6.00   0
  11  -3 -10    9.08    5.87   0
  11  -2 -11    4.34    5.12   0
 -10  -2  -1    3.38    5.64   0
  -9  -2   0   13.40    5.67   0
  -9   0  -1   23.41    7.41   0
  -7   2  -1  170.54   13.00   0
  -6  -8   4   59.74    5.87   0
  -6   1   0   42.87    6.37   0
  -4 -12   5   18.41    7.62   0
  -4 -11   5  276.33   16.86   0
  -3 -10   5  116.26   11.61   0
  -3  -6   4  198.14   10.22   0
  -2 -10   5   -0.20    5.91   0
  -2   1   0  863.03   14.70   0
  -1  -7   4  307.41   15.54   0
  -1   3  -2  106.26    7.41   0
  -1   5  -4  230.70   13.80   0
   1  -9   4   15.52    6.20   0
   1  -6   3   11.49    5.83   0
   1  -4   2   44.18    5.86   0
   2  -5   2 2397.77   41.23   0
   3   5  -7    0.50    3.31   0
   4  -8   2   68.76   10.08   0
   5   6 -11    0.70    4.93   0
   6  -1  -4    4.50    3.05   0
   6   5 -11   97.28    8.25   0
   8   5 -15    3.55    4.89   0
  10  -3  -8   11.77    6.02   0
  11  -1 -12   27.39    5.28   0
  12  -4 -11    2.10    5.94   0
  -8   1  -1   -2.52    4.09   0
  -7   3  -2  360.99   20.09   0
  -4 -10   5  247.53   15.05   0
  -4  -6   4   23.43    4.11   0
  -2   7  -6   15.54    6.59   0
  -1 -10   5    2.57    5.35   0
  -1   4  -3 2834.40   40.45   0
   0  -5   3   10.99    4.16   0
   1   7  -8  721.19   27.01   0
   2  -7   3  119.72   11.50   0
   2   4  -5   75.14    6.51   0
   3  -6   2 4894.15   65.42   0
   3   7 -10    0.59    5.73   0
   4   4  -7  119.61    7.21   0
   5  -7   1  190.25   15.49   0
   5   3  -7    3.86    2.08   0
   6  -7   0   74.18   10.37   0
   6  -5  -1  134.62   12.16   0
   7   5 -13    1.16    4.61   0
  10  -4  -7   12.71    6.58   0
 -10  -3  -1    5.13    5.83   0
 -10  -1  -2    8.07    7.38   0
  -9   1  -2   47.45    9.59   0
  -8  -1   0   20.84    5.89   0
  -8   2  -2    1.51    6.16   0
  -6   2  -1   56.74    7.83   0
  -5 -13   5    9.58    7.15   0
  -5 -12   5    3.97    6.02   0
  -5   1   0    3.24    3.73   0
  -3  -9   5    2.57    4.98   0
  -2  -9   5   88.39    9.73   0
  -2  -6   4    4.33    3.55   0
  -2   6  -5   10.33    5.75   0
   0 -10   5   72.95   10.66   0
   0  -7   4  266.44   15.33   0
   0  -3   2 1615.75   24.34   0
   1  -8   4  108.59   11.71   0
   2  -3   1  138.00    8.73   0
   2   7  -9  400.03   20.18   0
   3  -8   3   61.29    9.40   0
   3  -4   1   31.03    6.44   0
   3   4  -6  118.20    7.53   0
   5  -5   0  104.41   10.30   0
   5   7 -13   -0.34    5.94   0
   6   6 -13    2.24    5.37   0
   6   7 -15   -1.94    6.57   0
   7  -5  -2   27.98    7.05   0
   7   6 -15   12.95    6.63   0
   9  -2  -7   64.74    7.72   0
   9  -1  -8  126.43    8.51   0
  10   0 -11    1.03    2.73   0
  -9  -1  -1    9.42    6.57   0
  -8  -3   1   69.09    6.79   0
  -7 -11   4   13.53    5.13   0
  -7   0   0   12.11    4.72   0
  -6  -1   1  238.49   10.38   0
  -6   3  -2   44.03    7.96   0
  -6   4  -3    6.03    6.16   0
  -5 -11   5   24.30    6.81   0
  -4  -9   5   35.94    6.45   0
  -3   1   0   46.97    4.86   0
  -3   6  -5  376.94   21.03   0
  -2   2  -1  257.57   10.46   0
  -2   5  -4  157.47   12.54   0
  -1  -9   5    2.52    5.05   0
  -1   7  -7   55.75    9.75   0
   2   2  -3   17.86    2.26   0
   2   3  -4   12.78    3.00   0
   4  -7   2  688.43   27.17   0
   4  -5   1  139.49   11.99   0
   4   6 -10   48.07    7.61   0
   7  -1  -5   69.37    6.33   0
   7   0  -6   46.75    4.42   0
   7   3 -10    0.85    2.71   0
   8  -5  -3   34.67    8.15   0
   9  -3  -6   -0.09    4.84   0
   9   3 -14   83.75    6.79   0
  -9  -6   1    6.84    3.75   0
  -9  -3   0  199.49   12.45   0
  -8  -6   2    0.28    2.50   0
  -7 -10   4    3.94    3.88   0
  -5 -10   5   11.37    5.68   0
  -5  -6   4  225.05    8.22   0
  -5   2  -1   20.00    5.38   0
  -5   5  -4    6.27    6.38   0
  -4   1   0    4.50    3.14   0
  -4   6  -5  403.22   22.26   0
  -3  -8   5    0.30    4.35   0
  -2   3  -2 1034.76   23.62   0
  -2   4  -3    1.18    3.90   0
  -1  -6   4   -0.06    3.71   0
   0   5  -5   58.29    7.83   0
   1  -2   1  145.43    7.23   0
   1   6  -7   50.29    7.89   0
   4   7 -12   22.77    7.55   0
   6  -6   0  300.01   18.42   0
   7  -6  -1    9.40    6.28   0
   7  -2  -4   51.56    6.56   0
   9   0  -9  121.33    6.43   0
 -10  -4  -1   94.14   10.33   0
 -10  -2  -2   25.69    8.19   0
  -9   0  -2   40.06    9.33   0
  -8   0  -1   42.84    8.09   0
  -7  -4   2   22.85    3.45   0
  -7  -2   1   38.25    5.18   0
  -6  -7   4   11.95    3.12   0
  -5   3  -2    0.26    4.72   0
  -5   4  -3    4.56    4.90   0
  -3   4  -3  957.76   27.55   0
  -3   5  -4   11.96    5.80   0
  -2  -8   5   16.83    5.38   0
  -2   7  -7   40.85    8.58   0
  -1   6  -6   45.60    8.51   0
   0  -9   5   65.93    9.27   0
   0   7  -8   59.06    9.65   0
   1  -7   4   31.06    7.42   0
   1  -5   3 1977.15   36.40   0
   2  -8   4  176.27   14.83   0
   2  -6   3   55.77    8.23   0
   2   6  -8  181.24   12.79   0
   3  -7   3    6.33    6.62   0
   3   3  -5   22.73    3.44   0
   3   6  -9    1.83    4.11   0
   4   3  -6    8.98    2.46   0
   5  -6   1    8.28    5.36   0
   5   5 -10   32.57    5.67   0
   6   4 -10  271.72   11.36   0
  -8   1  -2   52.68    9.56   0
  -7  -9   4   13.59    3.54   0
  -7   2  -2   -0.84    4.80   0
  -7   3  -3   36.63    8.64   0
  -6 -13   5   51.52    8.91   0
  -6 -12   5    2.75    5.55   0
  -6  -3   2    5.77    2.24   0
  -5  -9   5   87.86    8.32   0
  -4  -8   5   -0.95    3.69   0
  -4   2  -1  291.12   13.33   0
  -4   3  -2   27.89    6.42   0
  -4   4  -3    1.29    4.56   0
  -3   2  -1  412.20   14.34   0
  -3   3  -2   74.71    7.68   0
  -2 -11   6    9.96    6.50   0
  -1  -8   5  275.80   15.91   0
   0   4  -4   22.13    4.75   0
   1   7  -9  754.71   28.93   0
   2  -4   2  452.92   17.24   0
   3  -5   2  457.19   19.40   0
   5   6 -12  105.29   10.96   0
   5   7 -14  103.65   12.60   0
   7   6 -16   -0.04    6.36   0
   8   5 -16    0.73    5.54   0
  11  -5  -7   49.95    9.95   0
  11  -4  -8    2.17    5.74   0
  11  -3  -9    6.49    5.64   0
  12  -4 -10    2.14    5.76   0
  -9  -2  -1    3.32    5.64   0
  -6 -11   5   22.00    5.97   0
  -3 -11   6   71.41    9.84   0
  -2   6  -6   18.58    6.60   0
  -1   5  -5    6.84    5.66   0
   0  -8   5    5.02    5.73   0
   0  -6   4    1.49    3.89   0
   1  -9   5  339.94   19.88   0
   1   5  -6  539.08   19.49   0
   2   7 -10  367.49   20.46   0
   3  -2   0    8.75    3.68   0
   4  -6   2  112.56   11.33   0
   4  -3   0   73.68    7.38   0
   4   5  -9   68.89    7.73   0
   5  -4   0   35.71    6.93   0
   6  -4  -1  934.76   27.88   0
   6   6 -14   12.07    6.71   0
   7  -4  -2  247.33   15.13   0
   8  -2  -5   74.04    7.66   0
   8   3 -12   41.41    4.96   0
  10  -4  -6   14.34    6.60   0
  10  -3  -7    3.76    5.14   0
  11  -2 -10    7.52    4.92   0
 -10  -3  -2   15.93    7.65   0
  -9  -4   0   76.03    8.32   0
  -8  -2   0   -2.11    4.21   0
  -6   4  -4   16.86    7.52   0
  -4 -11   6  116.10   11.69   0
  -3 -10   6   42.45    7.79   0
  -3  -5   4  104.54    6.70   0
  -2 -10   6   52.20    8.89   0
  -2  -7   5  443.77   17.75   0
  -2  -5   4   24.34    4.61   0
  -1 -10   6   20.02    6.92   0
   0  -4   3  642.11   18.16   0
   0   3  -3 1203.02   22.25   0
   0   6  -7    0.62    4.39   0
   2   5  -7    1.67    3.89   0
   4   7 -13    2.73    7.14   0
   6   5 -12    1.72    4.69   0
   7   4 -12    1.95    4.21   0
   7   5 -14   18.88    6.29   0
   8  -1  -6    4.26    3.18   0
   8   4 -14    1.65    4.66   0
  10  -2  -8   95.77    8.76   0
  -9  -7   1   17.92    4.54   0
  -9  -1  -2   12.87    7.15   0
  -7  -1   0   30.60    5.93   0
  -6 -10   5    4.07    4.36   0
  -6   1  -1   52.50    7.24   0
  -6   2  -2    0.36    4.54   0
  -6   3  -3  102.71   11.15   0
  -5 -13   6   30.26    8.09   0
  -5  -8   5   21.41    4.92   0
  -5  -1   1   91.74    5.92   0
  -4   5  -5   92.56   11.77   0
  -2   5  -5  111.98   11.46   0
  -1  -7   5   -0.72    4.29   0
   0   7  -9  302.17   19.70   0
   1  -8   5  373.82   20.20   0
   1  -3   2  102.93    7.42   0
   2  -7   4   12.65    6.01   0
   3  -8   4    7.11    5.56   0
   3  -6   3  210.64   15.04   0
   3   5  -8   50.37    6.57   0
   4  -4   1   28.82    6.53   0
   4   6 -11  377.37   18.88   0
   7  -5  -1    0.10    5.17   0
 -10  -4  -2   50.46    9.53   0
  -8  -1  -1   14.15    6.27   0
  -7   0  -1    5.78    4.89   0
  -7   2  -3  110.68   12.64   0
  -5 -12   6   -0.84    5.40   0
  -5   4  -4    2.56    4.77   0
  -4 -10   6   64.27    8.89   0
  -4  -5   4    5.69    2.50   0
  -2  -9   6   -1.34    4.79   0
  -1  -5   4    3.49    3.76   0
  -1   4  -4  221.11   12.47   0
  -1   6  -7   26.32    7.71   0
   1  -6   4    1.03    4.27   0
   1   4  -5  499.24   16.62   0
   1   6  -8    2.92    4.49   0
   1   7 -10  234.37   17.73   0
   2  -5   3  799.48   24.64   0
   2   7 -11   51.32    9.95   0
   3  -3   1   53.62    6.77   0
   3   6 -10   28.44    6.70   0
   3   7 -12  399.31   22.32   0
   4  -7   3  237.11   16.61   0
   5  -5   1   45.54    7.59   0
   8  -5  -2   22.58    6.92   0
  -9  -3  -1    7.02    5.95   0
  -8   1  -3    9.09    6.63   0
  -7   1  -2    8.14    5.83   0
  -5   0   0   -1.27    3.34   0
  -5   3  -3   -1.12    4.97   0
  -4  -7   5   17.47    4.18   0
  -4   4  -4    7.58    6.00   0
  -3  -9   6   33.46    7.01   0
  -2   4  -4   83.15    9.25   0
  -1  -9   6   43.24    8.02   0
   0  -7   5    0.46    4.92   0
   0   5  -6    2.29    4.22   0
   3   2  -4   29.46    2.54   0
   5   4  -9   90.36    7.18   0
   5   6 -13   13.90    6.89   0
   6  -6   1   68.96    9.65   0
   6   6 -15   32.49    9.05   0
   7  -6   0  145.04   13.44   0
   8   0  -7   64.13    4.72   0
   9  -5  -3  368.59   20.39   0
   9  -3  -5    0.62    4.81   0
  10  -1  -9  229.74    9.94   0
  -9  -5   0    3.41    4.82   0
  -9  -2  -2   17.81    7.64   0
  -6  -9   5    1.39    3.57   0
  -5 -11   6   26.54    6.69   0
  -5   1  -1    3.47    3.81   0
  -5   2  -2    4.29    4.63   0
  -3   4  -4   11.96    5.45   0
  -1   3  -3  122.91    8.41   0
   0  -9   6    2.84    4.68   0
   0  -5   4  137.03   10.13   0
   0   6  -8   -0.28    5.48   0
   2  -8   5  218.21   16.39   0
   2   4  -6   45.69    6.00   0
   3  -7   4  178.56   14.83   0
   3  -4   2   74.14    8.55   0
   4  -5   2   38.82    7.26   0
   5  -6   2  668.76   26.52   0
   5   5 -11   15.34    5.41   0
   7   5 -15   75.17   10.36   0
   9  -2  -6   -0.77    4.04   0
  11  -5  -6   50.62    9.69   0
  11  -4  -7    4.59    6.00   0
  11  -1 -11   -0.86    2.86   0
  12  -4  -9   -0.41    5.25   0
  -8  -3   0   25.17    6.00   0
  -7  -3   1   70.88    6.47   0
  -6  -2   1   70.44    5.91   0
  -6   3  -4  319.54   20.03   0
  -4  -9   6    0.70    4.48   0
  -4   3  -3   10.94    5.11   0
  -2  -3   3    2.40    2.30   0
  -1   5  -6   11.34    6.26   0
   1  -7   5  312.37   17.66   0
   1  -4   3 2915.91   40.98   0
   1   5  -7   72.49    8.60   0
   2  -2   1  244.32   10.36   0
   4   4  -8    5.16    3.60   0
   4   6 -12  497.72   22.98   0
   6   5 -13    6.22    6.00   0
   8   4 -15   16.51    6.42   0
   9   3 -15    1.96    4.82   0
  11  -3  -8   -1.29    4.89   0
  -8  -2  -1   26.99    7.13   0
  -6   2  -3   29.56    7.44   0
  -5 -10   6   13.02    5.42   0
  -5   4  -5   -0.58    4.73   0
  -4 -12   7   -0.70    5.58   0
  -4   2  -2  372.65   16.24   0
  -3 -11   7   12.76    6.46   0
  -3   3  -3  180.31   11.81   0
  -3   5  -6  341.26   19.72   0
  -2  -6   5   18.45    4.92   0
  -2   3  -3    3.07    3.68   0
  -1  -8   6   26.05    6.54   0
  -1   6  -8   33.09    7.58   0
   0   4  -5   99.61    8.94   0
   1   3  -4  401.77   12.74   0
   1   6  -9    6.09    5.65   0
   2   6 -10    3.10    5.33   0
   3   4  -7    7.91    3.77   0
   4  -6   3  411.49   20.55   0
   4   5 -10    8.21    4.87   0
   5   6 -14   69.34   11.24   0
   6  -3  -1 3174.04   47.31   0
   6   3  -9    1.65    2.79   0
   9  -1  -7   97.40    7.11   0
  10  -4  -5    1.42    5.51   0
  10   1 -13   -0.73    2.93   0
  -9  -4  -1   19.19    6.62   0
  -8  -7   2    4.17    3.03   0
  -8  -5   1  237.63   11.22   0
  -8  -1  -2    8.40    6.95   0
  -8   0  -3  452.51   23.67   0
  -7  -2   0    6.39    4.16   0
  -7   1  -3    3.80    6.00   0
  -6 -13   6   70.94    8.94   0
  -6  -1   0  604.32   18.40   0
  -6   0  -1  181.30   11.90   0
  -6   1  -2  157.93   12.21   0
  -5   3  -4  126.88   12.49   0
  -4  -1   1  424.01   10.33   0
  -4   1  -1   96.84    7.86   0
  -4   4  -5   27.17    7.73   0
  -3  -8   6   -1.67    3.77   0
  -2 -10   7   35.22    7.97   0
  -1 -10   7   17.15    6.81   0
  -1  -6   5  224.41   12.75   0
  -1   2  -2   22.07    3.92   0
   0  -8   6   11.72    5.96   0
   1  -5   4  236.48   13.70   0
   2  -3   2 1031.13   23.44   0
   2   5  -8   92.59    9.23   0
   3  -5   3    8.74    5.12   0
   3   5  -9   36.88    6.46   0
   5  -3   0 1381.77   30.61   0
   5  -1  -2  105.78    7.09   0
   6  -4   0  516.84   21.21   0
   6  -1  -3   94.73    6.86   0
   6   4 -11    8.24    4.75   0
   7  -4  -1  990.05   29.60   0
   7  -2  -3   68.54    7.11   0
   7   4 -13   22.30    6.09   0
  10  -3  -6   -0.40    4.92   0
  -9  -6   0    8.79    5.41   0
  -9  -3  -2    0.82    6.10   0
  -7 -11   5    0.08    3.48   0
  -7  -1  -1    2.10    4.20   0
  -7   0  -2    0.74    5.06   0
  -6 -12   6   37.47    6.77   0
  -5  -7   5    1.27    2.63   0
  -4 -11   7    3.83    5.71   0
  -4   0   0   10.37    3.36   0
  -3 -10   7    4.17    5.46   0
  -3   2  -2  118.58    8.69   0
  -2   2  -2 1776.73   28.55   0
  -1  -3   3 5257.79   41.12   0
  -1   4  -5   11.13    5.58   0
   0  -6   5   35.32    6.85   0
   0   5  -7   63.39    8.80   0
   0   6  -9   26.37    7.74   0
   1  -8   6  275.47   17.78   0
   2  -7   5   75.31    9.76   0
   4  -7   4  542.33   24.88   0
   4   6 -13  247.54   17.90   0
   5  -4   1   18.80    6.13   0
   5   5 -12  382.50   18.82   0
   6  -5   1   46.24    8.40   0
   7  -5   0  174.60   13.85   0
   8  -5  -1   41.60    8.25   0
  11  -2  -9   26.23    5.40   0
  -5 -13   7    1.31    5.46   0
  -5  -9   6    0.04    4.27   0
  -5   2  -3   47.60    7.96   0
  -4  -8   6   61.42    6.97   0
  -3   4  -5  130.07   11.91   0
  -2   4  -5   40.35    7.14   0
  -1   5  -7  379.95   19.74   0
   0  -2   2  441.08   11.38   0
   1   6 -10   -3.17    5.27   0
   2  -4   3    6.39    4.22   0
   3  -6   4   36.12    7.57   0
   3   6 -12  418.74   22.62   0
   4  -3   1   76.11    8.08   0
   4  -2   0  241.62   11.51   0
   5  -5   2    6.31    5.84   0
   6  -6   2  138.24   13.60   0
   6   5 -14    5.40    6.37   0
   7  -1  -4   11.52    3.45   0
   8  -2  -4    9.57    4.34   0
   8   3 -13   38.24    6.13   0
   8   4 -16   58.02    9.56   0
   9  -5  -2   34.52    8.25   0
  10  -2  -7    2.65    4.40   0
  -9  -5  -1    9.48    5.91   0
  -8  -4   0  208.46   12.47   0
  -7  -5   2   -1.70    2.65   0
  -6 -11   6    4.11    4.41   0
  -6  -8   5    0.75    2.74   0
  -6   2  -4  117.18   12.67   0
  -5 -12   7   -0.95    5.32   0
  -4  -6   5  467.67   13.28   0
  -3   1  -1 1394.35   24.24   0
  -2  -9   7    3.85    4.72   0
  -2  -7   6  624.56   21.18   0
  -1  -9   7   25.54    7.05   0
  -1  -7   6  123.22   10.75   0
   0  -9   7   14.62    6.79   0
   1  -6   5  256.88   15.44   0
   1   4  -6  531.23   18.41   0
   1   5  -8  128.19   11.44   0
   2   3  -5    3.58    3.07   0
   2   6 -11   82.76   10.96   0
   4  -4   2   63.46    8.49   0
   5  -6   3 1067.68   34.00   0
   5   0  -3   54.03    4.15   0
   5   4 -10   19.21    5.20   0
   7   3 -11   14.35    4.47   0
   9   2 -13   43.33    5.66   0
   9   3 -16    0.48    5.30   0
  11  -4  -6    1.81    5.63   0
  12  -4  -8    1.08    5.37   0
  -9  -4  -2   -1.21    5.92   0
  -8  -3  -1   -3.37    5.05   0
  -8  -2  -2   11.70    6.61   0
  -8  -1  -3  207.05   16.59   0
  -5   1  -2   -0.59    3.93   0
  -5   3  -5  746.27   29.53   0
  -4 -10   7   78.06    9.11   0
  -4   4  -6    5.70    5.42   0
  -3  -9   7  139.91   11.53   0
  -3   3  -4   94.89    9.97   0
  -2  -4   4  576.05   14.60   0
  -2   1  -1 2504.91   28.13   0
  -1  -4   4  414.70   13.98   0
   0  -7   6  278.00   16.25   0
   0  -3   3 1213.38   22.36   0
   0   3  -4 4544.64   46.49   0
   2  -5   4  157.44   11.86   0
   2   5  -9  172.40   12.81   0
   3   5 -10    5.27    5.24   0
   4  -5   3  149.14   12.65   0
   4   5 -11  180.80   13.29   0
   5   3  -8    5.06    2.85   0
   6   0  -4  451.08   10.82   0
   7   2  -9    0.89    2.44   0
   7   4 -14   82.88    9.94   0
   9  -3  -4   20.41    6.15   0
  -7   0  -3   34.98    8.10   0
  -6   1  -3   55.48    8.64   0
  -5 -11   7   23.99    6.47   0
  -4   2  -3  244.03   14.25   0
  -3   0   0  181.51    7.44   0
  -3   4  -6   95.03   11.47   0
  -2   3  -4   92.37    9.12   0
  -1   3  -4   36.92    6.14   0
   0   4  -6   62.53    8.09   0
   0   5  -8   87.56   10.45   0
   1  -7   6    3.44    5.68   0
   1   2  -3  146.30    6.32   0
   2   4  -7    2.48    3.65   0
   4  -6   4  479.16   22.81   0
   4   4  -9  308.29   14.24   0
   5   5 -13   11.15    6.75   0
   6   4 -12   12.38    5.69   0
   8  -1  -5   33.97    4.76   0
  10  -4  -4    3.47    5.78   0
  -6 -10   6    7.24    4.21   0
  -6   0  -2  228.05   14.32   0
  -5   0  -1   11.53    4.13   0
  -5   2  -4  616.21   25.03   0
  -4 -12   8   15.45    6.89   0
  -3 -11   8   18.60    6.99   0
  -3  -4   4    2.10    2.32   0
  -2   4  -6  373.13   19.32   0
  -2   5  -8 2310.18   51.82   0
  -1  -8   7  114.32   11.08   0
  -1   4  -6  167.26   12.66   0
   0  -4   4   21.17    4.58   0
   2  -6   5   13.41    5.72   0
   3  -4   3  918.27   26.33   0
   3  -3   2   72.16    7.44   0
   3  -2   1  401.91   14.16   0
   3   3  -6   67.98    5.63   0
   3   4  -8    0.75    3.79   0
   4   0  -2    7.54    2.42   0
   4   3  -7   21.66    3.78   0
   8   2 -11    1.98    3.22   0
   9  -2  -5   33.52    5.93   0
  11  -3  -7   16.15    5.54   0
  12  -3  -9    2.23    4.29   0
  -9  -6  -1    6.76    5.77   0
  -9  -5  -2    2.76    6.32   0
  -8  -6   1    8.51    4.32   0
  -7  -4   1  108.59    7.74   0
  -7  -3   0   34.93    5.95   0
  -7  -2  -1  117.54   10.21   0
  -5  -1   0  936.15   20.63   0
  -4   3  -5  166.03   13.63   0
  -2 -10   8   58.29    9.46   0
  -2  -8   7   31.01    6.43   0
  -2  -5   5   96.76    7.55   0
  -1  -5   5   92.63    8.20   0
   0  -8   7  139.43   12.78   0
   0  -5   5   49.06    7.14   0
   1  -3   3  103.34    8.10   0
   1  -2   2   23.11    4.44   0
   1   5  -9   99.27   10.85   0
   2  -7   6   14.84    6.75   0
   3  -5   4    9.96    6.44   0
   4   5 -12  638.54   25.42   0
   6  -5   2   25.23    7.18   0
   6  -4   1    0.10    4.63   0
   6  -3   0 1483.61   33.15   0
   7  -5   1  289.61   17.95   0
   7  -4   0  943.89   29.34   0
   7   4 -15  220.17   15.96   0
   8  -5   0    1.85    5.54   0
   8  -4  -1    0.51    5.17   0
   8   3 -14   12.91    5.74   0
  10  -3  -5    6.13    5.13   0
  -8  -2  -3    2.69    6.35   0
  -6  -4   2   11.69    2.87   0
  -6  -1  -1  640.07   20.94   0
  -6   1  -4   33.18    8.01   0
  -5  -3   2   68.19    3.90   0
  -5  -2   1  388.15   11.30   0
  -4  -9   7   19.32    5.40   0
  -4   1  -2  119.27    9.37   0
  -3  -1   1   21.41    2.31   0
  -3   2  -3    3.75    3.85   0
  -3   4  -7   66.01   10.55   0
   0   5  -9   -1.29    5.39   0
   1  -8   7    7.19    5.36   0
   1  -4   4  224.50   12.29   0
   1   4  -7  113.99    9.83   0
   2   5 -10   -3.23    4.37   0
   3  -6   5  378.56   20.11   0
   3   5 -11   38.41    7.65   0
   5  -4   2    3.64    5.02   0
   5   4 -11   67.46    8.24   0
   7   0  -5  242.73    7.78   0
   9  -5  -1    1.51    5.14   0
  -8  -8   2    1.63    3.52   0
  -8  -5   0  126.51   10.28   0
  -8  -4  -1   65.45    8.99   0
  -8  -3  -2    1.87    5.76   0
  -7  -7   3    0.12    2.28   0
  -6  -3   1    1.33    2.79   0
  -6  -2   0  122.26    8.56   0
  -5 -13   8   17.11    6.78   0
  -5 -10   7   19.30    5.76   0
  -5  -8   6   23.71    4.59   0
  -5   1  -3   13.95    5.54   0
  -5   2  -5 1283.50   37.92   0
  -4 -11   8    1.26    5.37   0
  -4  -7   6   -0.69    3.20   0
  -4   3  -6  248.12   17.59   0
  -3 -10   8    1.05    4.40   0
  -3  -8   7    3.66    4.29   0
  -3   3  -5   57.32    8.33   0
  -2   0   0    5.46    2.02   0
  -1  -9   8   -1.82    4.89   0
  -1  -6   6    3.28    4.32   0
   0  -6   6  692.89   23.74   0
   1  -5   5    7.91    5.48   0
   1  -1   1 2301.43   23.17   0
   1   3  -5  341.53   13.01   0
   1   5 -10    4.18    5.66   0
   4   5 -13  223.53   16.66   0
   5  -5   3    4.09    4.92   0
   5  -3   1  300.59   15.11   0
   6   3 -10   22.46    4.65   0
   6   4 -13   -0.06    5.32   0
   7   3 -12   10.74    5.06   0
  10  -1  -8  131.75    6.73   0
  11  -4  -5   -0.27    5.16   0
  12  -4  -7    0.07    5.28   0
  -6 -12   7    5.75    4.63   0
  -6   0  -3   32.88    7.17   0
  -4   2  -4  232.11   14.61   0
  -3  -5   5    0.09    2.64   0
  -2  -9   8   32.00    7.81   0
  -2  -6   6   10.75    4.25   0
  -2   2  -3  411.35   15.17   0
  -2   3  -5  123.75   10.89   0
   0   2  -3  345.76   11.00   0
   0   4  -7   31.87    6.47   0
   2   4  -8  106.78    9.54   0
   2   5 -11    7.80    5.95   0
   3   5 -12   22.76    7.76   0
   4   4 -10   63.41    7.91   0
   8   3 -15   37.59    7.94   0
   9   2 -14   -0.09    4.40   0
  -7  -2  -2   80.40    9.86   0
  -5 -12   8    1.93    5.10   0
  -4   0  -1  162.55    9.36   0
  -1  -7   7   37.86    7.07   0
  -1   2  -3  690.95   17.47   0
  -1   3  -5   15.83    5.49   0
   0  -7   7   44.20    8.17   0
   0   3  -5  171.05   10.31   0
   1  -6   6   54.20    8.01   0
   2  -5   5  123.76   11.42   0
   2  -4   4   90.16    8.85   0
   2  -3   3    3.21    3.60   0
   3   4  -9   14.62    4.88   0
   4  -6   5  345.51   20.01   0
   4  -5   4  497.17   21.95   0
   4  -4   3    0.25    4.03   0
   4  -3   2   22.91    5.91   0
   6   4 -14   96.02   11.55   0
   8  -2  -3    4.17    3.93   0
   9  -3  -3   84.66    9.32   0
   9  -1  -6  100.32    6.77   0
   9   1 -11    4.16    2.86   0
  10  -2  -6   11.28    4.60   0
  10   1 -14   -0.82    3.99   0
  11  -2  -8   -0.78    3.50   0
  -8  -7   1    5.02    4.55   0
  -8  -4  -2   13.43    7.07   0
  -6  -1  -2   97.10    9.87   0
  -5   0  -2    1.84    3.85   0
  -5   1  -4   10.32    5.96   0
  -4 -10   8   35.66    7.18   0
  -3 -11   9   42.35    9.06   0
  -3  -9   8    0.49    4.65   0
  -3  -6   6  440.98   15.26   0
  -3   1  -2   69.08    6.83   0
  -3   3  -6    7.83    5.32   0
  -2  -7   7    0.56    3.89   0
  -2   4  -8  367.82   20.96   0
   1  -7   7   43.59    8.46   0
   1   4  -8   22.14    6.17   0
   2  -6   6   10.08    6.49   0
   2  -2   2 1796.87   28.45   0
   5   3  -9   14.91    4.14   0
   5   4 -12   60.00    8.26   0
   6  -1  -2  246.60   10.80   0
   8   3 -16   63.38   10.46   0
  11  -3  -6   28.30    6.40   0
  -8  -6   0    3.24    5.12   0
  -8  -5  -1    0.05    5.51   0
  -7  -3  -1    6.96    5.03   0
  -6 -11   7    3.30    4.08   0
  -6  -9   6   98.46    6.09   0
  -6   0  -4    6.90    5.77   0
  -4 -12   9   21.88    7.35   0
  -4  -8   7   47.20    6.37   0
  -4   1  -3  213.18   13.09   0
  -4   2  -5   10.62    5.42   0
  -3   2  -4  300.84   15.38   0
  -1   4  -8  361.31   19.61   0
   0  -8   8  656.05   26.68   0
   0   4  -8  468.07   20.86   0
   2   2  -4   74.75    4.66   0
   4   4 -11   37.29    7.35   0
   7  -4   1   75.05    9.60   0
   7  -1  -3   -0.24    3.01   0
   7   3 -13    8.71    5.57   0
   8  -4   0  648.33   25.38   0
   9   2 -15   -1.44    4.91   0
  12  -3  -8    4.86    4.59   0
  -7  -6   2   28.70    4.53   0
  -7  -4   0   21.06    5.68   0
  -7  -2  -3   98.01   11.69   0
  -5 -11   8   10.56    5.28   0
  -5  -9   7   71.62    7.14   0
  -3   3  -7  123.58   13.03   0
  -2  -8   8    0.03    4.84   0
  -2   3  -6  100.51   10.33   0
   2   4  -9   32.77    6.66   0
   3  -5   5  471.40   21.23   0
   3  -4   4    7.42    4.83   0
   3   4 -10    6.67    4.74   0
   4   3  -8  270.28   11.89   0
   5   4 -13   -1.61    4.48   0
   6  -4   2   21.24    5.85   0
   6   2  -8   -0.84    2.15   0
   6   3 -11   46.40    6.88   0
   7  -3   0  241.62   14.64   0
   8   2 -12   20.92    5.03   0
   9  -2  -4   13.88    4.86   0
  10  -3  -4   15.03    5.78   0
  12  -4  -6    1.80    5.41   0
  -7  -5   1   20.80    4.96   0
  -6  -2  -1    9.34    4.53   0
  -5 -13   9   14.08    6.55   0
  -5  -1  -1  919.28   23.09   0
  -5   1  -5   58.65    9.80   0
  -4  -1   0    8.36    3.02   0
  -4   2  -6  316.90   19.50   0
  -3 -10   9  161.63   13.29   0
  -3  -7   7   87.91    8.24   0
  -2   1  -2 3318.76   36.63   0
  -2   2  -4  178.47   11.45   0
  -1   3  -6    0.79    5.00   0
  -1   4  -9   13.61    6.23   0
   0   4  -9  406.26   21.02   0
   1   3  -6  630.45   19.13   0
   2  -1   1 2509.76   28.33   0
   3  -3   3  173.71   11.32   0
   4   4 -12   -1.72    5.45   0
   5  -5   4    7.08    5.11   0
   5  -4   3    1.60    4.97   0
   6  -3   1  723.97   24.00   0
   7   3 -14   22.08    7.06   0
   9   2 -16   -0.29    5.68   0
  11  -4  -4   -1.55    5.14   0
  -8  -5  -2    4.72    6.55   0
  -7  -3  -2    2.80    5.67   0
  -6  -1  -3   11.31    6.03   0
  -5   0  -3   30.44    6.52   0
  -4 -11   9    7.02    5.70   0
  -4  -9   8   18.25    5.86   0
  -3   2  -5  136.10   11.62   0
  -1  -5   6  518.69   18.48   0
  -1  -4   5  485.46   16.02   0
   0  -6   7    5.80    5.23   0
   0  -5   6    4.34    4.13   0
   0  -4   5   98.35    8.39   0
   0  -3   4 4773.21   47.37   0
   0   3  -6  261.27   13.55   0
   1  -5   6    6.17    5.54   0
   1  -4   5   11.88    5.40   0
   2   4 -10  101.97   10.74   0
   3  -2   2  124.20    8.93   0
   3   4 -11    5.76    5.20   0
   5  -3   2    2.56    4.50   0
   7   2 -10    2.62    3.40   0
   7   3 -15   86.31   11.27   0
   8  -1  -4   47.58    5.34   0
  -8  -6  -1    7.06    6.03   0
  -6  -3   0   73.09    7.14   0
  -4   0  -2   19.34    4.86   0
  -4   1  -4  271.26   15.57   0
  -3  -8   8   69.61    8.33   0
  -3   0  -1   33.35    4.43   0
  -3   1  -3    7.56    4.65   0
  -2  -9   9    1.31    5.35   0
  -1  -6   7   48.59    7.47   0
  -1  -3   4  408.68   12.75   0
  -1   2  -4  141.99    9.43   0
   0  -7   8   54.19    8.86   0
   1  -6   7   22.98    6.30   0
   1  -3   4   36.94    6.02   0
   1   4 -10  722.51   27.48   0
   4  -5   5   86.48   10.24   0
   4  -4   4    2.61    5.22   0
   4   4 -13   13.67    6.84   0
   5   3 -10    1.42    3.60   0
   6   3 -12   39.61    7.29   0
   8   2 -13   13.95    5.51   0
  -8  -8   1   20.58    5.61   0
  -8  -7   0    6.66    5.33   0
  -7  -4  -1   -0.85    4.96   0
  -6  -1  -4   20.27    7.02   0
  -5 -12   9    2.73    5.15   0
  -5 -10   8  109.27    9.20   0
  -5  -2   0 1058.09   22.08   0
  -5   0  -4   16.68    6.25   0
  -4  -6   6  605.53   15.30   0
  -3   2  -6    2.34    5.77   0
  -2  -6   7   12.88    4.95   0
  -2  -5   6    2.26    3.23   0
  -2  -4   5   78.43    6.43   0
  -2   3  -8  187.78   15.30   0
  -1  -7   8  737.86   25.87   0
  -1   3  -7  344.59   17.92   0
   0   2  -4  197.47    9.80   0
   1   2  -4 1148.19   19.72   0
   2  -6   7  274.75   17.39   0
   2  -5   6 1688.42   39.02   0
   2  -4   5   35.79    6.65   0
   2   3  -7   40.99    5.97   0
   2   4 -11   35.62    7.41   0
   3   2  -5   47.92    4.06   0
   3   4 -12   11.33    6.22   0
   4  -3   3   16.53    5.75   0
   5  -2   1   15.91    4.80   0
   8  -2  -2   11.02    5.24   0
  -7  -3  -3   17.81    7.33   0
  -6  -2  -2    8.18    5.16   0
  -5  -1  -2  272.32   14.30   0
  -4 -10   9   77.05    9.24   0
  -4   1  -5  177.20   14.18   0
  -3  -9   9    3.93    4.96   0
  -2  -7   8  129.00   11.13   0
  -2   2  -5    3.79    4.29   0
  -1  -8   9 1144.59   34.35   0
  -1   1  -2   18.69    3.37   0
   0  -2   3  358.77   11.36   0
   0   3  -7   91.78    9.29   0
   1   3  -7   15.97    5.45   0
   2  -3   4   90.03    8.78   0
   3   3  -8 1118.18   25.90   0
   6  -4   3   -0.75    4.88   0
   6   3 -13   35.85    7.73   0
   7  -4   2  246.67   16.41   0
   8  -4   1  189.82   14.87   0
   8   2 -14    5.25    5.59   0
  11  -3  -5   10.69    5.37   0
  -8  -6  -2    0.71    6.05   0
  -5   0  -5  140.24   13.55   0
  -3   2  -7   24.57    7.06   0
  -2  -3   4   17.89    3.21   0
  -1  -2   3  140.99    6.48   0
  -1   3  -8  108.07   11.44   0
   1  -2   3  701.54   17.66   0
   1   1  -2   10.03    1.69   0
   3  -5   6  313.33   18.15   0
   3  -4   5  130.95   11.90   0
   3  -1   1 1421.06   24.13   0
   5   3 -11   14.77    5.23   0
   6   3 -14   13.84    6.76   0
   7  -3   1  163.87   12.82   0
   9  -4   0   67.79    9.62   0
  10  -3  -3    8.83    5.42   0
  11  -4  -3    1.99    5.64   0
  -6  -2  -3    0.31    5.29   0
  -4   0  -3    1.94    4.26   0
  -3   1  -4  134.69   10.65   0
  -2  -8   9   18.34    6.19   0
  -2   1  -3 2026.95   32.43   0
  -2   2  -6   55.40    8.85   0
  -1   2  -5   -1.61    4.24   0
  -1   3  -9   65.41    9.87   0
   0   3  -8   -1.14    4.09   0
   1   3  -8   55.35    8.05   0
   2   3  -8   31.25    6.10   0
   4  -2   2  342.69   14.88   0
   5  -4   4    2.22    4.14   0
   6  -3   2   39.09    7.16   0
   2  -2   3  387.94   14.57   0
   3  -3   4   98.85    9.35   0
 -10  -1   6    1.67    4.50   0
  -9   1   2  213.31   15.44   0
  -8  -7  15   15.70    6.35   0
  -8  -5  13    1.08    4.24   0
  -8  -1   7    8.55    2.82   0
  -7  -7  15    1.21    5.84   0
  -7  -5  13    0.17    4.53   0
  -7   1   3   -0.61    2.94   0
  -7   2   0  169.42   12.99   0
  -6  -6  14    5.48    5.99   0
  -6   1   3   92.24    6.53   0
  -6   2   0   17.80    5.45   0
  -4  -4  11   41.31    7.01   0
  -4   2  -1  270.36   13.31   0
  -3   2  -2  127.67    9.27   0
  -2  -1   5   55.19    4.83   0
  -2   2  -4  160.71   11.53   0
  -1   2  -8    1.82    6.01   0
  -1   2  -7   40.91    7.67   0
   0  -4   8  459.10   21.03   0
   1  -3   5   19.51    5.34   0
   1   1 -11   18.28    7.21   0
   1   1  -8  380.42   17.63   0
   2  -5   7 2870.71   55.52   0
   8  -6 -15   -1.07    4.77   0
   9  -8  -4   17.57    6.63   0
  10  -9  -6   82.40    9.69   0
  -8  -4  12    2.48    3.63   0
  -8   0   5    6.67    3.60   0
  -7  -4  12   -0.29    4.09   0
  -6  -5  13    4.77    5.15   0
  -4   1   2   70.77    4.79   0
  -3  -5  12   18.20    7.07   0
  -2  -4  10  100.96   10.42   0
  -2   1   0  813.29   14.12   0
  -1  -1   4   61.97    5.42   0
  -1   2  -9   71.64   10.26   0
   1  -4   7  623.10   24.56   0
   1   1 -10   26.06    6.71   0
   1   1  -9  475.88   20.92   0
   3  -4   4    7.43    6.11   0
   4  -5   4  478.78   22.54   0
   4  -4   2   69.07    8.75   0
   7  -7   1   36.25    8.36   0
   7  -5 -16    2.08    6.12   0
  11 -10  -9   45.75    6.81   0
 -11  -1   4    3.69    7.45   0
 -10   0   3  144.08   13.72   0
  -9  -5  13   19.80    4.27   0
  -9   1   1   22.17    8.33   0
  -8   1   2  182.81   13.13   0
  -7   2  -1  152.77   13.50   0
  -6  -4  12   13.78    5.35   0
  -6   2  -1   52.28    8.08   0
  -5  -6  14   59.88    9.64   0
  -5  -5  13    8.52    6.26   0
  -5   2  -1   15.83    5.38   0
  -4  -3  10  146.83   10.29   0
  -3  -1   6    1.06    2.55   0
  -3   1   1  216.78    7.70   0
  -3   2  -3   -0.92    4.65   0
  -2  -2   7  301.27   13.07   0
  -2   2  -5    3.07    4.57   0
  -1  -2   6  572.09   18.04   0
   0   1  -4  113.32    7.57   0
   1  -1   1 2291.63   23.96   0
   2   0 -12   17.93    7.15   0
   3  -5   6  308.62   19.25   0
   3  -3   2   60.97    7.13   0
   5  -6   4  563.99   26.10   0
   5  -5   2   -1.65    4.19   0
   6  -4 -16    8.23    7.59   0
   7  -6  -1    2.00    4.53   0
   7  -5  -4   37.21    5.45   0
   8  -6  -5   -1.74    3.57   0
   9  -7  -7   15.51    4.62   0
  10  -9  -5   14.62    6.90   0
  -9   0   4  123.66   10.59   0
  -7   0   5  208.38    8.64   0
  -7   2  -2   -2.30    5.62   0
  -6   0   5  515.70   10.40   0
  -5  -2   9  259.95   10.33   0
  -4   2  -2  350.44   16.28   0
  -3  -4  11    1.63    4.47   0
  -3  -2   8 2039.29   32.54   0
  -2   2  -8  175.30   15.11   0
  -2   2  -7    9.29    5.82   0
  -2   2  -6   59.52    8.79   0
  -1  -3   8   47.96    7.49   0
   0  -2   5  100.81    8.49   0
   2  -4   6  397.93   20.17   0
   2  -3   4   81.06    8.53   0
   2   0 -11    2.91    5.29   0
   2   0  -6   -1.03    2.68   0
   4  -3   0   75.52    7.31   0
   5  -4   0   27.77    5.89   0
   5  -3 -15  115.17   13.41   0
   5  -3  -3   31.91    4.14   0
   6  -6   2  153.30   13.86   0
   7  -5 -15   15.42    6.57   0
   8  -6 -14    3.96    4.52   0
  11 -10  -8    4.07    5.11   0
 -11  -3   8   41.45    6.81   0
 -11  -2   6    1.83    5.71   0
 -10  -1   5   14.89    6.30   0
  -7   1   2   80.20    8.30   0
  -6   2  -3   25.59    7.93   0
  -6   2  -2    0.56    4.22   0
  -5  -4  12   49.71    7.37   0
  -5   2  -2    5.36    4.40   0
  -4  -5  13  237.72   16.23   0
  -4   2  -3  240.63   15.06   0
  -3   2  -5  130.87   12.52   0
  -3   2  -4  316.01   16.65   0
  -2  -3   9   31.95    6.41   0
  -1   1  -2   20.08    3.70   0
   0  -3   7  105.46    9.92   0
   0   1 -10   72.42   10.93   0
   0   1  -5  296.55   13.17   0
   2  -2   2 1790.85   29.71   0
   2   0 -10  145.24   12.15   0
   2   0  -9   12.68    5.17   0
   2   0  -8   -2.35    4.15   0
   3  -1 -13    5.86    6.56   0
   4  -2 -14  124.23   13.30   0
   6  -5   0   80.58    9.17   0
   6  -4 -15   35.19    8.49   0
   6  -4  -3   13.19    3.72   0
   9  -7  -6    4.30    4.47   0
  10  -9  -4   27.82    7.70   0
  11 -10  -7    0.30    5.21   0
 -10  -3   9   14.22    3.99   0
  -9  -1   6   36.82    5.82   0
  -7  -3  11   21.48    4.14   0
  -7  -1   7    1.67    1.66   0
  -6  -3  11   44.02    5.81   0
  -6   1   2  248.96   11.96   0
  -5   1   2  105.58    7.00   0
  -5   2  -4  599.92   26.46   0
  -5   2  -3   37.96    7.54   0
  -4   2  -5    1.24    6.13   0
  -4   2  -4  212.24   14.94   0
  -3   2  -7   24.37    7.32   0
  -3   2  -6    3.31    5.21   0
   0  -4   9  393.18   20.58   0
   0  -1   3  291.58   10.41   0
   0   1  -9  469.13   22.41   0
   0   1  -8   18.40    6.99   0
   0   1  -7  666.23   23.56   0
   0   1  -6   49.57    7.11   0
   1  -3   6    3.55    5.41   0
   3  -1 -12    9.95    6.26   0
   4  -5   5   82.61   11.24   0
   4  -4   3    6.80    5.59   0
   4  -2  -3  524.37   10.32   0
   5  -5   3   14.34    6.83   0
   5  -3 -14    6.40    6.49   0
   7  -6   0  147.25   13.13   0
   7  -5 -14   20.77    6.58   0
   8  -7  -1   10.23    6.32   0
   8  -6  -4   48.32    6.97   0
 -10  -2   7   68.07    7.76   0
  -9  -2   8    5.04    3.32   0
  -8   0   4   39.36    6.27   0
  -8   1   0   33.36    8.63   0
  -7  -6  15    6.83    5.83   0
  -6  -6  15   28.83    7.99   0
  -4  -4  12   10.87    5.94   0
  -4  -1   7  590.88   12.77   0
  -3  -3  10    3.65    4.10   0
  -3   0   4    3.03    1.15   0
  -1  -4  10  627.36   25.20   0
   1  -4   8  367.98   20.20   0
   1  -2   4  143.40    9.69   0
   3  -4   5  135.27   12.30   0
   3  -1 -11    2.58    5.36   0
   4  -2 -13   45.77    8.32   0
   6  -4 -14   91.65   10.60   0
   7  -5  -3   38.26    5.94   0
   8  -6 -13   -0.04    4.00   0
   9  -7  -5    7.13    5.19   0
  10  -8  -9   27.57    4.12   0
  11 -10  -6    1.35    5.66   0
 -11  -2   5   71.27   11.04   0
 -10  -1   4   18.03    7.75   0
  -9   0   2  235.92   17.07   0
  -7  -5  14   20.35    6.27   0
  -7   1   1   47.82    7.41   0
  -6  -5  14    7.45    6.06   0
  -5  -3  11   20.81    5.29   0
  -2  -4  11   30.32    7.23   0
  -1   1  -3  746.66   18.57   0
   1   0 -11  162.76   14.91   0
   2  -4   7 1181.60   35.52   0
   2  -3   5  120.52   11.19   0
   3  -3   3  180.46   12.09   0
   3  -1 -10  290.88   15.70   0
   4  -2 -12   20.03    6.70   0
   5  -4   1   15.24    5.68   0
   5  -3 -13  105.29   11.02   0
   6  -5   1   48.41    8.19   0
   8  -7 -16    3.59    6.23   0
   8  -7   0  159.95   14.86   0
  10  -8  -8    5.42    3.95   0
  11 -10  -5   38.78    8.60   0
  -8  -6  15   -0.13    4.71   0
  -7   1   0   23.50    6.79   0
  -6   1   1   47.60    6.86   0
  -5  -5  14   -3.83    5.53   0
  -4   1   1    5.42    2.81   0
  -1  -2   7  188.46   11.79   0
  -1   1  -8  176.48   14.87   0
   1   0 -10    3.55    5.71   0
   3  -1  -9  693.34   21.55   0
   4  -3   1   86.34    8.51   0
   6  -4 -13  338.56   16.98   0
   7  -6   1   11.85    6.37   0
   7  -5 -13  135.79   10.45   0
   8  -6  -3    3.52    4.99   0
  10  -8  -7    2.84    4.48   0
 -11  -3   7    1.73    5.85   0
 -10  -1   3   12.03    7.87   0
  -9  -1   5   -0.21    5.06   0
  -8  -5  14    5.89    4.57   0
  -8   0   3  263.90   14.96   0
  -7   0   4   44.12    5.77   0
  -7   1  -1   86.18   11.11   0
  -6  -4  13    3.17    5.03   0
  -5   1   1   33.97    5.13   0
  -4  -3  11   71.84    8.15   0
  -3  -4  12   13.92    6.28   0
  -3   1   0   45.80    4.87   0
  -2  -2   8   58.51    7.04   0
  -1  -3   9 1196.33   32.30   0
  -1   1  -7   77.82    9.71   0
  -1   1  -6   86.60    9.40   0
  -1   1  -5   11.14    4.79   0
  -1   1  -4  417.67   15.75   0
   0  -3   8    3.37    4.54   0
   0  -2   6  397.80   16.79   0
   1   0  -9   31.93    7.63   0
   1   0  -3   31.57    3.29   0
   2  -1 -12   64.99   10.58   0
   3  -1  -8  130.36    9.02   0
   4  -4   4    2.52    5.70   0
   4  -2 -11   60.62    8.15   0
   5  -5   4    7.14    5.46   0
   5  -3 -12   98.50   10.00   0
   8  -6 -12    6.38    3.90   0
   9  -7  -4   45.88    7.58   0
  10  -8  -6    1.97    4.89   0
 -10  -2   6   15.23    6.45   0
  -7  -4  13   20.31    5.26   0
  -6   1   0   37.34    6.86   0
  -5  -4  13   -1.85    4.97   0
  -4  -5  14    4.86    6.20   0
  -2  -3  10  705.16   24.70   0
  -2  -1   6   69.77    6.18   0
  -2   1  -8  921.08   33.59   0
  -2   1  -7  424.99   22.29   0
  -2   1  -2 3350.68   39.80   0
  -1  -4  11  114.73   12.36   0
  -1  -1   5  492.26   14.77   0
   0  -4  10  711.60   28.43   0
   1  -4   9   10.32    6.93   0
   1  -3   7  344.65   18.18   0
   1   0  -8 1193.05   31.12   0
   3  -4   6   91.96   11.03   0
   3  -1  -7    9.11    3.34   0
   3  -1  -6   27.58    3.72   0
   5  -4   2    1.67    5.08   0
   6  -5   2   33.73    7.87   0
   8  -7 -15    1.66    5.78   0
 -11  -3   6   43.92    9.37   0
  -8  -1   6   38.68    5.41   0
  -8   0   2  518.29   22.46   0
  -6   1  -3   62.79   10.70   0
  -6   1  -2  135.02   13.20   0
  -6   1  -1   44.51    8.01   0
  -5   1   0    1.84    3.88   0
  -4   1   0   -0.39    3.20   0
  -3   1  -1 1378.81   26.19   0
  -2  -4  12   13.63    6.42   0
  -2   1  -6   89.34   10.48   0
  -2   1  -5   49.76    8.45   0
  -2   1  -3 1998.64   34.52   0
   0   0 -10    4.54    5.56   0
   1  -2   5    2.83    4.01   0
   1  -1   2   16.47    3.73   0
   1   0  -7 1302.52   30.20   0
   2  -1 -11  111.08   12.03   0
   3  -3   4   86.84    9.56   0
   3  -2   1  414.45   14.75   0
   4  -2 -10  275.45   14.00   0
   6  -5 -15   11.57    7.32   0
   6  -4 -12  287.26   14.55   0
   7  -6 -15   14.08    7.25   0
   7  -5 -12  209.94   11.51   0
   9  -7  -3   24.04    6.96   0
  10  -8  -5   31.80    7.00   0
 -10  -2   5    2.33    6.48   0
  -9  -1   4    1.48    5.77   0
  -8   0   1   65.75   10.01   0
  -6  -2  10   31.68    4.09   0
  -5   1  -4   13.98    7.09   0
  -5   1  -3   19.94    7.20   0
  -5   1  -2   -1.17    5.01   0
  -5   1  -1    8.31    5.11   0
  -4  -4  13   13.00    5.59   0
  -4   1  -5  166.23   14.99   0
  -4   1  -1   87.30    8.51   0
  -3  -3  11   52.66    7.71   0
  -3  -1   7   54.79    5.33   0
  -3   1  -6   -1.78    5.08   0
  -3   1  -5  384.99   20.22   0
  -2   1  -4  383.33   16.91   0
   0  -1   4  120.16    8.15   0
   0   0  -9   -0.10    5.88   0
   1   0  -6 2586.80   38.00   0
   1   0  -5  546.04   15.86   0
   1   0  -4   58.24    5.01   0
   2  -3   6   96.57   10.49   0
   3  -2 -12   18.63    6.83   0
   4  -4   5   34.46    8.42   0
   4  -3   2   24.25    5.78   0
   4  -2  -2  107.91    6.26   0
   5  -4 -14    2.39    6.68   0
   9  -8 -14    1.32    4.55   0
  10  -8  -4    3.13    6.06   0
 -10  -3   8   53.81    7.23   0
  -9  -1   3    2.27    6.59   0
  -8  -4  13    6.71    3.66   0
  -7  -6  16   -1.39    5.42   0
  -7   0   3  106.90    8.99   0
  -6  -5  15  140.66   12.38   0
  -6   0   4  407.78   12.34   0
  -5  -5  15    2.35    6.08   0
  -5  -2  10    7.17    3.33   0
  -4   1  -3  224.85   15.00   0
  -4   1  -2  111.33   10.36   0
  -3  -4  13   20.49    7.26   0
  -3   1  -4  137.45   11.68   0
  -3   1  -3   13.99    5.08   0
  -3   1  -2   64.32    7.15   0
  -1  -3  10 1536.23   38.73   0
  -1  -2   8  115.44   10.22   0
   0  -3   9  128.08   12.47   0
   2  -1 -10  142.72   12.49   0
   3  -4   7   58.98    9.66   0
   4  -3 -13   -0.67    5.09   0
   4  -2  -9  435.14   15.68   0
   5  -4   3    5.02    5.90   0
   6  -5   3  181.34   15.42   0
 -10  -2   4   25.93    8.94   0
  -9  -2   7   27.50    5.62   0
  -9  -1   2    2.79    7.40   0
  -7  -5  15   60.79    8.34   0
  -7   0   2   30.67    6.59   0
  -6  -3  12   35.24    5.84   0
  -5  -3  12    2.62    4.01   0
  -4  -2  10  272.12   13.04   0
  -2  -3  11  186.25   14.01   0
  -2  -2   9    1.20    4.18   0
   0  -2   7  309.62   15.91   0
   0   0  -8  660.88   25.31   0
   1  -3   8   99.97   11.05   0
   2  -2   4  173.83   11.69   0
   2  -1  -9  336.00   17.05   0
   3  -3   5   59.02    9.45   0
   5  -3 -10   -2.54    3.40   0
   6  -5 -14   -0.66    6.09   0
   6  -4 -11  142.31    9.73   0
   6  -4   0  509.31   20.53   0
   7  -6 -14    2.12    5.83   0
   8  -7 -14    1.29    5.22   0
   8  -6 -11   -0.41    3.19   0
   8  -6   0   29.32    8.64   0
   9  -7  -1   41.87    9.33   0
  11  -9  -8    1.58    3.92   0
  11  -9  -7    8.99    5.02   0
  11  -9  -6    1.66    5.32   0
 -10  -4  10   10.23    4.24   0
  -8  -1   5    1.83    4.03   0
  -7   0  -1    4.40    6.40   0
  -7   0   0   14.36    7.16   0
  -7   0   1  179.57   13.83   0
  -5  -1   8  216.95    7.08   0
  -4  -3  12    8.73    5.43   0
   0   0  -7 5118.69   64.90   0
   1  -2   6   -2.42    3.98   0
   1  -1 -10  247.69   17.34   0
   2  -3   7   86.78   10.65   0
   3  -2 -11   12.71    5.85   0
   3  -2   2  119.90    9.26   0
   4  -3 -12   88.89   10.87   0
   4  -3   3   18.13    5.86   0
   4  -2  -8   62.36    5.89   0
   5  -4 -13   11.60    7.10   0
   5  -3   0 1407.47   30.60   0
   7  -5 -11    7.90    4.26   0
  11  -9  -5   12.53    6.52   0
 -11  -4   7   17.16    7.75   0
 -10  -3   7  102.23   10.54   0
  -7  -3  12    7.23    3.69   0
  -6  -4  14  103.39    9.95   0
  -6   0   3  267.03   12.05   0
  -5  -4  14    2.68    5.71   0
  -5   0   4   91.39    4.94   0
  -4  -4  14    5.30    6.38   0
  -3  -3  12    0.57    5.12   0
  -3  -2  10    4.11    4.45   0
  -1  -1   6    2.03    3.75   0
   0   0  -6 7098.92   70.39   0
   1  -1   3  786.74   19.40   0
   2  -1  -8    3.65    4.36   0
   5  -4   4    5.42    6.12   0
   6  -4   1    1.34    4.90   0
   7  -5   1  287.85   18.00   0
  11  -9  -4   87.62   11.11   0
  -9  -2   6    5.65    5.52   0
  -8  -5  15    1.38    4.52   0
  -8  -1   4    4.11    4.71   0
  -2  -1   7   10.37    3.98   0
  -2   0  -7  449.05   23.32   0
  -1  -3  11  421.59   21.77   0
  -1   0  -7   11.42    6.05   0
   0  -3  10  307.36   18.82   0
   0  -1   5  296.37   13.40   0
   1  -3   9   60.91    9.99   0
   1  -1  -9  217.23   15.41   0
   2  -2   5    8.82    5.96   0
   3  -3   6    0.11    5.94   0
   4  -3   4  253.31   16.52   0
   4  -2  -7   39.66    4.19   0
   5  -3  -9  447.97   14.51   0
   5  -3   1  350.69   16.90   0
   6  -5 -13   39.96    8.22   0
   6  -4 -10    5.13    3.69   0
   9  -8 -13   14.40    5.41   0
 -10  -3   6   24.12    7.76   0
  -8  -2   8    1.06    2.90   0
  -8  -1   1    7.25    7.24   0
  -7  -6  17   -2.39    5.44   0
  -7  -4  14   82.91    8.13   0
  -7  -1   6   41.69    4.65   0
  -6   0  -1  202.36   15.44   0
  -6   0   0  224.34   15.18   0
  -6   0   1   68.58    8.51   0
  -6   0   2   50.81    6.79   0
  -4   0   4   86.15    3.14   0
  -3   0  -6   21.27    7.74   0
  -2  -3  12    0.83    5.09   0
  -1  -2   9  434.16   19.55   0
  -1   0  -6  204.54   14.25   0
   0  -2   8   -1.12    3.91   0
   0   0  -5 1507.75   29.64   0
   2  -3   8  214.80   16.68   0
   2  -2 -11   94.17   11.60   0
   2  -1  -7 1578.13   30.18   0
   2  -1   1 2493.91   30.77   0
   3  -2   3    3.62    4.20   0
   4  -3 -11   29.50    6.99   0
   4  -2   0  255.17   12.07   0
   5  -4 -12    6.73    5.56   0
   6  -4   2   20.16    6.84   0
   7  -6 -13   17.92    6.45   0
   7  -5   2   40.89    8.99   0
   7  -4  -5   11.58    3.10   0
   7  -4  -4   41.32    5.13   0
   8  -8 -15   42.82    9.29   0
   8  -7 -13   -0.49    5.12   0
   8  -5  -6    8.29    3.02   0
   8  -5  -5  111.16    7.63   0
   8  -5  -4  552.00   18.02   0
   9  -7 -10    0.85    2.43   0
 -10  -3   5   -1.05    6.90   0
  -9  -3   9   50.43    5.70   0
  -9  -2   4    6.92    6.66   0
  -9  -2   5    6.31    5.96   0
  -6  -5  16   80.92   10.43   0
  -5  -3  13   13.00    5.73   0
  -5   0  -3   32.30    8.27   0
  -4   0  -5   64.27   10.13   0
  -3  -1   8  121.02    8.28   0
  -2  -2  10  241.33   14.71   0
  -2   0  -6    4.06    5.55   0
   0  -1  -9   34.84    8.52   0
   0   0  -4  208.34   10.43   0
   1  -2   7   50.30    8.09   0
   3  -3 -12   -0.52    5.45   0
   7  -4  -6  484.36    9.06   0
   7  -4  -3    0.54    3.57   0
   8  -5  -3   41.75    6.97   0
   9  -6  -6   21.79    4.61   0
   9  -6  -5   24.91    5.58   0
   9  -6  -4   26.72    6.38   0
  12 -10  -6    7.58    5.92   0
  12 -10  -5   28.98    8.23   0
 -10  -4   9   19.11    5.94   0
  -9  -2   3   65.41   10.92   0
  -7  -5  16   33.67    7.49   0
  -6  -3  13   43.70    6.67   0
  -5  -2  11   48.73    6.28   0
  -5   0  -2    5.83    6.05   0
  -5   0   3   45.29    4.85   0
  -4  -3  13    9.49    5.07   0
  -4  -2  11  105.88    9.19   0
  -4   0  -4    5.35    5.49   0
  -3   0  -5   10.63    5.76   0
  -2   0  -5   57.86    9.06   0
  -1   0  -5   13.07    5.07   0
   0   0  -3 1437.13   22.23   0
   1  -1  -8 2704.80   47.74   0
   1  -1   4  423.64   16.02   0
   2  -2 -10   64.86    9.45   0
   2  -2   6   53.85    9.07   0
   3  -3   7  106.54   12.12   0
   3  -2  -9 1778.75   35.67   0
   3  -2   4  326.77   17.31   0
   4  -3   5  161.09   13.97   0
   5  -3   2    2.12    4.29   0
   6  -6 -14   -1.44    6.56   0
   6  -4   3    1.65    5.78   0
   7  -5 -10   15.94    4.06   0
   9  -6  -3  143.97   11.93   0
  10  -9 -12   57.28    6.13   0
  -7  -1   5   30.55    5.11   0
  -6  -4  15  103.10   10.60   0
  -5  -4  15    0.09    5.52   0
  -5   0  -1   15.74    6.08   0
  -5   0   0    1.33    4.34   0
  -5   0   2   52.23    5.98   0
  -4   0  -3   -1.29    5.28   0
  -3  -3  13   94.00   11.15   0
  -3  -2  11   29.19    6.21   0
  -3   0  -4   73.69    9.99   0
  -2  -1   8   20.17    5.38   0
  -1  -2  10  184.52   14.21   0
  -1  -1   7    1.74    3.57   0
   0  -2   9    3.16    5.67   0
   0  -1  -8  108.64   11.91   0
   0  -1   6   51.81    7.46   0
   2  -1  -6  133.46    8.32   0
   2  -1   2 3438.96   41.13   0
   4  -2   1  283.24   13.80   0
   6  -5 -12    1.38    5.08   0
   9  -6  -7   16.83    3.30   0
  10  -7  -5   -2.68    4.60   0
  10  -7  -4    0.00    5.19   0
  10  -7  -3    1.14    5.88   0
  -7  -1   0   30.08    8.27   0
  -7  -1   1   11.54    6.71   0
  -6  -2  11  157.88    8.25   0
  -5   0   1  108.10    8.82   0
  -4   0  -2    7.94    5.54   0
  -2   0  -4   61.05    7.95   0
  -2   0   4   21.18    2.74   0
  -1  -1  -8  271.74   18.28   0
  -1   0  -4   70.85    7.39   0
   1  -2 -10   11.24    6.96   0
   1  -2   8   -1.91    4.39   0
   1  -1  -7 3894.85   52.99   0
   3  -3 -11   15.34    6.33   0
   4  -4 -12   -1.45    5.66   0
   4  -3 -10  328.55   15.99   0
   4  -2  -6    0.31    1.81   0
   5  -5 -13   21.90    7.66   0
   5  -3  -8    6.39    2.86   0
   5  -3   3    2.78    4.77   0
   6  -4  -9   34.00    4.66   0
   6  -3  -4    0.70    2.27   0
   6  -3  -3  151.33    8.47   0
   7  -7 -14    6.06    6.75   0
   8  -8 -14   10.06    6.68   0
   8  -6 -10   30.55    4.16   0
   8  -5   0   10.12    6.59   0
   9  -9 -14    3.73    5.66   0
  10  -7  -6    8.60    4.55   0
 -10  -4   8    2.63    5.63   0
  -9  -3   8  170.76   10.90   0
  -8  -4  14   -0.46    3.24   0
  -8  -2   7   38.36    5.59   0
  -7  -1   2    2.96    5.14   0
  -7  -1   3  203.53   13.20   0
  -7  -1   4   -0.34    3.52   0
  -4  -1   9  535.55   15.74   0
  -4   0  -1  164.95   11.66   0
  -3   0  -3    2.21    4.32   0
  -2  -2  11   93.57   10.35   0
  -2  -1  -7   62.12   10.59   0
  -1   0  -3  999.98   22.30   0
  -1   0   3   31.51    3.46   0
   1  -1   5   23.77    5.57   0
   2  -2  -9  293.68   16.62   0
   2  -2   7    3.95    5.19   0
   2  -1   3 1962.36   34.63   0
   3  -2   5  137.94   12.37   0
   4  -2   2  370.12   17.01   0
   5  -3   4  132.13   13.32   0
   7  -6 -12    0.58    4.94   0
   7  -4   0  961.64   29.82   0
   8  -5   1   95.23   12.40   0
  10  -7  -7   44.24    5.14   0
  11  -8  -4    4.06    6.07   0
  11  -8  -3    3.72    6.57   0
 -10  -4   6   15.57    8.35   0
 -10  -4   7    6.57    6.79   0
  -8  -2   2    5.93    6.90   0
  -7  -4  15  198.27   12.17   0
  -5  -3  14   10.31    5.98   0
  -4  -3  14   -2.81    4.32   0
  -4  -2  12  266.28   14.83   0
  -4   0   0   12.21    4.62   0
  -4   0   3    6.49    2.41   0
  -3  -1   9    9.64    3.90   0
  -3   0  -2  332.89   15.54   0
  -2   0  -3    4.56    4.03   0
  -1  -2  11   74.32   10.34   0
  -1  -1  -7    1.34    5.04   0
  -1  -1   8  341.67   16.51   0
   0  -2  10    9.89    6.48   0
   0  -1  -7 1990.81   41.80   0
   0  -1   7  637.17   22.84   0
   1  -2   9   59.21    9.96   0
   2  -1  -5 1184.18   19.95   0
   4  -2   3  247.80   15.46   0
   6  -6 -13    4.21    6.59   0
   6  -3  -5   35.24    2.79   0
   6  -3   0 1477.70   34.13   0
   7  -4   1   72.21   10.06   0
   8  -7 -12    9.79    5.11   0
   9  -8 -12   36.47    5.97   0
  11  -8  -5    1.32    5.12   0
  -9  -3   4    2.01    7.10   0
  -9  -3   7  276.77   15.20   0
  -8  -5  16   -0.19    4.18   0
  -8  -2   3    2.64    6.21   0
  -8  -2   4   -2.30    5.09   0
  -8  -2   5    8.98    5.67   0
  -8  -2   6    2.49    4.63   0
  -5  -2  12   82.98    8.12   0
  -5  -1  -3   35.31    8.98   0
  -5  -1   9  363.63   10.63   0
  -4   0   2    5.82    2.98   0
  -3  -2  12   62.67    8.79   0
  -3   0   5   15.12    2.28   0
  -2  -1  -6   30.42    8.59   0
  -2  -1   9    7.95    4.63   0
  -2   0  -2 2160.55   33.49   0
  -1   0  -2   73.16    6.19   0
   0  -2  -9   60.44    9.80   0
   1  -2  -9   11.89    5.51   0
   1  -1  -6 3687.03   47.04   0
   1  -1   6   76.00    9.37   0
   2  -1   4  371.50   16.95   0
   3  -3 -10   82.17    9.72   0
   3  -2   6    3.04    5.22   0
   4  -3  -9  592.38   19.65   0
   6  -5 -11   -1.14    4.66   0
   6  -3   1  734.79   25.92   0
   7  -4   2  275.99   18.63   0
  11  -8  -6    2.10    4.70   0
  -9  -4  11    2.81    3.46   0
  -9  -3   5   76.81   10.91   0
  -7  -5  17   18.68    6.80   0
  -6  -4  16   61.66    9.19   0
  -6  -3  14   14.86    5.53   0
  -4  -1  -4   98.55   11.76   0
  -3  -1  -5   44.56    8.53   0
  -3   0  -1   38.36    5.58   0
  -2  -2  12    4.64    5.38   0
  -1  -1  -6  108.80   11.49   0
   0  -1  -6 4679.19   59.31   0
   2  -2  -8  213.45   13.36   0
   4  -4 -11    4.98    5.49   0
   4  -2   4  206.37   14.80   0
   5  -5 -12   31.46    7.23   0
   5  -4 -10   -0.16    3.67   0
   6  -3   2   32.75    7.66   0
   7  -7 -13    3.24    5.95   0
  12  -9  -4    1.44    6.47   0
  -6  -1   1  251.52   15.52   0
  -5  -1  -2  257.14   17.32   0
  -3  -1  10   58.89    7.44   0
  -3   0   0  186.00    9.42   0
  -2   0   5  270.67    9.28   0
  -1  -1   9  496.39   21.02   0
  -1   0   4   61.36    5.19   0
   0  -1   8   21.06    6.11   0
   1  -1   7   61.02    9.38   0
   2  -3 -10    7.88    5.92   0
   2  -1   5   44.05    8.06   0
   3  -2  -7  250.67   11.41   0
   3  -1   1 1425.16   27.23   0
   8  -8 -13   26.28    7.49   0
   9  -9 -13   83.03    9.82   0
  11  -8  -7   -0.09    3.62   0
  12  -9  -5    6.12    6.21   0
 -10  -5  10    4.30    5.36   0
  -6  -2  12  105.86    7.77   0
  -6  -1   2   64.15    8.21   0
  -6  -1   6  442.47   10.77   0
  -5  -3  15   -2.65    5.43   0
  -4  -2  13  361.72   18.20   0
  -4  -1  10   10.78    4.09   0
  -3  -2  13  323.69   18.50   0
  -3  -1  -4   77.68   10.65   0
  -2  -1  10   65.94    8.40   0
   0  -2  -8   94.23   11.11   0
   0   0   2  102.45    5.34   0
   1  -2  -8   34.08    7.05   0
   3  -4 -11    6.99    6.57   0
   3  -1   2   65.79    7.43   0
   4  -2   5   11.15    5.88   0
   5  -3  -7  298.44    8.85   0
   5  -2   0  768.21   22.61   0
   5  -2   1   20.36    5.90   0
   6  -6 -12   11.54    6.56   0
   7  -6 -11    1.84    4.51   0
   7  -5  -9    2.89    3.01   0
  12  -9  -6    4.07    5.06   0
 -10  -5   8   39.38    9.14   0
 -10  -5   9   11.09    6.63   0
  -7  -4  16   77.87    8.97   0
  -6  -1   3  509.47   18.20   0
  -5  -2  13    1.01    5.01   0
  -3   0   1  185.56    7.91   0
  -1  -1  -5   23.25    6.01   0
  -1  -1  10   26.82    7.16   0
  -1   0   5  507.53   15.25   0
   0  -1   9  452.19   21.68   0
   0   0   3 1476.23   22.89   0
   1  -1   8  180.49   14.68   0
   2  -1   6   82.45    9.92   0
   3  -3  -9  390.95   18.01   0
   3  -1   3   10.79    4.88   0
   5  -2  -3  294.80    9.43   0
   5  -2   2    5.00    5.33   0
  -7  -5  18    2.33    5.89   0
  -7  -2   2   18.70    7.04   0
  -7  -2   9    2.32    2.05   0
  -6  -4  17    1.76    6.17   0
  -6  -3  15    4.24    5.50   0
  -6  -2  -1   12.15    7.42   0
  -6  -1   5  625.22   15.59   0
  -5  -1   0  933.30   28.40   0
  -5  -1  10    8.14    3.53   0
  -3  -1  11   50.84    7.63   0
  -3   0   6   15.58    3.17   0
  -2   0   0    9.31    2.89   0
  -2   0   6   -1.86    2.57   0
  -1  -2  -7   26.54    7.43   0
   0  -1  -5  832.16   23.11   0
   0   0   4  207.57   10.55   0
   1  -3  -9   60.50    9.94   0
   2  -3  -9   16.81    6.21   0
   2  -2  -7  209.32   12.07   0
   3  -1   4  137.44   12.07   0
   4  -4 -10   45.33    7.76   0
   4  -3  -8  376.02   14.29   0
   5  -5 -11   16.91    6.07   0
   5  -2   3   54.98    9.12   0
   8  -7 -11    0.80    4.28   0
  10  -9 -11   34.59    5.59   0
  10  -6  -3    1.65    5.74   0
  -9  -4   5   35.75   10.05   0
  -9  -4  10    2.21    4.14   0
  -8  -4  15   16.47    4.09   0
  -8  -3   3   -0.46    5.49   0
  -7  -3  14   24.30    5.12   0
  -7  -2   3    1.40    5.18   0
  -4  -1  11    3.85    3.97   0
  -3  -1  -3    2.58    4.71   0
  -3   0   2   35.92    3.24   0
  -2  -2  -6   21.48    8.16   0
  -2  -1  11    7.64    5.21   0
  -1   0   6 2757.73   38.86   0
   0  -2  -7   10.67    5.50   0
   0  -1  10   63.07   10.04   0
   0   0   5 1481.93   29.42   0
   1  -2  -7  188.83   13.16   0
   1  -1   9  246.46   17.58   0
   2  -1   7  430.37   21.68   0
   3  -1   5  383.60   19.99   0
   4  -2  -5  148.07    4.25   0
   5  -6 -12   18.25    7.78   0
   5  -4  -9  307.22   13.63   0
   5  -2   4  543.65   24.84   0
   6  -5 -10   -0.67    3.67   0
   7  -7 -12    0.91    5.27   0
   8  -4  -3  659.72   20.81   0
   9  -8 -11   19.85    5.25   0
   9  -5  -4  496.10   17.83   0
  10  -6  -4    0.19    4.82   0
  11  -7  -3    8.97    6.50   0
  -9  -4   6  196.74   15.90   0
  -9  -4   7  246.09   16.32   0
  -9  -4   9   65.97    8.21   0
  -8  -3   4   73.07   10.82   0
  -8  -3  10   12.09    3.38   0
  -7  -2   4   24.05    6.38   0
  -6  -2   0  132.34   13.42   0
  -5  -3  16   -2.01    5.55   0
  -5  -1   1   92.47    9.08   0
  -4  -1  -1   20.01    6.24   0
  -2   0   7  151.85    9.44   0
  -1  -1  -4   34.24    6.57   0
  -1  -1  11   19.72    6.85   0
   2  -4 -10    2.80    6.14   0
   3  -4 -10    9.67    5.71   0
   3  -2  -6  133.77    7.60   0
   4  -5 -11   56.16    9.53   0
   7  -8 -13   15.74    7.69   0
   7  -3   0  226.61   14.91   0
   7  -3   1  147.19   13.16   0
   7  -3   2  312.98   19.54   0
  11  -7  -4    1.54    5.48   0
  -9  -4   8  171.57   12.88   0
  -8  -3   5   -3.17    5.75   0
  -7  -2   5   83.71    8.47   0
  -6  -2  13    1.16    4.18   0
  -5  -2  14   96.34   10.12   0
  -3  -1  12   39.83    7.71   0
  -3   0   3   84.76    2.96   0
  -3   0   7  135.23    7.55   0
  -2  -1  12    7.06    5.60   0
  -1   0   7 1314.43   29.62   0
   0  -3  -8   24.93    8.04   0
   0   0   6 6990.49   68.87   0
   1  -1  -4   68.68    5.73   0
   1   0   2   73.86    6.10   0
   1   0   3  998.23   22.28   0
   1   0   4   78.41    8.09   0
   3  -3  -8  327.18   15.39   0
   3  -1   6   -1.78    4.65   0
   4  -1   1   89.98    8.62   0
   4  -1   2  129.92   10.96   0
   6  -6 -11   -1.73    5.19   0
   8  -9 -13    2.40    6.79   0
   8  -8 -12   72.10    9.24   0
   8  -6  -9    5.14    3.05   0
  10  -6  -5   11.70    4.83   0
 -10  -6   9    1.48    6.90   0
  -8  -3   9    8.72    4.13   0
  -7  -4  17   50.53    7.94   0
  -7  -2   6    2.46    3.53   0
  -7  -2   8   99.86    5.86   0
  -6  -3  16    5.96    5.82   0
  -6  -2   1   77.48   10.09   0
  -5  -1   2  143.83   10.01   0
  -4  -2  -3   -0.11    5.36   0
  -4  -2  15  340.65   19.87   0
  -4  -1  12  220.95   13.54   0
  -3  -1  -2  385.69   17.41   0
  -2  -2  -5   89.22   11.66   0
  -2  -1  -3  113.16    9.71   0
  -2   0   1  136.36    5.03   0
  -2   0   8   -0.44    3.61   0
  -1   0   8 1093.84   29.15   0
   0  -1  -4  866.12   21.17   0
   0   0   7 5009.66   62.91   0
   1   0   1 1760.13   21.61   0
   1   0   5   15.02    5.83   0
   2  -3  -8   22.14    6.26   0
   4  -1   0    4.27    3.82   0
   4  -1   3  207.84   14.00   0
   4  -1   4  253.60   16.67   0
   6  -7 -12    2.66    6.29   0
   6  -2   1   39.31    7.45   0
   6  -2   2    2.56    5.29   0
   7  -3  -3    0.57    3.27   0
   9 -10 -13   20.11    7.55   0
   9  -9 -12   62.28    8.72   0
   9  -5  -5  455.36   14.64   0
  11  -7  -5   21.12    5.85   0
  12  -8  -4    5.98    6.09   0
 -10  -6  10    7.02    6.92   0
  -8  -3   7   59.78    7.91   0
  -8  -3   8    1.14    4.17   0
  -7  -3   2   -2.38    6.72   0
  -7  -2   7   25.44    4.35   0
  -4  -1   0   14.54    5.28   0
  -3   0   8  142.64    8.86   0
  -1  -3  -7   61.64   10.10   0
   0  -2  -6  131.01   11.26   0
   1  -2  -6  630.61   20.97   0
   1   0   6  184.33   12.97   0
   2  -2  -6  335.10   13.55   0
   4  -4  -9   54.37    7.63   0
   4  -1   5  149.53   14.05   0
   5  -5 -10    0.23    4.35   0
   5  -2  -4  367.66    7.27   0
   6  -2   0   16.25    5.42   0
   6  -2   3   27.37    7.88   0
   7  -6 -10   15.96    5.10   0
  -7  -3  15   94.94    8.17   0
  -6  -2   2   38.58    7.12   0
  -5  -2  15   75.04    9.91   0
  -5  -1   3   21.12    4.74   0
  -3  -1  13  137.64   12.70   0
  -2   0   9    6.05    4.57   0
  -1  -1  -3    4.30    4.22   0
   0   0   8  595.97   23.41   0
   1   0   7   21.62    7.26   0
   2  -4  -9   -0.87    5.17   0
   2   0   3    7.55    4.98   0
   2   0   4   56.49    8.03   0
   3  -4  -9   56.74    8.35   0
   5  -6 -11  104.78   11.57   0
  12  -8  -5    1.78    5.04   0
  -8  -4   4   39.01    9.44   0
  -7  -3   3    2.26    5.77   0
  -6  -3   0   73.08   11.39   0
  -6  -2  14    3.82    4.50   0
  -5  -2   0  993.61   31.27   0
  -5  -1  12   35.30    5.94   0
  -4  -1  13  146.52   11.91   0
  -3  -2  -3  793.29   28.29   0
  -3  -1  -1  399.13   16.19   0
  -3   0   9    0.80    3.12   0
  -2  -1  -2    5.27    4.48   0
  -2   0  10  160.38   12.23   0
  -1  -2  -5   -0.40    4.56   0
  -1   0  10    2.02    5.10   0
   0  -3  -7    9.33    5.75   0
   0   0   9   -0.68    5.45   0
   1   0   8  799.98   29.07   0
   2   0   2 2146.90   33.21   0
   2   0   5   61.01    8.35   0
   2   0   6    5.52    6.38   0
   3  -5 -10   21.98    7.34   0
   4  -5 -10    1.49    5.40   0
   4  -3  -7    8.85    3.38   0
   7  -8 -12   -3.16    5.98   0
   7  -7 -11    0.14    4.69   0
   7  -3  -4   16.68    3.62   0
  10  -6  -6   10.43    3.64   0
  11  -7  -6   31.47    5.36   0
  -9  -5   7   12.16    7.60   0
  -7  -4  18   15.23    6.28   0
  -6  -3  17   -1.64    5.18   0
  -6  -2   3    8.77    5.03   0
  -4  -1   1  463.21   16.45   0
  -4   0   7    0.66    1.93   0
  -3   0  10    1.05    4.09   0
  -2  -2  -4    4.67    5.20   0
   1  -3  -7   49.35    8.29   0
   2   0   1 1611.09   25.48   0
   5  -4  -8   36.83    5.18   0
   5  -1   1    5.79    4.77   0
   5  -1   2   -2.34    4.73   0
   5  -1   3   20.21    6.91   0
   5  -1   4   10.91    6.67   0
   6  -5  -9   11.68    4.23   0
   8  -3   0   29.71    7.87   0
  -9  -5   8    3.70    6.60   0
  -8  -4   5    1.56    6.05   0
  -7  -3   4   25.62    7.22   0
  -6  -3   1    2.21    5.73   0
  -5  -3  -1   44.41    9.52   0
  -5  -2  16   34.37    8.41   0
  -5  -1   4  216.57    9.29   0
  -4  -2  -1   40.74    8.05   0
  -4  -1  14  221.11   15.30   0
  -4   0   8   58.80    5.00   0
  -2  -3  -5 1757.16   45.39   0
  -2   0  11    0.75    4.67   0
  -1  -3  -6   13.07    6.38   0
   0  -2  -5  345.80   16.01   0
   0  -1  -3   32.02    4.77   0
   1  -4  -8  737.95   29.01   0
   2  -3  -7   62.82    7.87   0
   3  -3  -7    8.04    4.27   0
   3   0   3   -0.59    4.87   0
   3   0   4   66.75    9.33   0
   3   0   5   14.09    6.75   0
   4  -1  -2   81.36    5.34   0
   8  -9 -12   67.50    9.92   0
   8  -8 -11   57.86    8.31   0
   8  -7 -10    5.99    4.25   0
  10  -5  -3    8.39    5.48   0
  11  -6  -3   94.46   10.59   0
  -9  -5   9    0.14    5.70   0
  -8  -4   6  114.44   11.91   0
  -7  -3  16   43.56    6.66   0
  -6  -2  15   -0.86    4.75   0
  -5  -1  13  235.07   13.27   0
  -4   0   9  140.98    8.36   0
  -3   0  11    7.52    4.55   0
   3   0   2  286.54   14.18   0
   3   0   6   13.77    5.96   0
   5  -1   0    1.44    3.81   0
   6  -7 -11    0.43    5.16   0
   6  -6 -10    3.11    4.48   0
   7  -2   1  159.57   13.51   0
   9 -10 -12   23.32    7.52   0
  12  -7  -3    2.24    6.33   0
  -9  -5  10    0.68    5.15   0
  -7  -3   5    0.00    5.08   0
  -6  -2   4  124.85    9.64   0
  -4  -1  15  290.86   18.41   0
  -3  -1   0    0.69    3.56   0
  -3   0  12   31.89    7.22   0
  -2  -2  -3   23.89    6.73   0
  -2   0  12   14.20    5.58   0
  -1  -2  -4    3.43    4.33   0
   0  -3  -6   68.82    9.67   0
   1  -2  -5  334.56   14.01   0
   1  -1  -3    3.51    2.36   0
   2  -5  -9    6.85    6.52   0
   2  -4  -8   13.42    6.08   0
   3  -4  -8    2.03    4.79   0
   3  -2  -5  171.50    7.00   0
   4  -4  -8   -2.10    3.48   0
   5  -6 -10   46.74    8.52   0
   5  -5  -9   13.20    4.90   0
   6  -2  -3    3.26    2.76   0
  10  -5  -4    4.85    4.69   0
  11  -6  -4   14.47    5.81   0
  -8  -4   7  218.64   14.66   0
  -6  -3   2    1.56    4.92   0
  -5  -3   0  184.36   15.06   0
  -5  -1  14  267.87   15.21   0
  -4  -1   2  588.28   16.49   0
  -4   0  11    2.18    4.26   0
  -2  -1  -1  751.09   19.04   0
  -1  -1  -2  855.63   19.27   0
   0  -4  -7  765.37   29.98   0
   2  -2  -5   35.54    4.66   0
   3  -5  -9    1.51    5.06   0
   3   0   1   29.23    4.91   0
   4  -6 -10  157.32   13.93   0
   4   0   3    2.46    5.10   0
   4   0   4    2.38    5.71   0
   6  -1   2  138.04   12.73   0
  12  -7  -4   19.14    6.54   0
  -9  -6   8    5.28    7.10   0
  -5  -2   2   36.15    6.31   0
  -4  -2   0    1.20    4.67   0
  -3   0  13    8.05    5.97   0
  -1  -4  -6    0.24    5.21   0
   1  -3  -6  562.15   21.09   0
   4   0   2   12.05    5.44   0
   6  -1   1   36.09    7.20   0
   7  -8 -11    2.11    5.54   0
  -1   1   6 3686.19   45.92   0
  -1   1   7 3799.13   50.69   0
  -1   1   8 2696.04   45.87   0
   0  -2  -4  185.69   11.19   0
   0   1   5  792.30   22.20   0
   0   1   6 4631.79   57.05   0
   0   1   7 1951.32   39.86   0
   0   1   8   95.90   10.39   0
   0   1   9   22.24    7.27   0
   1  -4  -7  546.45   23.66   0
   1   1   5   20.14    6.13   0
   1   1   6   96.56   10.39   0
   1   1   7    1.66    5.54   0
   3   0   0  171.21    8.84   0
   1   1   8  233.96   16.10   0
  -9   0   2  216.25   16.90   0
  -6   0   3  279.64   15.60   0
  -5  -3  -1   36.48    3.63   0
  -5   3   5   31.21    8.12   0
  -4  -6 -11    2.62    5.85   0
  -4  -6 -10    1.54    5.25   0
  -3  -6  -9   -1.23    4.99   0
  -3  -5  -5    9.32    3.26   0
  -3   1   3 1402.34   27.91   0
  -2  -6 -10    5.82    5.58   0
  -2   2   3 1201.21   24.79   0
  -1  -6 -10    1.83    6.24   0
  -1  -5  -6  108.51    8.87   0
  -1  10   4  338.89   18.65   0
   0  15   2    5.44    6.54   0
   1  -5  -9    0.75    5.17   0
   1  -4  -6  136.11   10.77   0
   1  -2  -3   31.64    5.01   0
   1  -1  -2  873.58   16.31   0
   1  14   1    0.46    5.14   0
   2  -4  -8   18.48    5.83   0
   2  -3  -6   62.19    8.04   0
   3  -2  -6  148.27   12.19   0
   5   1  -7    3.47    4.51   0
   6   5  -7   20.80    6.74   0
  -8  -3  -3   21.69    4.90   0
  -8  -1   1    4.78    5.23   0
  -7  -2   0    4.10    4.08   0
  -6   3   5   38.06    8.92   0
  -4  -6  -9   62.04    8.00   0
  -4   2   4  210.03   13.44   0
  -4   4   5    8.79    5.77   0
  -3   3   4   64.39    7.93   0
  -2  -6  -9   20.12    6.44   0
  -1   4   3   94.86    7.83   0
   0  -5  -7  421.53   18.39   0
   1  -5  -8  665.25   25.26   0
   3   1  -3   43.01    5.63   0
   3  14  -2   15.54    3.73   0
   4  -2  -8   59.53    9.20   0
   4   2  -4   32.67    5.74   0
   4   4  -3    2.72    3.23   0
   5   2  -6  478.29   20.65   0
   6   4  -7   25.20    7.36   0
   7  11  -9   17.17    7.83   0
 -10  -1  -1    5.50    6.08   0
  -9  -3  -5   10.00    4.39   0
  -9  -2  -2   18.39    6.19   0
  -9  -1   0  100.05   11.05   0
  -7  -3  -2    2.39    3.50   0
  -3  -6  -8   38.99    6.85   0
  -3   0   2   39.27    5.09   0
  -2  -6  -8   27.44    6.19   0
  -2  -5  -5   77.32    6.54   0
  -2  -4  -3  157.34    6.44   0
  -2   5   4 1178.29   29.99   0
  -1  -6  -9    6.42    4.81   0
   0  -3  -3  519.50   14.13   0
   0   4   2    9.64    3.34   0
   0  14   2   56.33    9.47   0
   1  -3  -4  103.92    8.27   0
   2  -4  -7    1.74    5.19   0
   2  -2  -4    5.96    4.58   0
   2  -1  -3 4873.52   47.75   0
   2  12   0    3.96    3.78   0
   3  -3  -7    3.93    4.83   0
   5   8  -4    5.59    3.80   0
   5   9  -4   47.69    5.47   0
   6   8  -6   12.38    5.62   0
  -8  -2  -1   22.39    5.95   0
  -8   0   2  568.51   24.20   0
  -8   1   3   29.62    7.98   0
  -7   2   4   43.99    9.23   0
  -6   2   4   30.57    7.76   0
  -5  -6 -10   64.44    8.01   0
  -5   2   4  392.06   19.21   0
  -5   4   5  383.20   21.04   0
  -4  -6  -8  130.54    9.47   0
  -4   1   3  159.46   11.20   0
  -4   5   5   52.79    8.90   0
  -3  -2   0  182.36    5.95   0
  -3   7   5 1257.05   36.81   0
  -3   8   5   66.20   10.53   0
  -1  -6  -8    1.77    5.01   0
  -1   2   2 2570.34   29.44   0
   0  -6  -9  147.84   13.03   0
   1  13   1    8.11    5.34   0
   1  16   0   79.51   10.14   0
   2  15  -1    5.58    5.04   0
   4  -2  -7   38.11    8.34   0
   4  -1  -6   50.69    7.98   0
   4   0  -5   93.34    9.71   0
   5   0  -7   20.21    6.44   0
   5   3  -5    3.28    4.16   0
   5   7  -4   54.81    6.00   0
   6   3  -7   -1.74    4.65   0
   6   7  -6   35.37    6.99   0
   6   9  -6   77.04    8.61   0
  -9   0   1   25.20    8.14   0
  -7  -1   1    9.10    4.92   0
  -7   1   3   -2.64    4.79   0
  -6  -2   0  118.74    8.33   0
  -5  -6  -9  201.66   11.25   0
  -4   3   4  137.73   12.13   0
  -3  -1   1   20.53    3.23   0
  -3   4   4    8.57    5.84   0
  -2   6   4   41.84    7.08   0
  -1  -3  -2  314.68    8.26   0
  -1   5   3   45.84    6.38   0
  -1  13   3   11.75    7.60   0
   0  -5  -6  385.57   16.60   0
   0  13   2   31.07    7.86   0
   1  -5  -7 1331.56   33.70   0
   2  -3  -5    0.92    3.88   0
   2   0  -2  111.25    6.90   0
   3  -4  -8    0.93    4.59   0
   5   1  -6  136.26   11.82   0
   5   6  -4  218.46   11.25   0
   5  10  -4   21.64    3.97   0
   6  10  -6    4.73    4.69   0
   7   8  -8  225.66   16.32   0
   7   9  -8  154.28   13.57   0
 -10  -1  -2   10.42    6.74   0
  -7  -4  -5   38.51    3.91   0
  -7   0   2   34.14    6.99   0
  -5   1   3    5.23    4.19   0
  -5   5   5   38.24    8.33   0
  -4   0   2    7.95    4.05   0
  -3  -6  -7   14.41    4.92   0
  -3   2   3  761.44   22.07   0
  -2  -6  -7   69.09    7.60   0
  -2   1   2  800.92   17.66   0
  -2   3   3   40.48    5.83   0
  -2   7   4  203.95   14.34   0
  -1  -5  -5   16.78    4.26   0
   0  -6  -8    0.53    4.80   0
   0  -4  -4   76.59    6.89   0
   0  16   1   77.99   11.67   0
   1  -4  -5   25.66    5.33   0
   2  -5  -8  429.18   21.37   0
   2  -4  -6   55.02    8.25   0
   2   5   0   44.69    2.07   0
   2  11   0   52.74    5.82   0
   3  -3  -6    5.84    5.83   0
   3  -2  -5  186.24   12.51   0
   3  -1  -4    4.49    3.89   0
   4   1  -4  140.82   10.42   0
   5   5  -4   82.57    7.71   0
   6   2  -7    2.09    5.24   0
   6  11  -6    0.26    4.19   0
   7  10  -8   21.07    7.09   0
  -8  -1   0   18.81    6.64   0
  -6  -1   1  230.35   12.66   0
  -6   0   2   43.31    6.95   0
  -5  -2   0 1018.77   20.26   0
  -5   0   2   54.01    6.99   0
  -5   3   4  288.48   17.70   0
  -4  -6  -7   17.56    4.62   0
  -4  -2   0    1.00    2.50   0
  -4   7   5 1185.76   38.01   0
  -2   8   4  212.94   15.05   0
  -2   9   4   58.69    9.33   0
  -2  10   4    4.63    5.90   0
  -1  -6  -7   -1.06    4.00   0
  -1   6   3  235.07   12.83   0
  -1  12   3   51.29    8.81   0
   0   5   2  190.66    9.31   0
   0  12   2   17.41    6.64   0
   1  12   1    8.11    5.08   0
   3   5  -1   32.32    2.34   0
   5  -1  -7   28.84    7.19   0
  -9  -2  -3   31.13    6.82   0
  -9  -1  -1    8.28    6.11   0
  -6   3   4   -1.91    4.24   0
  -5  -6  -8  159.51    8.85   0
  -5  -1   1   89.81    7.66   0
  -4  -1   1  436.66   13.71   0
  -4   4   4   39.54    8.33   0
  -3  -7 -11   36.96    8.47   0
  -3   5   4  327.12   17.49   0
  -2  -7 -10   49.46    8.76   0
  -1  -7 -10    2.04    6.61   0
  -1   7   3   21.45    6.11   0
  -1  11   3   47.72    8.65   0
   1  -6  -8   39.25    7.72   0
   1  -5  -6  159.41   11.90   0
   1  15   0   15.87    6.60   0
   3  -4  -7   97.72   10.77   0
   3   0  -3   90.65    7.49   0
   4  -3  -7   13.73    6.69   0
   4  -2  -6    3.96    5.03   0
   4  -1  -5   10.36    5.85   0
   5   0  -6   16.51    5.82   0
   6   1  -7  244.83   17.06   0
   7  11  -8    2.48    5.49   0
  -8  -3  -4   -5.26    3.74   0
  -8   0   1   70.40    9.46   0
  -8   1   2  195.54   15.78   0
  -7  -2  -1  102.75    8.52   0
  -7   2   3   73.73   10.58   0
  -6  -3  -2   33.47    4.32   0
  -4   2   3  583.45   21.01   0
  -3  -7 -10    7.49    5.94   0
  -3  -5  -4  119.98    5.83   0
  -2   4   3  188.51   11.72   0
  -1  -4  -3   73.13    5.54   0
  -1   8   3  132.01   10.93   0
  -1   9   3  788.17   26.24   0
  -1  10   3  240.04   15.75   0
   0  -6  -7   26.01    5.97   0
   0  -5  -5    3.79    4.24   0
   0   2   1  158.31    5.44   0
   0  11   2  113.23   10.56   0
   0  15   1    2.09    6.41   0
   1   5   1    0.80    2.17   0
   1  11   1    2.53    4.40   0
   2  -5  -7   98.00   10.34   0
   2  10   0   25.84    4.30   0
   2  14  -1    1.07    4.50   0
   5   1  -5 1337.80   33.31   0
   6   3  -6   56.63    8.44   0
 -10  -1  -3    0.55    5.96   0
  -9   0   0   27.24    8.11   0
  -8  -2  -2   10.76    5.21   0
  -6   2   3    3.63    5.74   0
  -6   4   4   14.26    7.36   0
  -5   2   3  340.31   17.72   0
  -5   4   4   11.50    5.94   0
  -4  -7 -11    1.05    5.50   0
  -4   5   4  343.22   19.44   0
  -3  -6  -6  168.62    9.33   0
  -3   3   3    5.42    5.00   0
  -2  -7  -9    5.72    5.63   0
  -2  -6  -6   72.89    7.39   0
  -2  -5  -4   24.06    3.83   0
  -1  -7  -9   16.59    6.76   0
  -1   3   2  825.21   18.35   0
   0   6   2  443.27   14.70   0
   0  10   2    0.13    4.36   0
   2  -3  -4   83.36    8.40   0
   3  13  -2   11.36    3.76   0
   4   0  -4   97.56    9.31   0
   6  12  -6   36.75    5.35   0
   7   7  -7    6.02    6.06   0
   7   8  -7  153.37   12.82   0
  -7  -3  -3    9.19    4.14   0
  -7  -1   0   34.90    6.91   0
  -7   0   1  180.91   13.30   0
  -7   1   2  101.34   11.03   0
  -6  -4  -4   15.36    2.85   0
  -3  -7  -9    6.13    5.24   0
  -3   1   2  811.97   20.24   0
  -3   8   4  305.04   19.15   0
  -3   9   4   33.63    8.64   0
  -1  -6  -6   51.94    6.76   0
   0  -7  -9    5.56    5.31   0
   0   7   2  291.57   13.00   0
   0   8   2  189.05   11.33   0
   0  14   1  104.15   11.96   0
   1  -6  -7  185.48   13.51   0
   1  -4  -4  699.29   20.45   0
   1  -3  -3    8.34    3.90   0
   1  10   1   15.60    4.59   0
   1  14   0   33.82    7.55   0
   2  -6  -8   51.32    9.05   0
   2  -4  -5  371.83   17.02   0
   2  -2  -3 1158.99   24.56   0
   3  -4  -6   86.50   10.34   0
   3  -3  -5    7.87    4.89   0
   3  -2  -4    3.47    4.94   0
   4   7  -2    1.36    1.70   0
   5  -1  -6  217.92   15.22   0
   6   0  -7   63.10    9.56   0
   6   2  -6   56.67    8.75   0
   6   6  -5  214.93   12.80   0
   6   7  -5    7.75    4.76   0
   7   9  -7   77.71    9.53   0
  -9  -1  -2   11.30    6.46   0
  -6   1   2  256.15   15.47   0
  -5   5   4   -4.49    4.30   0
  -4  -7 -10    3.57    5.26   0
  -4   6   4  245.58   17.05   0
  -2  -7  -8    3.31    5.25   0
  -2   0   1  143.27    6.53   0
  -2   2   2 1612.64   27.08   0
  -2   5   3   21.62    5.39   0
  -1  -7  -8   12.18    5.77   0
   1  -2  -2 2608.86   30.30   0
   1   6   1  203.41    8.24   0
   1   9   1    2.35    3.33   0
   2  -5  -6   71.32    9.23   0
   2   9   0    3.65    2.85   0
   2  16  -2   17.67    6.10   0
   3  -5  -7    4.74    6.10   0
   4  -4  -7   10.12    6.47   0
   4  -3  -6   55.39    8.72   0
   4  -2  -5  168.08   13.06   0
   4   6  -2   89.14    4.89   0
   5   0  -5  319.46   17.27   0
   6   5  -5  165.45   11.83   0
   6   8  -5   -1.10    3.99   0
   7   4  -7    0.74    4.95   0
  -9  -2  -4   20.92    6.23   0
  -8  -1  -1   13.31    6.10   0
  -7   3   3    4.75    5.47   0
  -6   3   3  142.54   13.58   0
  -5   1   2  116.62   10.17   0
  -5   6   4   56.04   10.34   0
  -4   1   2   93.14    8.27   0
  -4   3   3   34.59    6.80   0
  -4   7   4  325.04   19.97   0
  -3   4   3   -0.06    5.00   0
  -2   6   3   15.07    5.95   0
  -2  11   3    0.20    5.60   0
  -1  -5  -4   85.75    6.70   0
  -1  13   2   16.06    7.58   0
   0  -7  -8   50.56    8.62   0
   0  -6  -6   51.94    7.08   0
   1  -5  -5   27.31    5.89   0
   1   7   1   78.71    5.93   0
   1   8   1   86.90    6.83   0
   1  16  -1   47.96    9.31   0
   3  -1  -3 1389.81   28.30   0
   5   2  -4  259.00   14.19   0
   6   1  -6  464.81   21.78   0
   6   9  -5    0.59    3.94   0
   7   3  -7    2.63    6.06   0
   7  10  -7    2.19    4.87   0
   8  10  -9   16.19    7.45   0
 -10  -1  -4   -0.24    5.86   0
  -9   0  -1    7.68    6.95   0
  -8   0   0    3.53    4.74   0
  -6  -2  -1    7.78    3.68   0
  -6  -1   0  575.60   19.14   0
  -6   0   1   67.55    7.91   0
  -5   3   3   30.97    7.18   0
  -4  -7  -9   73.10    7.84   0
  -4  -6  -6   51.53    4.88   0
  -3  -7  -8   18.75    5.54   0
  -2   7   3   81.68    9.61   0
  -2   9   3   10.16    6.01   0
  -2  10   3    1.19    5.38   0
  -1  12   2   12.49    6.73   0
   0  13   1   22.67    7.49   0
   1  -7  -8   22.12    6.67   0
   2  -6  -7  146.02   12.90   0
   2  -1  -2  801.02   18.08   0
   2   8   0  219.30    8.07   0
   2  13  -1   10.30    4.97   0
   3  15  -3  137.69    9.77   0
   4  -1  -4   14.28    5.78   0
   4   1  -3   86.56    7.97   0
   4   5  -2    4.08    2.51   0
   5  -2  -6  100.94   11.14   0
  -7   2   2   45.36    8.25   0
  -4   4   3    0.05    5.73   0
  -3   5   3  107.99   10.88   0
  -2   8   3   31.59    6.68   0
  -1  -8 -10   -2.97    6.28   0
  -1   4   2   95.87    7.21   0
   0  -4  -3  465.33   14.19   0
   0  -3  -2 3328.31   31.74   0
   1  -6  -6  133.09   11.17   0
   1  13   0    1.29    5.10   0
   3   4  -1   53.11    3.46   0
   5  -1  -5   22.82    6.86   0
   6   0  -6  467.48   22.61   0
  -8  -3  -5    5.38    4.38   0
  -8  -2  -3    0.49    4.67   0
  -7  -2  -2   79.65    7.96   0
  -7   1   1   64.32    9.15   0
  -6   2   2  288.81   17.54   0
  -6   4   3   14.40    6.27   0
  -5  -3  -2   13.95    2.90   0
  -5   0   1  117.88    9.14   0
  -5   4   3   15.98    7.19   0
  -4   0   1 1086.13   23.50   0
  -3   0   1  189.35    8.84   0
  -3   2   2 1636.94   30.70   0
  -2  -8 -10   24.11    7.33   0
  -2  -7  -7  248.24   13.32   0
  -2  -6  -5   40.00    5.22   0
  -1  -7  -7    0.85    4.55   0
  -1  11   2    0.51    5.35   0
   0  -7  -7  101.25   10.27   0
   0  -5  -4    6.98    3.59   0
   0  12   1  113.02   11.20   0
   2  -4  -4   80.57    8.62   0
   3  -5  -6  580.59   23.89   0
   3  -4  -5  116.82   10.81   0
   3  -3  -4   77.85    8.91   0
   4  -4  -6   92.21   10.64   0
   4  -3  -5  221.33   15.12   0
   5   1  -4  212.98   13.27   0
   6   2  -5  264.85   15.70   0
   6  10  -5    3.20    3.44   0
   7   6  -6   -1.43    5.49   0
   7  11  -7    2.94    4.54   0
   8   7  -8   29.42    8.16   0
   8   8  -8    6.66    6.68   0
 -10  -1  -5   16.81    7.49   0
  -9  -1  -3   33.80    8.16   0
  -8   2   1   39.41    9.08   0
  -7   0   0    9.79    5.48   0
  -5  -1   0  907.33   21.66   0
  -5   2   2  192.45   13.43   0
  -4   2   2  116.83   10.07   0
  -4   5   3   18.17    7.34   0
  -3  -8 -11   44.28    8.37   0
  -3   6   3  276.73   16.49   0
  -2   3   2   52.26    6.05   0
  -1  -8  -9   31.06    7.70   0
  -1  -6  -5    8.90    3.85   0
  -1   5   2 1001.04   23.38   0
  -1  10   2   22.10    6.40   0
   0  -8  -9  116.92   12.50   0
   0  15   0   11.02    7.33   0
   2  -5  -5  184.75   12.63   0
   2  15  -2   17.82    6.59   0
   3  -6  -7  457.14   22.48   0
   4   4  -2   20.64    3.57   0
   5  -3  -6  271.46   17.91   0
   6  -1  -6   16.33    6.93   0
   7   7  -6    2.04    5.09   0
  -9  -2  -5    8.52    5.74   0
  -9   0  -2   55.24    9.61   0
  -8  -1  -2   10.37    6.05   0
  -8   1   0   48.22    9.32   0
  -7  -1  -1   -1.13    4.09   0
  -6   5   3   51.62    9.44   0
  -5  -2  -1  920.95   19.18   0
  -5   5   3   79.72   10.71   0
  -4  -7  -8   85.09    7.32   0
  -3   7   3   19.90    6.37   0
  -3   8   3    5.78    6.30   0
  -3   9   3  164.90   14.94   0
  -1   6   2  150.66   10.34   0
  -1   9   2   71.73    8.86   0
   0  -6  -5    4.78    3.66   0
   0   3   1   62.26    4.43   0
   0  11   1    3.80    4.98   0
   1  -7  -7   85.90    9.98   0
   1  12   0  225.09   13.67   0
   1  15  -1   -1.72    5.69   0
   1  17  -2    2.81    6.82   0
   2  -6  -6   36.82    7.14   0
   2  -3  -3   35.22    5.56   0
   3   0  -2   42.16    5.51   0
   3  12  -2   11.83    3.90   0
   4  -2  -4  216.86   13.61   0
   4   0  -3    6.12    4.51   0
   4  14  -4   58.70    5.73   0
   5   5  -3  344.37   12.63   0
   5   6  -3  151.56    8.14   0
   5   7  -3    2.45    2.58   0
   6   1  -5  613.76   24.02   0
   7   3  -6    9.69    6.04   0
   7   8  -6    0.86    4.56   0
   8   9  -8    5.47    5.95   0
  -9   1  -1   -1.77    6.37   0
  -8   0  -1   36.25    7.92   0
  -6   1   1   49.07    7.70   0
  -5   6   3  710.78   29.59   0
  -4   6   3  317.07   18.83   0
  -4   7   3   14.10    7.38   0
  -3  -8 -10   15.29    6.27   0
  -3  -7  -7  104.11    8.23   0
  -3  -6  -5   32.28    4.11   0
  -2  -8  -9   -0.37    4.98   0
  -1   7   2  123.04    9.97   0
  -1   8   2   27.64    6.08   0
   1  -5  -4   16.33    5.09   0
   1  -4  -3   92.79    7.79   0
   2  -7  -7  122.57   12.20   0
   2  12  -1    4.90    4.42   0
   3  -2  -3  776.01   22.17   0
   5  -2  -5   14.75    5.73   0
   5   0  -4   96.72    9.45   0
   5   4  -3   15.63    4.21   0
   7   2  -6    7.31    5.60   0
  -7  -3  -4   -0.71    3.68   0
  -7   2   1  210.53   15.73   0
  -5   3   2    1.26    5.61   0
  -4  -1   0    9.13    3.38   0
  -4   8   3   76.66   10.83   0
  -3   3   2  582.23   19.64   0
  -2   4   2    3.00    4.35   0
  -2  11   2    5.32    6.11   0
  -1  -8  -8   15.14    6.26   0
  -1  -7  -6   24.58    5.97   0
  -1  13   1    3.48    7.31   0
   0  -8  -8  208.40   14.62   0
   0  -7  -6   82.51    8.94   0
   0  10   1   33.65    6.79   0
   0  14   0   50.17    9.63   0
   1  -8  -8    1.67    6.26   0
   1  -6  -5  111.22    9.95   0
   3  -5  -5  527.63   22.33   0
   4  -5  -6   16.28    6.19   0
   4  -4  -5    5.67    6.30   0
   4   3  -2 1169.53   21.32   0
   6  -2  -6    0.76    4.90   0
   6   0  -5  529.56   23.05   0
   7   9  -6   -0.22    4.32   0
   8  10  -8   22.35    6.87   0
  -9  -1  -4    3.71    6.30   0
  -6  -3  -3  135.05    7.78   0
  -6   0   0  211.83   12.86   0
  -5   1   1   39.11    6.68   0
  -4   3   2   20.92    5.73   0
  -2  -1   0  128.51    4.71   0
  -2   1   1   74.50    5.85   0
  -2  10   2   50.06    8.97   0
   1  -7  -6    5.83    5.35   0
   1  11   0   58.00    7.53   0
   2  -2  -2 1628.85   27.48   0
   3  -6  -6 2640.13   51.38   0
   3  -4  -4   10.34    5.81   0
   3   3  -1 6244.02   36.17   0
   5  -1  -4  190.91   13.49   0
   5   8  -3    2.52    2.29   0
   6   5  -4  994.31   24.84   0
   6   6  -4  283.07   12.96   0
   8   6  -7   22.66    7.55   0
  -9  -2  -6    4.64    5.43   0
  -8  -2  -4   -0.98    4.74   0
  -8   2   0   53.63    9.76   0
  -7  -4  -6   87.11    6.26   0
  -7   1   0   31.42    7.14   0
  -6   4   2  341.99   20.20   0
  -5  -7  -9   28.89    4.26   0
  -3  -8  -9    9.98    5.36   0
  -3  -1   0    1.35    2.23   0
  -3   4   2   38.69    7.19   0
  -2  -9 -11   39.60    9.00   0
  -2  -8  -8    0.50    5.06   0
  -2  -7  -6  505.82   16.84   0
  -2   5   2   61.40    7.33   0
  -2   9   2  371.15   19.68   0
  -1  -9 -10    5.76    6.41   0
  -1  12   1    9.21    6.67   0
   0  -2  -1  176.99    6.02   0
   0   9   1  113.92    9.59   0
   1  -3  -2  817.84   18.51   0
   1  14  -1   91.09   10.49   0
   2  -6  -5  190.37   13.54   0
   2  -5  -4 1136.28   29.17   0
   4  -3  -4  109.06   10.48   0
   4  -1  -3  151.42   10.68   0
   5  -3  -5   23.03    6.64   0
   6  -1  -5   26.43    7.44   0
   8   7  -7   10.10    6.13   0
  -9   0  -3  170.21   14.73   0
  -8  -3  -6    9.56    4.75   0
  -8   1  -1    0.22    5.66   0
  -7  -2  -3   94.45    8.65   0
  -7   3   1  730.25   29.49   0
  -6  -2  -2    6.94    3.64   0
  -6  -1  -1  643.93   20.15   0
  -6   2   1  342.32   18.67   0
  -6   5   2  110.42   13.21   0
  -5   4   2    0.40    4.83   0
  -4  -2  -1   33.55    3.84   0
  -4   1   1    6.88    3.67   0
  -4   4   2    7.73    6.03   0
  -3   1   1  230.14   10.72   0
  -2   6   2   44.19    6.86   0
  -2   7   2    6.30    5.22   0
  -2   8   2   41.01    7.90   0
  -1   2   1  359.79   10.47   0
   0  -8  -7    0.80    5.12   0
   0   4   1 1333.44   20.23   0
   0  13   0   95.93   11.33   0
   1  16  -2    1.45    6.19   0
   2  -7  -6   86.48   10.23   0
   2  14  -2   12.83    5.63   0
   2  16  -3   41.48    8.44   0
   3  -3  -3    5.42    5.01   0
   3  -1  -2  820.46   20.67   0
   3  14  -3   42.21    6.29   0
   6   7  -4    7.97    4.10   0
   7  10  -6   27.13    5.36   0
   8   8  -7    5.12    5.78   0
  -8  -1  -3  180.70   13.32   0
  -7  -1  -2  210.50   12.97   0
  -7   0  -1   12.91    5.52   0
  -5   5   2   94.72   11.79   0
  -4  -8 -10    0.96    4.36   0
  -3   5   2   12.48    5.25   0
  -1  -8  -7   66.62    8.70   0
  -1  -5  -3  151.13    7.78   0
  -1  11   1   41.69    8.30   0
   0   8   1   20.82    4.69   0
   1  -8  -7    7.77    5.79   0
   1  10   0   39.57    6.29   0
   2  -4  -3  177.92   11.04   0
   2  11  -1   13.06    4.61   0
   4  -5  -5   43.96    8.19   0
   5  -2  -4  380.72   19.04   0
   5   1  -3   28.95    5.77   0
   6  -2  -5    8.77    6.28   0
   7   5  -5  158.09   12.00   0
  -9  -1  -5    2.52    6.19   0
  -5   0   0   -0.10    3.32   0
  -5   2   1 1022.61   28.72   0
  -5   6   2  432.23   23.07   0
  -3   6   2   81.03    9.54   0
  -3   7   2   51.40    8.90   0
  -3   8   2   25.48    7.91   0
  -3   9   2  228.31   16.65   0
  -2  -9 -10    2.17    5.75   0
  -2  -5  -3   30.89    3.35   0
  -1  -9  -9   -0.29    5.71   0
  -1  -6  -4   -0.72    2.65   0
   0  -6  -4   19.47    4.58   0
   0  -5  -3    8.71    3.92   0
   0   5   1    1.66    2.72   0
   0   6   1   10.20    3.93   0
   0   7   1   50.65    5.98   0
   0  15  -1   46.61    9.98   0
   1  13  -1   -0.10    5.53   0
   3  -7  -6  110.60   12.26   0
   3  -6  -5 2587.31   49.59   0
   4  -2  -3  558.10   20.63   0
   5  -4  -5  388.83   20.63   0
   7   2  -5   82.27   10.16   0
   7   6  -5   47.28    7.33   0
  -7   2   0  182.03   14.63   0
  -6   1   0   43.44    7.21   0
  -5   7   2 1729.44   46.31   0
  -4  -7  -7   28.65    4.07   0
  -4  -3  -2  105.19    4.85   0
  -4   6   2  123.93   12.31   0
  -4   7   2  241.47   17.39   0
  -4   8   2   -0.92    6.23   0
  -3  -8  -8   78.11    7.78   0
  -3  -7  -6  303.33   11.21   0
  -1  -4  -2   -0.03    2.04   0
  -1  10   1   39.04    7.42   0
   0  -7  -5    2.85    4.17   0
   0  12   0  254.73   15.76   0
   1  -7  -5   30.61    6.64   0
   1  -6  -4   33.43    6.10   0
   3  -5  -4  289.92   16.15   0
   3  11  -2   26.09    4.39   0
   4  -4  -4   38.72    7.41   0
   5   0  -3   48.60    7.14   0
   6   0  -4  446.78   20.32   0
   6   8  -4   50.84    5.17   0
   7   1  -5   32.89    7.52   0
   7   7  -5   80.43    8.12   0
   8   9  -7    1.88    4.89   0
  -9   0  -4  233.49   17.27   0
  -8  -2  -5    0.60    5.08   0
  -8   2  -1   34.24    8.90   0
  -4   2   1  372.76   16.04   0
  -2  -8  -7   47.65    6.96   0
  -2  -6  -4  119.72    6.83   0
  -2  -4  -2    5.90    1.69   0
  -2   2   1   23.24    4.12   0
  -2  11   1   62.72   10.06   0
  -1  -7  -5   35.90    5.56   0
  -1   9   1    6.90    5.44   0
  -1  13   0   53.98   10.21   0
   0  -9  -8  143.09   12.92   0
   1  -5  -3   50.09    6.52   0
   1   9   0  141.04    9.27   0
   1  15  -2    3.27    6.09   0
   4  11  -3   21.16    3.46   0
   5  -3  -4  295.75   17.17   0
   6  -3  -5   31.84    7.55   0
   7   0  -5  215.54   15.86   0
   8   5  -6    8.89    6.30   0
  -8   1  -2   52.85    9.50   0
  -7  -3  -5    7.72    4.58   0
  -7   1  -1   84.77    9.93   0
  -7   3   0  252.16   17.84   0
  -6  -4  -5  102.94    6.38   0
  -5  -1  -1  857.80   20.92   0
  -4   0   0   12.17    3.80   0
  -3   2   1  364.16   14.25   0
  -2  -9  -9   21.22    6.46   0
  -1  -9  -8    4.21    5.64   0
  -1   3   1  552.96   14.24   0
   0  -8  -6   75.85    9.03   0
   0  -4  -2   10.10    3.14   0
   0  11   0    3.59    5.39   0
   0  14  -1   59.48   10.46   0
   1  -8  -6   20.82    6.14   0
   2  -8  -6   34.76    7.60   0
   2  -7  -5   61.80    8.30   0
   2  -6  -4   42.58    7.41   0
   2  -3  -2   57.39    6.27   0
   2  10  -1    0.98    3.22   0
   2  13  -2    3.05    4.85   0
   3  -4  -3   -2.41    3.75   0
   3  -2  -2 1607.70   30.34   0
   4   0  -2    1.64    3.75   0
   5  -5  -5   38.47    7.93   0
   6  -1  -4   -0.85    4.91   0
   7  -1  -5   65.10   10.16   0
   8   6  -6   -0.73    5.29   0
   9   8  -8    7.83    6.34   0
  -8  -3  -7    1.52    4.78   0
  -8  -1  -4  118.79   11.43   0
  -8   0  -3  491.27   22.43   0
  -6   0  -1  180.01   11.93   0
  -6   2   0   12.41    6.14   0
  -6   5   1  154.42   14.99   0
  -5   1   0    3.10    4.74   0
  -4  -8  -9    3.90    3.86   0
  -4   3   1  105.51   10.10   0
  -3  -9 -10    5.55    5.22   0
  -2  10   1  322.98   19.17   0
  -1  -8  -6  140.36   10.63   0
  -1   8   1    2.52    4.38   0
   1  -9  -7   19.51    7.29   0
   1  12  -1  392.33   18.07   0
   2  -5  -3   29.93    6.31   0
   2  15  -3   12.36    6.29   0
   4  -5  -4  336.61   18.67   0
   4  -3  -3   29.43    6.30   0
   5  -1  -3    2.74    3.90   0
   5  13  -5    2.38    3.08   0
   7   8  -5    1.72    3.98   0
  -9  -1  -6    4.48    6.13   0
  -7   0  -2    0.59    5.07   0
  -5   4   1  141.21   12.42   0
  -3  -2  -1   62.71    3.82   0
  -2  -7  -5  149.58    8.65   0
  -2   3   1  153.19    9.35   0
  -2   9   1 1264.33   35.22   0
  -1   4   1 3308.98   37.78   0
  -1   6   1  113.05    9.01   0
  -1   7   1  106.64    9.22   0
  -1  12   0   58.37    9.77   0
   0  -9  -7   46.87    8.16   0
   1  -4  -2  102.28    7.67   0
   1  -2  -1  369.69   10.74   0
   1   8   0    0.97    3.13   0
   2  -1  -1   79.84    5.87   0
   3  13  -3    4.66    4.33   0
   3  15  -4   96.79   10.01   0
   5  -4  -4   10.07    5.52   0
   6  -2  -4   22.22    7.12   0
   8   7  -6   -0.51    4.88   0
  -9   0  -5   50.03   10.27   0
  -7  -4  -7    1.05    3.76   0
  -7  -2  -4   30.63    6.23   0
  -7  -1  -3  195.17   12.72   0
  -7   2  -1  158.90   13.76   0
  -6  -1  -2   79.49    7.88   0
  -5  -4  -4   15.79    2.85   0
  -5  -2  -2  231.81   10.08   0
  -5   5   1   -0.82    4.78   0
  -4   4   1    5.68    5.76   0
  -3   3   1    0.90    3.63   0
  -3  10   1  582.10   26.84   0
  -2 -10 -11    1.75    6.07   0
  -2   8   1   35.28    7.70   0
  -1   5   1  339.94   13.50   0
   0  10   0   55.86    7.81   0
   0  13  -1  163.90   14.22   0
   1  14  -2   49.26    9.00   0
   4  -1  -2   77.99    8.00   0
   4  13  -4   -0.81    3.70   0
   5  -2  -3  309.94   16.69   0
   9   6  -7   -0.21    6.08   0
  -8  -2  -6   20.24    6.63   0
  -8   2  -2    1.58    5.84   0
  -6  -3  -4    4.47    3.83   0
  -6  -2  -3    0.40    3.52   0
  -5  -3  -3   53.61    4.87   0
  -5   6   1  116.60   12.52   0
  -5   7   1  372.07   21.82   0
  -4   5   1  184.46   14.19   0
  -3   4   1  542.35   19.86   0
  -3   9   1  736.73   28.86   0
  -2  -9  -8   27.01    6.36   0
  -2   4   1  101.56    8.19   0
  -2   7   1    8.46    5.48   0
  -1 -10  -9    0.75    5.93   0
  -1  -9  -7    5.21    5.49   0
  -1  11   0    8.24    6.25   0
   1  -8  -5    4.00    5.24   0
   1  -7  -4    1.41    4.45   0
   3  -5  -3   96.19   10.05   0
   3  -3  -2  555.17   19.10   0
   4  -4  -3    2.67    4.56   0
   6  -3  -4    1.72    4.68   0
   6   3  -3   34.30    5.75   0
   6   4  -3   73.02    7.18   0
   7   1  -4   -1.89    4.95   0
  -9  -1  -7    1.51    6.54   0
  -8   1  -3    8.86    6.87   0
  -6   1  -1   39.11    6.86   0
  -5   2   0  805.35   25.25   0
  -4   1   0    0.09    3.57   0
  -4   6   1  135.37   12.73   0
  -4   7   1   13.02    6.37   0
  -4   8   1  295.79   19.06   0
  -3  -9  -9   15.14    5.36   0
  -3  -8  -7   81.11    6.89   0
  -3   5   1  368.12   17.63   0
  -3   6   1 1460.43   35.56   0
  -3   7   1    2.93    5.92   0
  -3   8   1  145.86   13.13   0
  -2 -10 -10    0.44    5.56   0
  -2  -8  -6  508.13   16.66   0
  -2   5   1   24.26    5.38   0
  -2   6   1  276.73   14.56   0
   0 -10  -8    3.16    6.30   0
   0  -7  -4    6.45    4.14   0
   1  -9  -6    0.09    5.76   0
   1   7   0   66.65    5.65   0
   1  11  -1  237.98   13.74   0
   2  -9  -6   29.45    7.56   0
   2  -7  -4  197.46   13.64   0
   2  -4  -2    3.64    4.35   0
   2   9  -1    2.46    2.94   0
   2  12  -2   22.50    5.95   0
   2  16  -4   11.64    7.00   0
   4  -6  -4  250.81   16.45   0
   5  -5  -4   -3.91    3.97   0
   5  -3  -3   33.14    7.48   0
   6   1  -3  438.26   18.54   0
   7   0  -4   45.29    8.17   0
   7   4  -4   42.57    6.90   0
   8   1  -5   -3.71    5.34   0
   8   2  -5    3.41    5.07   0
   8   8  -6   43.08    6.77   0
   9   7  -7   15.87    6.75   0
  -8  -3  -8    9.64    5.67   0
  -8  -1  -5   15.41    6.58   0
  -8   0  -4  212.58   15.76   0
  -7   1  -2    9.78    5.24   0
  -7   3  -1  162.64   14.63   0
  -5   0  -1    8.68    4.31   0
  -4  -1  -1   18.64    3.75   0
   0  -6  -3  487.32   16.02   0
   0   9   0   28.98    5.57   0
   1  -6  -3  235.12   12.63   0
   2  14  -3   44.67    8.20   0
   3  -8  -5   49.13    8.41   0
   3  -7  -4  415.76   20.52   0
   3  10  -2   -0.93    3.00   0
   4  -2  -2  107.64    9.21   0
   5   3  -2   63.46    5.94   0
   6  -4  -4    9.82    5.52   0
   6   0  -3  242.76   14.63   0
   7  -1  -4   11.85    6.18   0
   7   5  -4  728.88   21.67   0
   8   4  -5    1.23    5.24   0
  -6   5   0   83.64   11.03   0
  -5   3   0 1511.81   36.15   0
  -2   0   0    2.81    2.04   0
  -2  11   0    3.78    5.05   0
  -1  -7  -4   75.53    6.87   0
  -1  10   0   78.19    9.53   0
  -1  13  -1   75.82   11.25   0
   0  -9  -6    2.77    4.62   0
   0  12  -1  633.33   24.74   0
   1 -10  -7    0.59    5.98   0
   1   6   0   65.48    5.16   0
   1  13  -2    5.83    6.11   0
   1  15  -3    1.05    6.13   0
   2  -6  -3   10.60    4.74   0
   2  -2  -1   20.06    4.50   0
   4  -5  -3   15.48    6.68   0
   5   4  -2    0.55    2.36   0
   6  -1  -3   87.16    9.91   0
   7  -2  -4   31.94    8.11   0
   8   5  -5    7.95    5.67   0
  -7  -3  -6   10.12    5.01   0
  -7   0  -3   34.37    7.13   0
  -6   0  -2  218.19   13.21   0
  -6   2  -1   45.02    7.92   0
  -4   2   0  259.26   13.51   0
  -2  10   0  399.15   21.15   0
  -1 -10  -8    2.35    5.57   0
  -1  -8  -5    3.16    4.14   0
  -1  -6  -3    0.37    2.57   0
   0  -3  -1   68.96    4.78   0
   0   8   0   68.22    7.41   0
   0  14  -2   74.84   11.10   0
   3  -6  -3  282.06   16.22   0
   3  -4  -2   33.50    6.11   0
   4  -7  -4  305.37   18.77   0
   4  -3  -2   22.10    6.21   0
   5  -4  -3   19.04    6.06   0
   5   0  -2   60.35    7.25   0
   6  -2  -3    3.09    5.35   0
   7   6  -4  169.09   10.15   0
   9   8  -7   16.86    6.12   0
  -8  -2  -7    2.35    5.74   0
  -7  -2  -5    1.79    5.01   0
  -7  -1  -4   58.40    8.57   0
  -7   2  -2    3.52    5.47   0
  -5   4   0   48.40    8.09   0
  -5   5   0  104.09   11.84   0
  -3   1   0   45.56    5.34   0
  -3  10   0  796.89   31.36   0
  -2 -10  -9   -0.19    4.86   0
  -2  -9  -7   64.12    7.34   0
  -1   9   0   40.35    7.15   0
  -1  12  -1  132.13   13.59   0
   0 -10  -7    3.13    5.85   0
   0  -5  -2  185.96    9.23   0
   1  -5  -2  940.79   22.39   0
   1  10  -1    5.27    3.94   0
   3  -1  -1  227.63   10.51   0
   3  12  -3    2.88    4.24   0
   3  14  -4    6.49    5.37   0
   5  -1  -2   95.61    9.19   0
   5   5  -2  192.60    7.63   0
   6   6  -3  258.30    9.96   0
   8   6  -5   11.63    5.35   0
   9   5  -6    1.33    5.59   0
  -8  -1  -6   -2.50    5.91   0
  -8   0  -5  170.62   14.72   0
  -8   1  -4   46.40    9.25   0
  -6   3  -1  768.63   27.89   0
  -5  -1  -2  246.45   11.73   0
  -5   1  -1    7.70    4.32   0
  -5   6   0   55.82    9.42   0
  -5   7   0  148.88   14.28   0
  -4   3   0   71.13    8.61   0
  -2   9   0  565.00   23.91   0
  -1  -9  -6   65.17    7.89   0
   0  11  -1   -1.44    4.57   0
   1  -8  -4  224.49   13.92   0
   1  -3  -1  573.14   14.58   0
   1   5   0   42.40    3.86   0
   2  -9  -5   -4.89    4.48   0
   2  -8  -4  183.71   13.44   0
   2  -5  -2   50.82    6.66   0
   2  15  -4   -1.75    5.71   0
   5  -5  -3   77.09   10.45   0
   6  -3  -3  158.89   13.24   0
  -7   1  -3    1.67    5.81   0
  -7   3  -2  348.93   20.52   0
  -6  -1  -3    9.40    4.33   0
  -6   4  -1    5.21    6.19   0
  -4   8   0   30.23    7.65   0
  -3   9   0  929.39   32.12   0
  -1   8   0   40.63    6.94   0
   0   7   0  230.76   11.41   0
   0  13  -2  146.80   13.94   0
   1 -10  -6    7.31    5.86   0
   2  -7  -3   72.67    8.76   0
   2  11  -2   13.53    4.97   0
   2  13  -3   16.10    6.11   0
   4  -4  -2    1.00    5.19   0
   5  -2  -2  188.05   12.54   0
   6  -4  -3    9.97    6.37   0
   8   0  -4   36.19    8.38   0
   8   1  -4    3.32    5.59   0
   9   6  -6    4.42    5.59   0
  -6   1  -2  134.06   11.15   0
  -6   5  -1   47.83    9.58   0
  -4   0  -1  146.89    8.88   0
  -4   4   0  958.79   27.94   0
  -4   5   0  999.02   29.95   0
  -4   6   0 1231.27   34.77   0
  -4   7   0  592.00   25.43   0
  -3   2   0   10.04    3.73   0
  -3   8   0   80.19   10.10   0
  -2   8   0  101.95   10.64   0
  -1 -11  -9   17.63    6.86   0
  -1 -10  -7    6.06    5.30   0
  -1  11  -1    1.80    5.00   0
   0 -11  -8   29.63    7.90   0
   0  -9  -5  241.71   14.15   0
   1  -7  -3   31.16    5.88   0
   1  12  -2  348.57   17.65   0
   1  14  -3   34.36    8.26   0
   2  -3  -1  146.58    8.87   0
   3  -7  -3   11.43    6.03   0
   3  -5  -2   11.48    4.97   0
   3  -2  -1  377.11   14.29   0
   4   2  -1  969.78   18.66   0
   5  -3  -2    2.07    5.19   0
   7  -1  -3    0.23    4.69   0
   7   0  -3   98.85   10.37   0
  -7   0  -4  243.58   15.35   0
  -5   2  -1   25.20    6.14   0
  -3   7   0  163.45   13.30   0
  -2   1   0  827.27   16.04   0
  -2  11  -1   -0.82    5.50   0
  -1   7   0    3.04    4.14   0
   0 -10  -6   -2.94    4.77   0
   0  -7  -3    6.61    3.86   0
   0   6   0    7.11    3.79   0
   0  10  -1   16.68    5.65   0
   1   9  -1   12.83    4.21   0
   4  -7  -3   15.38    6.78   0
   7  -2  -3   68.37    9.75   0
  -7   2  -3  115.36   12.28   0
  -6   2  -2    4.47    4.89   0
  -5   3  -1  332.45   17.36   0
  -3   3   0   37.85    5.77   0
  -3   4   0  363.10   16.37   0
  -3   5   0 3513.31   51.43   0
  -3   6   0 4010.47   57.67   0
  -2   7   0  209.38   13.36   0
   2 -10  -5   42.88    8.41   0
   2  -9  -4   51.66    8.37   0
   2  -6  -2   34.45    6.57   0
   3  -9  -4   33.89    7.92   0
   4  -5  -2  331.36   17.23   0
   4  -1  -1    3.24    4.03   0
   5  -4  -2    4.33    5.62   0
   6   0  -2   46.35    6.92   0
  -2   6   0  303.53   15.06   0
   3  -3  -1    4.05    3.74   0
  -8   6 -10   -0.39    5.58   0
  -7   4  -8  305.56   14.52   0
  -6   3  -7  189.44   10.54   0
  -6   5 -10    4.30    6.06   0
  -5  -1   3   20.38    4.80   0
  -4   3  -8   38.69    6.57   0
  -1  -1   5  489.37   16.83   0
  -1  -1   6    4.77    4.94   0
  -1  -1   7    6.47    4.74   0
  -1   1  -4  400.90   12.36   0
  -1   3  -8  105.77   10.18   0
   0   0  10   10.11    5.33   0
   0   4  -9  376.91   19.32   0
   1   0   4   64.78    5.24   0
   1   0   5   12.85    3.81   0
   1   0   6  209.15   10.93   0
   1   1  -2    9.75    2.66   0
   2   2  10   11.74    5.82   0
   3   3   9  428.39   17.91   0
   3   4  -6  116.24   10.69   0
   3   5  12   21.81    7.39   0
   4   4   7   87.10    6.73   0
   4   6  10   -0.83    4.90   0
   4   7  11    1.65    5.09   0
   5   6  -5    9.27    5.83   0
   6   7  -1    5.42    4.78   0
   6   7   2   28.85    4.31   0
 -12   3   2   -0.16    5.41   0
 -10   1   4  159.38   14.17   0
  -2  -1   3   42.58    5.23   0
  -2  -1   9    5.56    5.29   0
   0   0   9   -1.40    5.14   0
   1   1  10    5.40    5.29   0
   1   2  -5   79.27    7.81   0
   1   3  -7   21.82    5.81   0
   2   1   6   27.77    4.85   0
   2   3  -6   12.47    5.68   0
   3   3  -4  502.93   17.75   0
   4   3   0   19.07    3.18   0
   4   4  -4  175.52   11.55   0
   5   8   8    1.14    3.68   0
   6   7  -2   31.57    6.61   0
   7  11  -1    9.82    6.32   0
 -11   2   3   -1.78    5.54   0
  -6  -1   6  475.41   22.38   0
  -6  -1   7  258.29   17.90   0
  -5  -1   4  211.14   12.85   0
  -4  -1   3   96.71    7.92   0
  -3  -1   3   47.44    5.73   0
  -3  -1   9   10.04    6.92   0
  -3   4 -10   73.52    9.58   0
  -2  -1   4   20.94    4.92   0
  -2  -1   7   10.53    6.21   0
  -2  -1   8   30.95    7.22   0
   0   2  -6  380.21   15.61   0
   0   3  -8   -0.55    4.79   0
   1   4  -9   63.51    8.99   0
   2   2   9    2.55    4.69   0
   2   3  11  426.99   21.88   0
   2   4  -8   94.45   10.30   0
   3   3   8   14.55    5.28   0
   3   4  10   82.72    9.86   0
   5   6  -6   16.43    6.33   0
   5   7   7   40.53    4.97   0
 -11   3   0    5.57    4.75   0
  -9   1   2  220.76   13.27   0
  -9   5  -8   10.57    4.89   0
  -8   0   5   10.63    6.91   0
  -8   1   0   42.09    5.17   0
  -8   5  -9    4.95    5.36   0
  -7   0   2   35.64    5.64   0
  -6   4  -9  119.71   10.59   0
  -5  -1   6  150.03   13.01   0
  -5  -1   7   -0.33    5.71   0
  -5   3  -8    2.02    4.42   0
  -4  -1   4  135.46   10.18   0
  -4  -1   8  745.40   29.26   0
  -4   4 -10    1.66    5.13   0
  -3  -1   8  139.90   12.91   0
  -2  -1   5   61.23    7.11   0
  -2  -1   6   72.23    8.27   0
  -2   2  -7    8.83    4.73   0
  -1   0  10    0.94    5.84   0
   0   0   8  597.15   22.36   0
   1   1   9   57.24    8.27   0
   1   2  11   18.94    7.07   0
   2   1   0  139.02    4.46   0
   2   1   5  346.64   11.62   0
   2   2  -4   83.32    7.20   0
   3   4  -7    8.17    5.02   0
   3   5  11    1.05    5.61   0
   4   3  -1 1016.72   19.73   0
   4   4  -5   58.34    7.93   0
   4   5   8   43.90    6.32   0
   7  10  -2    5.39    6.16   0
   7  10  -1   22.96    6.92   0
   7  10   0   23.09    6.34   0
 -12   3   3    0.46    6.40   0
 -11   2   4    6.96    7.56   0
 -10   2   1    8.55    5.25   0
 -10   3  -2   -0.70    2.99   0
  -8   0   6  208.86   16.67   0
  -7   5 -10    7.83    6.00   0
  -4  -1   5   -2.23    4.50   0
  -4  -1   6    9.42    5.95   0
  -4  -1   7  662.26   25.83   0
  -3  -1   4  114.57    8.73   0
  -3  -1   5    6.38    5.02   0
  -3  -1   6    3.61    4.56   0
  -3  -1   7   55.89    8.55   0
  -3   2  -7   17.55    4.50   0
  -2   3  -9  186.98   13.31   0
  -1   2  -7   38.77    6.45   0
   0   0   7 5052.84   59.90   0
   0   1  -4  107.38    7.37   0
   1   3  -8   60.85    8.97   0
   2   1   4  164.12    7.07   0
   3   2   4  270.10    7.70   0
   3   3  -5   26.43    5.64   0
   4   4   6   24.44    3.93   0
   4   6   9   51.56    7.75   0
   4   7  10    5.53    5.49   0
   6   7  -5    5.96    5.87   0
  -9   2  -1   30.58    4.72   0
  -7   0   3  114.14   10.00   0
  -6   0   1   63.96    5.90   0
  -5   1  -4   12.73    2.31   0
  -5   4 -10   22.81    6.91   0
  -3   3  -9    2.34    4.36   0
  -2   1  -5   48.84    5.50   0
  -1   0   9   33.67    7.44   0
  -1   3  -9   65.39    8.52   0
   0   1  10  131.19   12.86   0
   1   1  -3 2444.83   29.82   0
   1   1   8  245.14   14.19   0
   1   2  -6  549.50   19.48   0
   2   2   8    6.98    4.60   0
   2   3  -7   40.16    7.09   0
   2   3  10  403.47   20.14   0
   3   4  -8   -2.28    5.25   0
   3   4   9   47.51    7.76   0
   5   5  -5   20.45    5.98   0
   7   9  -3   38.62    8.44   0
   7   9  -2   52.80    8.58   0
 -12   4   0    2.28    5.01   0
 -10   5  -7   -0.21    2.96   0
  -8   6 -11   -1.54    5.68   0
  -7   0   4   54.61    8.40   0
  -6   5 -11    9.02    6.39   0
  -4   0  -1  138.12    4.10   0
  -4   2  -7   10.58    4.05   0
  -3   1  -5  364.54   11.98   0
  -1   0   8 1171.03   32.63   0
  -1   1  -5   15.81    4.15   0
   0   0   6 7024.60   65.16   0
   0   2  -7  304.89   15.41   0
   0   3  -9  135.06   11.92   0
   1   2  10    7.44    5.65   0
   2   1   3   91.08    4.33   0
   2   2  -5  195.19   11.69   0
   3   3  -6   69.40    8.87   0
   3   3   7   95.88    7.93   0
   3   5  10   14.41    6.64   0
   3   6  11    5.74    6.67   0
   4   4  -6    5.81    4.50   0
   6   6  -2   59.43    7.39   0
   6   6  -1   10.88    4.54   0
   6   6   0   14.91    4.38   0
   7   9  -1   11.21    5.61   0
 -11   3   1    6.36    5.76   0
 -10   2   2   46.67    8.29   0
  -9   1   4  122.55   12.22   0
  -9   1   5   25.81    8.48   0
  -9   6 -10    3.42    5.41   0
  -7   0   5  245.46   16.28   0
  -7   0   6   50.16    9.29   0
  -7   3  -7  147.58    8.77   0
  -5   0   0   -0.27    2.01   0
  -2   0   9   10.68    5.85   0
   0   0   5 1491.89   27.66   0
   0   1   9   35.82    7.55   0
   1   1   7   -0.95    3.70   0
   2   3  -8   27.90    7.51   0
   4   8  10    2.65    5.97   0
   5   4  -2   -1.10    3.41   0
   5   4  -1   10.25    3.53   0
   5   4   0    6.11    2.75   0
   5   5  -6    1.29    4.82   0
   7   9   0    2.42    4.56   0
  -8   4  -8  251.89   12.00   0
  -7   1  -1   82.38    5.47   0
  -7   4  -9   66.04    8.24   0
  -6   0   2   42.58    5.90   0
  -6   3  -8   11.07    4.78   0
  -4   4 -11    3.05    5.13   0
  -3   0   9   -5.56    5.46   0
  -2   2  -8  160.90   11.54   0
  -2   3 -10    1.82    4.99   0
  -1   0   7 1392.83   33.26   0
  -1   1  10  245.44   17.55   0
  -1   2  -8    4.15    4.62   0
   1   3  -9 1213.81   34.34   0
   1   3  11  102.74   12.42   0
   2   2   7  228.39   12.23   0
   2   3   9   77.88    9.62   0
   3   2  -3 1190.52   24.07   0
   4   3  -4   48.02    6.90   0
   4   4  -7  122.48   11.42   0
   4   5   7   15.27    4.57   0
   5   4   1   20.81    2.98   0
   5   6   5   10.06    3.01   0
   6   6  -5  179.60   14.00   0
   6   6   1  207.18    8.82   0
   7   8  -3   59.64    9.11   0
 -12   4   1   28.57    7.95   0
 -11   4  -2    2.13    4.05   0
 -10   2   3   41.03    8.82   0
  -8   3  -6  151.83    6.43   0
  -6   0   3  253.66   13.84   0
  -6   0   7   58.25   10.22   0
  -6   2  -6  100.82    6.52   0
  -6   4 -10    1.82    5.34   0
  -5   3  -9   10.73    5.03   0
  -4   1  -5  163.70    7.71   0
  -3   2  -8  237.34   13.51   0
  -3   3 -10  193.94   14.24   0
  -2   0   8    3.00    5.24   0
   0   0   4  199.71    9.31   0
   0   1  -5  288.37   12.42   0
   0   2  -8    3.90    5.10   0
   1   1  -4   58.26    6.04   0
   1   2   9   12.34    5.57   0
   2   1   2    2.22    1.10   0
   2   2  -6    2.51    4.05   0
   3   3  -7  442.96   20.07   0
   3   4   8    4.03    4.83   0
   3   7  11   45.54   10.15   0
   4   6   8  131.71   10.19   0
   4   7   9   77.35    9.16   0
   5   4  -4    2.51    3.91   0
   5   8   7    2.17    3.99   0
   7   8  -2   91.86    9.87   0
   7   8  -1   44.28    7.17   0
   7   9   1   14.34    4.49   0
 -11   3   2   15.28    7.14   0
 -10   2   4    1.29    6.80   0
  -9   2   0    1.40    4.50   0
  -8   5 -10    2.18    5.03   0
  -7   5 -11    1.30    5.55   0
  -6   0   4  460.43   19.73   0
  -6   0   6  511.98   23.53   0
  -5   0   8   41.62    8.67   0
  -5   4 -11    5.85    6.26   0
  -4   0   8   48.06    9.54   0
  -3   0   8  159.88   13.86   0
  -2   0   7  184.29   13.72   0
  -2   1  -6   81.08    7.40   0
  -1   0   6 2722.49   43.00   0
   0   0   3 1445.34   20.89   0
   0   1   8  118.67   11.11   0
   0   2  10   33.22    8.05   0
   1   1   6  104.89    8.32   0
   2   1  -2  203.66    8.51   0
   2   3  -9   34.65    7.32   0
   3   2  -4   27.61    5.17   0
   3   6  10    8.57    6.83   0
   4   3  -5  428.79   18.34   0
   4   4   5    2.90    2.63   0
   5   4  -5   18.63    5.65   0
   5   7   6    5.14    3.68   0
 -12   4   2    8.99    7.37   0
 -11   3   3   -1.40    6.23   0
  -9   5  -9   10.64    4.87   0
  -8   1   3   40.54    7.77   0
  -5   0   1  107.02    6.98   0
  -5   0   6   12.85    6.55   0
  -5   0   7   24.07    7.07   0
  -4   0   7    1.16    5.80   0
  -4   3 -10   46.29    7.68   0
  -1   1  -6   87.28    7.94   0
  -1   1   9  216.05   15.53   0
   1   2  -8  115.53   11.27   0
   1   3  10  155.91   13.93   0
   2   2  -7  304.46   16.47   0
   3   2  -5   60.95    7.76   0
   3   3  -8 1197.31   34.22   0
   3   5   9   12.84    6.03   0
   4   3  -6    9.67    5.64   0
   5   4  -6    1.17    4.66   0
   7   8   0   -0.33    4.07   0
 -10   3  -1    3.67    4.34   0
  -8   1   4   63.05    9.40   0
  -8   1   5   42.83    9.08   0
  -5   0   2   71.52    6.95   0
  -5   0   5  356.37   18.19   0
  -3   1  -6   -0.76    2.95   0
  -2   0   6    1.42    4.18   0
  -2   2  -9  108.40   10.50   0
  -1   0  -2   76.42    3.90   0
  -1   2  -9   65.40    8.84   0
   0   1  -6   54.90    7.19   0
   0   1   7 1915.79   37.68   0
   1   2   8    1.83    4.21   0
   2   1  -3   40.64    5.29   0
   2   2   6   25.43    4.77   0
   2   3   8   45.45    7.40   0
   6   5  -5  164.65   13.42   0
   6   5  -2  180.10   11.16   0
   7   7  -3    0.18    5.44   0
  -9   2   1   25.16    6.32   0
  -7   1   0   20.94    4.31   0
  -5   0   3   42.09    6.38   0
  -5   0   4  106.10    9.94   0
  -4   0   6   37.58    7.37   0
  -3   0   6   19.80    5.90   0
  -3   2  -9   51.37    7.86   0
  -3   3 -11   10.15    6.48   0
  -2   1   9  374.22   20.80   0
  -1   0   4   57.43    6.38   0
  -1   1   8 2876.37   51.43   0
   0   2  -9   -0.01    4.20   0
   0   2   9   52.63    8.65   0
   1   1   5   19.00    4.19   0
   3   2  -6  538.66   20.95   0
   4   3  -7   23.84    7.12   0
   4   8   9    3.07    5.64   0
   5   4  -7   12.06    5.38   0
   6   5  -6    3.09    5.24   0
[truncated: 1,829,606 more chars]
