# Supplementary material for: Bis{[amino­(iminium­yl)meth­yl]urea} tetra­kis­{2-[(di­methyl­amino)(iminium­yl)meth­yl]guanidine} di-μ6-oxido-tetra-μ3-oxido-tetra­deca-μ2-oxido-octa­oxidodeca­vanadium(V) tetra­hydrate
Source: IUCrdata. 2022 Jun 24;7(Pt 6):x220627. doi: 10.1107/S2414314622006277 (PMC9462036; doi:10.1107/S2414314622006277)
Supplement: Supplementary file 2 [file x-07-x220627-Isup2.hkl]

data_I                                                                          
_shelx_title ' aaronperezb@yahoo.com'                                           
_shelx_refln_list_code          4                                               
_shelx_F_calc_maximum      244.87                                               
_exptl_crystal_F_000       888.00                                               
_reflns_d_resolution_high  0.6397                                               
                                                                                
loop_                                                                           
 _space_group_symop_operation_xyz                                               
 'x, y, z'                                                                      
 '-x, -y, -z'                                                                   
                                                                                
_cell_length_a     8.9701                                                       
_cell_length_b    13.2202                                                       
_cell_length_c    14.0861                                                       
_cell_angle_alpha  99.609                                                       
_cell_angle_beta  103.133                                                       
_cell_angle_gamma 107.676                                                       
                                                                                
_shelx_F_squared_multiplier     1.000                                           
                                                                                
loop_                                                                           
 _refln_index_h                                                                 
 _refln_index_k                                                                 
 _refln_index_l                                                                 
 _refln_F_squared_calc                                                          
 _refln_F_squared_meas                                                          
 _refln_F_squared_sigma                                                         
 _refln_observed_status                                                         
   2   0   0         46.06         41.02         5.33 o                         
   3   0   0       1159.24       1148.96        20.41 o                         
   4   0   0        101.72         69.65         9.10 o                         
   5   0   0          0.58          0.37         6.14 o                         
   6   0   0       1524.78       1374.14        27.67 o                         
   7   0   0         98.05         85.31        10.82 o                         
   8   0   0          6.40         16.14         7.96 o                         
   9   0   0        137.20        144.15        12.81 o                         
  10   0   0        218.44        228.23        17.15 o                         
  11   0   0         55.42         44.11        19.23 o                         
  12   0   0          7.93         10.22        16.29 o                         
 -12   1   0         41.44         28.56        16.74 o                         
 -11   1   0        892.81        927.75        36.63 o                         
 -10   1   0        692.11        706.83        29.34 o                         
  -9   1   0        109.87        104.57        13.04 o                         
  -8   1   0        263.02        257.01        13.40 o                         
  -7   1   0        156.31        163.54        12.10 o                         
  -6   1   0        238.41        231.37        12.27 o                         
  -5   1   0         14.59         12.01         7.14 o                         
  -4   1   0         11.45         15.85         6.70 o                         
  -3   1   0        305.26        299.08        10.42 o                         
  -2   1   0       5632.64       5361.68        69.41 o                         
   1   1   0       1075.31       1118.40        31.79 o                         
   2   1   0        854.25        864.15        16.52 o                         
   3   1   0          0.07          4.67         6.23 o                         
   4   1   0         46.82         69.48         7.95 o                         
   5   1   0       6102.19       5856.21        52.82 o                         
   6   1   0       3857.30       3668.61        44.86 o                         
   7   1   0        216.62        183.97        10.90 o                         
   8   1   0        130.69        117.83        10.83 o                         
   9   1   0        620.54        627.20        20.48 o                         
  10   1   0        118.53        132.52        15.77 o                         
  11   1   0          5.12          6.60        15.70 o                         
  12   1   0         29.78         19.35        14.77 o                         
 -13   2   0         94.19         87.22        20.28 o                         
 -12   2   0        526.40        438.14        29.92 o                         
 -11   2   0        809.91        863.62        29.92 o                         
 -10   2   0        483.36        491.17        21.32 o                         
  -9   2   0          0.38          2.29         8.66 o                         
  -8   2   0        364.35        331.24        14.77 o                         
  -7   2   0       1136.06       1091.89        22.67 o                         
  -6   2   0         90.33         93.42         8.07 o                         
  -5   2   0       5246.85       4809.93        49.60 o                         
  -4   2   0       1693.53       1610.47        35.28 o                         
  -3   2   0         74.75         64.31         9.96 o                         
  -2   2   0        540.97        538.62        37.77 o                         
   0   2   0       3128.36       3515.68        73.95 o                         
   1   2   0        426.21        409.15        26.87 o                         
   2   2   0       2291.70       2398.59        63.23 o                         
   3   2   0       1438.57       1217.38        26.56 o                         
   4   2   0          0.72          2.51         6.54 o                         
   5   2   0       6953.67       6633.04        56.21 o                         
   6   2   0        752.41        750.00        20.22 o                         
   7   2   0         32.02         34.78         8.02 o                         
   8   2   0          0.05          0.77         8.98 o                         
   9   2   0         72.08         71.50        11.80 o                         
  10   2   0         24.90         22.12        12.79 o                         
  11   2   0         89.37         83.73        17.67 o                         
  12   2   0         44.35         20.32        15.98 o                         
 -13   3   0          0.03         -5.41        18.28 o                         
 -12   3   0        225.71        187.00        26.88 o                         
 -11   3   0         35.77         33.19        13.58 o                         
 -10   3   0         59.05         73.39        13.61 o                         
  -9   3   0          0.14          5.74        10.70 o                         
  -8   3   0        223.23        214.92        14.08 o                         
  -7   3   0       1677.22       1547.65        26.88 o                         
  -6   3   0      10604.76       9759.13        76.91 o                         
  -5   3   0       9656.09       9185.77        79.29 o                         
  -4   3   0        434.70        485.13        20.27 o                         
  -3   3   0        293.89        248.39        26.12 o                         
   0   3   0       3448.95       3498.29        89.37 o                         
   1   3   0       4976.78       5156.53       195.42 o                         
   2   3   0       1195.55       1162.21        41.12 o                         
   3   3   0       4763.93       4477.89        64.18 o                         
   4   3   0        156.69        128.30        10.81 o                         
   5   3   0       1104.40       1064.66        23.28 o                         
   6   3   0        492.36        452.89        17.14 o                         
   7   3   0        170.09        169.52        13.48 o                         
   8   3   0        134.07        150.85        14.97 o                         
   9   3   0       1077.93       1159.54        37.72 o                         
  10   3   0         22.14         21.00        13.07 o                         
  11   3   0        325.26        284.77        26.16 o                         
 -13   4   0         12.69          3.41        23.23 o                         
 -12   4   0          9.27         12.13        14.48 o                         
 -11   4   0         34.18         41.72        17.71 o                         
 -10   4   0          5.22          3.65        15.28 o                         
  -9   4   0        496.14        459.91        22.43 o                         
  -8   4   0       4852.63       4458.92        65.81 o                         
  -7   4   0       6802.34       6264.83        95.64 o                         
  -6   4   0       3437.53       3265.12        60.21 o                         
  -5   4   0        238.97        235.96        15.04 o                         
  -4   4   0       5847.81       6134.47        67.11 o                         
  -3   4   0       2187.76       2202.16        48.14 o                         
  -1   4   0        142.61        210.45        27.45 o                         
   0   4   0       7497.38       7689.41       151.92 o                         
   1   4   0      10669.92       9932.94       262.87 o                         
   2   4   0        339.35        342.69        20.97 o                         
   3   4   0        494.47        449.33        24.70 o                         
   4   4   0        636.95        589.70        23.28 o                         
   5   4   0         66.11         50.53        10.04 o                         
   6   4   0         82.68         78.90         9.52 o                         
   7   4   0         72.27         77.75        10.27 o                         
   8   4   0       1188.89       1164.13        29.42 o                         
   9   4   0        411.00        426.95        22.61 o                         
  10   4   0        185.48        164.88        18.75 o                         
  11   4   0         16.78         11.09        20.47 o                         
 -13   5   0         24.56          6.28        20.77 o                         
 -12   5   0         35.36         34.89        21.89 o                         
 -11   5   0         34.88         41.45        22.22 o                         
 -10   5   0        223.08        252.30        24.55 o                         
  -9   5   0         51.52         52.09        19.26 o                         
  -8   5   0         40.97         55.92        16.00 o                         
  -7   5   0       1114.81       1048.20        36.74 o                         
  -6   5   0        489.76        477.96        24.91 o                         
  -5   5   0        722.87        660.19        27.01 o                         
  -4   5   0       6079.79       6333.57        73.23 o                         
  -3   5   0      22050.91      21723.00       216.02 o                         
  -2   5   0       3287.54       3251.21       113.51 o                         
  -1   5   0       1374.14       1686.37        71.09 o                         
   0   5   0        103.83         82.62        20.81 o                         
   1   5   0        267.03        291.78        16.93 o                         
   2   5   0        348.67        300.35        15.34 o                         
   3   5   0         37.23         36.74        12.28 o                         
   4   5   0       1647.56       1680.77        49.43 o                         
   5   5   0         74.34         60.76        17.08 o                         
   6   5   0        298.00        302.57        15.34 o                         
   7   5   0        108.81        113.64        12.00 o                         
   8   5   0        694.90        720.30        21.93 o                         
   9   5   0         39.81         42.03        11.53 o                         
  10   5   0        114.11         95.44        22.05 o                         
  11   5   0         13.58          2.77        23.59 o                         
 -13   6   0        220.16        169.97        30.46 o                         
 -12   6   0         42.90         79.83        24.47 o                         
 -11   6   0        328.50        352.34        33.61 o                         
 -10   6   0         51.08         46.16        20.99 o                         
  -9   6   0         25.49         13.41        19.23 o                         
  -8   6   0        158.04        157.64        22.77 o                         
  -7   6   0       1059.22       1012.02        37.31 o                         
  -6   6   0       1992.82       2048.08        54.20 o                         
  -5   6   0        283.94        314.13        23.90 o                         
  -4   6   0       7096.06       7594.81       105.09 o                         
  -3   6   0      24683.56      24837.51       430.41 o                         
  -2   6   0       1773.82       1889.98        53.97 o                         
  -1   6   0         26.81         13.71        11.69 o                         
   0   6   0         32.91         67.76        12.87 o                         
   1   6   0        437.23        413.21        21.60 o                         
   2   6   0       1030.58       1011.96        36.95 o                         
   3   6   0       2183.43       2196.89        72.41 o                         
   4   6   0       1091.91       1126.30        40.57 o                         
   5   6   0        187.33        188.37        20.11 o                         
   6   6   0         69.42         81.53        14.87 o                         
   7   6   0         85.36         99.88        13.56 o                         
   8   6   0         20.73         17.37        13.11 o                         
   9   6   0         64.47         73.00        17.61 o                         
  10   6   0          6.15         -2.04        20.97 o                         
 -13   7   0         72.24         60.84        23.24 o                         
 -12   7   0          3.13         10.33        22.01 o                         
 -11   7   0         85.35         98.40        26.83 o                         
 -10   7   0        183.58        195.18        28.90 o                         
  -9   7   0        322.51        350.90        34.77 o                         
  -8   7   0       1110.69       1050.81        51.13 o                         
  -7   7   0       1109.92       1153.42        51.42 o                         
  -6   7   0        561.56        552.50        35.80 o                         
  -5   7   0        924.79        932.12        38.56 o                         
  -4   7   0       3673.31       3581.42        76.24 o                         
  -3   7   0       1041.84       1036.19        40.80 o                         
  -2   7   0       1297.95       1261.72        40.48 o                         
  -1   7   0         12.70         13.12        11.31 o                         
   0   7   0       1505.41       1542.16        36.62 o                         
   1   7   0        396.42        415.57        20.10 o                         
   2   7   0       6838.95       6762.70       123.71 o                         
   3   7   0       2607.16       2793.99        86.80 o                         
   4   7   0         22.45         13.74        16.18 o                         
   5   7   0        184.83        163.06        17.31 o                         
   6   7   0        282.18        275.30        25.06 o                         
   7   7   0         56.02         52.24        15.28 o                         
   8   7   0         42.94         57.59        17.22 o                         
   9   7   0        197.79        196.76        25.95 o                         
  10   7   0         57.26         33.73        23.46 o                         
 -13   8   0         25.61         14.05        22.17 o                         
 -12   8   0        192.54        152.65        30.16 o                         
 -11   8   0         26.60         18.48        24.17 o                         
 -10   8   0         13.77         30.63        23.28 o                         
  -9   8   0       1181.80       1274.06        49.62 o                         
  -8   8   0       3948.58       4063.16        98.70 o                         
  -7   8   0        703.73        630.54        40.00 o                         
  -6   8   0         58.28         59.19        22.43 o                         
  -5   8   0        269.75        283.34        32.13 o                         
  -4   8   0        153.19        173.45        16.89 o                         
  -3   8   0        508.46        480.46        23.59 o                         
  -2   8   0        667.71        630.98        28.22 o                         
  -1   8   0        372.47        333.59        20.81 o                         
   0   8   0        441.68        435.01        25.28 o                         
   1   8   0          3.83          3.63        13.25 o                         
   2   8   0       1659.78       1419.04        80.44 o                         
   3   8   0        680.10        660.05        49.13 o                         
   4   8   0        293.03        269.64        28.58 o                         
   5   8   0          6.52          3.64        13.51 o                         
   6   8   0          0.00         -7.86        14.73 o                         
   7   8   0          1.28         -1.18        14.69 o                         
   8   8   0        282.55        272.65        28.48 o                         
   9   8   0        423.55        347.63        33.25 o                         
 -13   9   0         17.70          4.68        22.11 o                         
 -12   9   0         41.90         40.03        25.12 o                         
 -11   9   0          0.01          0.59        22.72 o                         
 -10   9   0        630.88        676.14        45.42 o                         
  -9   9   0       2503.55       2682.79        88.33 o                         
  -8   9   0       1771.47       1900.30        72.69 o                         
  -7   9   0        163.33        162.60        21.09 o                         
  -6   9   0         57.09         54.44        24.04 o                         
  -5   9   0         57.75         40.42        16.31 o                         
  -4   9   0          0.00         -6.48        11.05 o                         
  -3   9   0       6081.71       5935.28        88.60 o                         
  -2   9   0       4427.67       3834.93        76.22 o                         
  -1   9   0        248.98        250.41        19.97 o                         
   0   9   0        204.25        206.73        21.58 o                         
   1   9   0       1053.01        925.64        41.13 o                         
   2   9   0         22.48         24.69        12.85 o                         
   3   9   0         62.31         59.31        16.62 o                         
   4   9   0         78.71         72.44        19.71 o                         
   5   9   0        109.05        124.30        20.05 o                         
   6   9   0        456.09        484.73        31.92 o                         
   7   9   0          0.09         -0.84        15.27 o                         
   8   9   0        219.74        202.44        35.12 o                         
   9   9   0        115.22        100.18        24.38 o                         
 -13  10   0        250.48        219.41        34.08 o                         
 -12  10   0          0.52          0.23        23.51 o                         
 -11  10   0         28.76         27.17        24.91 o                         
 -10  10   0       1021.87       1054.45        41.71 o                         
  -9  10   0        301.86        345.79        40.57 o                         
  -8  10   0         10.59         14.51        30.65 o                         
  -7  10   0        135.47        142.98        23.48 o                         
  -6  10   0          0.02         -6.70        12.23 o                         
  -5  10   0         50.36         37.99        16.59 o                         
  -4  10   0        152.00        157.55        20.81 o                         
  -3  10   0       5212.23       5073.77        83.90 o                         
  -2  10   0       2819.76       2530.18        59.69 o                         
  -1  10   0        594.24        550.34        33.96 o                         
   0  10   0        438.31        402.60        30.25 o                         
   1  10   0        297.04        275.19        25.26 o                         
   2  10   0        191.62        203.01        20.34 o                         
   3  10   0        321.28        318.04        30.60 o                         
   4  10   0         40.78         39.16        22.06 o                         
   5  10   0         72.30         89.09        20.42 o                         
   6  10   0         70.69         86.91        20.30 o                         
   7  10   0        186.91        152.75        24.83 o                         
   8  10   0         22.30         21.42        26.60 o                         
 -13  11   0        370.87        356.02        40.96 o                         
 -12  11   0         12.85         -0.93        27.28 o                         
 -11  11   0         69.62         67.45        27.19 o                         
 -10  11   0          0.11          1.45        20.34 o                         
  -9  11   0        256.55        285.99        35.78 o                         
  -8  11   0        105.67        119.11        36.44 o                         
  -7  11   0        233.28        232.82        22.42 o                         
  -6  11   0       1111.64       1135.54        42.19 o                         
  -5  11   0        149.26        144.73        20.82 o                         
  -4  11   0         11.69          3.30        14.21 o                         
  -3  11   0        455.95        405.09        22.84 o                         
  -2  11   0         12.32         10.70        11.85 o                         
  -1  11   0         95.01         96.30        22.40 o                         
   0  11   0         43.71         41.12        18.53 o                         
   1  11   0        333.75        350.66        28.63 o                         
   2  11   0        305.02        314.42        23.79 o                         
   3  11   0        656.68        711.84        42.02 o                         
   4  11   0        130.24        137.69        28.42 o                         
   5  11   0         36.71         43.45        20.26 o                         
   6  11   0        175.38        181.89        23.84 o                         
   7  11   0         18.75         21.65        23.40 o                         
   8  11   0         39.41         43.39        29.37 o                         
 -13  12   0        272.50        224.80        36.54 o                         
 -12  12   0         37.32         39.87        26.17 o                         
 -11  12   0          0.04          3.68        18.85 o                         
 -10  12   0         88.30         93.36        30.52 o                         
  -9  12   0          6.21         20.12        28.18 o                         
  -8  12   0        460.62        534.58        46.30 o                         
  -7  12   0         57.26         45.47        17.76 o                         
  -6  12   0        340.78        362.43        26.16 o                         
  -5  12   0         75.00         69.99        17.39 o                         
  -4  12   0        231.58        201.45        20.35 o                         
  -3  12   0        626.08        580.24        26.93 o                         
  -2  12   0         45.17         52.58        16.31 o                         
  -1  12   0        362.64        365.68        33.86 o                         
   0  12   0       1603.49       1696.03        74.83 o                         
   1  12   0       1244.60       1434.68        54.69 o                         
   2  12   0         24.54         41.66        17.11 o                         
   3  12   0        199.58        200.36        29.94 o                         
   4  12   0         89.62         81.65        28.80 o                         
   5  12   0          1.29          6.17        17.83 o                         
   6  12   0         17.52          9.44        19.54 o                         
   7  12   0         53.93         66.95        25.25 o                         
 -12  13   0          1.08         -3.93        25.34 o                         
 -11  13   0        243.88        256.86        30.68 o                         
 -10  13   0         46.99         45.36        26.70 o                         
  -9  13   0        290.77        356.98        46.17 o                         
  -8  13   0        987.92       1099.33        47.98 o                         
  -7  13   0         37.79         45.86        18.48 o                         
  -6  13   0        225.18        263.98        27.88 o                         
  -5  13   0          8.12          1.02        16.20 o                         
  -4  13   0         67.40         86.56        18.04 o                         
  -3  13   0         98.37         95.21        17.75 o                         
  -2  13   0        222.74        235.61        22.81 o                         
  -1  13   0        380.02        433.74        38.00 o                         
   0  13   0        601.78        580.40        41.38 o                         
   1  13   0          0.03          8.48        19.29 o                         
   2  13   0          4.08         -4.57        21.47 o                         
   3  13   0         57.19         73.56        25.47 o                         
   4  13   0        101.14        109.65        28.74 o                         
   5  13   0        108.98         98.20        23.68 o                         
   6  13   0        503.34        496.01        43.71 o                         
 -12  14   0         48.89         32.90        28.23 o                         
 -11  14   0        449.94        413.18        37.05 o                         
 -10  14   0        120.48        134.26        35.59 o                         
  -9  14   0          3.03          1.21        29.87 o                         
  -8  14   0          3.40         -5.78        19.93 o                         
  -7  14   0         13.83         16.42        21.07 o                         
  -6  14   0         16.10         17.69        20.51 o                         
  -5  14   0        509.51        494.34        35.58 o                         
  -4  14   0         74.90         80.10        19.13 o                         
  -3  14   0         14.49          7.84        15.54 o                         
  -2  14   0         11.37         16.09        16.49 o                         
  -1  14   0         17.29         36.12        29.13 o                         
   0  14   0        292.89        341.53        36.00 o                         
   1  14   0        203.91        226.22        30.58 o                         
   2  14   0         39.63         55.53        27.62 o                         
   3  14   0          0.42          9.20        22.31 o                         
   4  14   0         14.51         12.79        24.35 o                         
   5  14   0        355.92        312.87        32.04 o                         
 -12  15   0         14.60         10.74        27.03 o                         
 -11  15   0         46.55         39.81        29.41 o                         
 -10  15   0        150.53        111.40        33.59 o                         
  -9  15   0         93.63         98.60        23.68 o                         
  -8  15   0         31.99         35.70        23.09 o                         
  -7  15   0         88.30        106.25        26.26 o                         
  -6  15   0       1857.61       2073.92        79.59 o                         
  -5  15   0       1475.31       1541.79        70.75 o                         
  -4  15   0        294.13        348.57        32.10 o                         
  -3  15   0         27.01         32.03        17.43 o                         
  -2  15   0          2.39        -11.77        24.84 o                         
  -1  15   0         95.72        124.04        30.82 o                         
   0  15   0         30.78         40.29        26.38 o                         
   1  15   0         86.33         84.92        26.56 o                         
   2  15   0         54.47         61.49        26.89 o                         
   3  15   0         53.45         65.52        39.39 o                         
   4  15   0          5.55         11.44        26.41 o                         
   5  15   0         36.71         43.88        28.20 o                         
 -11  16   0          1.01        -13.03        25.29 o                         
 -10  16   0         50.50         37.40        31.94 o                         
  -9  16   0          0.10          1.06        20.82 o                         
  -8  16   0          6.30          6.04        21.52 o                         
  -7  16   0         14.57         32.92        23.52 o                         
  -6  16   0        587.10        629.07        43.54 o                         
  -5  16   0        470.13        480.63        38.75 o                         
  -4  16   0        138.96        143.26        25.05 o                         
  -3  16   0         37.65         31.96        18.25 o                         
  -2  16   0         86.23         87.84        22.77 o                         
  -1  16   0         54.83         41.59        29.72 o                         
   0  16   0        362.88        423.04        49.94 o                         
   1  16   0        530.76        514.29        42.74 o                         
   2  16   0         29.43         24.97        27.28 o                         
   3  16   0          1.74          0.58        28.57 o                         
   4  16   0          6.95          4.68        24.65 o                         
 -11  17   0        103.38         82.57        35.59 o                         
 -10  17   0         94.71         85.52        33.70 o                         
  -9  17   0         14.18          0.41        22.16 o                         
  -8  17   0         65.51         51.64        23.89 o                         
  -7  17   0         99.54         98.51        28.06 o                         
  -6  17   0        285.02        256.00        32.88 o                         
  -5  17   0         26.86         27.63        21.49 o                         
  -4  17   0          1.80          5.01        19.69 o                         
  -3  17   0          3.72         -4.88        23.29 o                         
  -2  17   0        126.74        134.32        27.72 o                         
  -1  17   0        124.14        161.64        34.55 o                         
   0  17   0        586.65        565.11        51.66 o                         
   1  17   0        263.17        196.77        33.08 o                         
   2  17   0          5.26         -1.15        21.43 o                         
 -10  18   0        174.65        162.27        39.47 o                         
  -9  18   0         39.94         28.01        23.08 o                         
  -8  18   0         12.88          4.05        22.56 o                         
  -7  18   0         62.44         54.35        24.31 o                         
  -6  18   0        106.98         90.11        26.18 o                         
  -5  18   0          6.59          4.45        21.85 o                         
  -4  18   0         12.57         24.98        20.84 o                         
  -3  18   0        117.94         90.35        26.84 o                         
  -2  18   0          9.55         16.64        22.58 o                         
  -1  18   0         71.60         73.70        28.87 o                         
   0  18   0         40.21         22.53        26.23 o                         
   1  18   0         12.61         11.10        22.24 o                         
  -9  19   0         53.65         57.72        25.89 o                         
  -8  19   0          0.26         -3.94        20.86 o                         
  -7  19   0         33.57         16.79        22.60 o                         
  -6  19   0          7.81         10.57        21.71 o                         
  -5  19   0        310.71        260.56        32.04 o                         
  -4  19   0         57.75         47.21        24.72 o                         
  -3  19   0          6.53          5.68        26.11 o                         
  -2  19   0          3.27         -5.53        25.41 o                         
  -1  19   0          0.03          6.83        23.39 o                         
   0  19   0          0.65         22.09        26.37 o                         
  -7  20   0         29.86         29.04        23.59 o                         
  -6  20   0        123.90         90.25        25.94 o                         
  -5  20   0         96.01         40.43        28.72 o                         
  -4  20   0         60.50         55.41        23.70 o                         
  -3  20   0         65.79         48.17        27.49 o                         
   2 -20   1         38.12         32.15        25.16 o                         
   3 -20   1        127.23        122.81        31.61 o                         
   4 -20   1         18.33         10.70        24.07 o                         
   5 -20   1         22.00         11.60        24.85 o                         
   6 -20   1          0.81          3.36        20.54 o                         
   7 -20   1        205.10        162.02        30.20 o                         
   0 -19   1          1.35          5.78        23.35 o                         
   1 -19   1          0.01         -2.22        21.23 o                         
   2 -19   1          4.75          3.85        23.29 o                         
   3 -19   1         56.64         10.42        27.44 o                         
   4 -19   1          0.02         10.53        27.35 o                         
   5 -19   1        107.28         72.65        30.16 o                         
   6 -19   1         14.35          2.84        20.37 o                         
   7 -19   1        139.64        100.44        26.72 o                         
   8 -19   1          0.36         -6.49        22.19 o                         
   9 -19   1         10.77         11.82        28.16 o                         
  -2 -18   1          3.15          5.33        24.42 o                         
  -1 -18   1          0.05         -0.57        23.05 o                         
   0 -18   1          8.95          6.17        21.68 o                         
   1 -18   1         39.59         26.89        23.52 o                         
   2 -18   1        461.04        421.30        33.35 o                         
   3 -18   1        716.44        641.83        50.25 o                         
   4 -18   1         55.51         54.90        28.73 o                         
   5 -18   1         47.16         41.45        22.32 o                         
   6 -18   1        296.45        243.42        32.13 o                         
   7 -18   1         93.68         57.26        24.36 o                         
   8 -18   1          3.35         -4.41        21.75 o                         
   9 -18   1          0.06          1.49        26.82 o                         
  10 -18   1        115.33        104.56        36.48 o                         
  -3 -17   1         72.76         61.12        25.78 o                         
  -2 -17   1          5.90          2.59        27.33 o                         
  -1 -17   1          5.99          5.15        23.39 o                         
   0 -17   1        231.76        204.80        35.53 o                         
   1 -17   1          0.15         -0.65        21.81 o                         
   2 -17   1        396.67        414.05        42.10 o                         
   3 -17   1         22.47         21.34        26.04 o                         
   4 -17   1          5.78          1.41        18.70 o                         
   5 -17   1         50.19         53.99        23.46 o                         
   6 -17   1        183.54        167.48        28.61 o                         
   7 -17   1         15.84         12.78        21.85 o                         
   8 -17   1         29.40         17.36        23.09 o                         
   9 -17   1          1.00         -6.51        25.05 o                         
  10 -17   1         35.01         12.37        28.11 o                         
  11 -17   1          0.16         -5.51        25.55 o                         
  -4 -16   1         42.99         32.47        23.64 o                         
  -3 -16   1          3.09         16.30        24.77 o                         
  -2 -16   1          0.54         14.04        22.81 o                         
  -1 -16   1        342.79        324.74        30.75 o                         
   0 -16   1        146.17        146.71        32.39 o                         
   1 -16   1         35.53         33.51        22.57 o                         
   2 -16   1          4.61          9.27        22.69 o                         
   3 -16   1         59.59         83.75        26.10 o                         
   4 -16   1         27.17         32.55        20.21 o                         
   5 -16   1        746.67        790.43        45.59 o                         
   6 -16   1        531.21        589.63        45.82 o                         
   7 -16   1          2.24         -4.91        21.39 o                         
   8 -16   1        134.78        149.63        28.58 o                         
   9 -16   1         38.72         21.71        19.91 o                         
  10 -16   1         36.52         42.17        30.93 o                         
  11 -16   1         36.35         35.74        27.32 o                         
  -5 -15   1         87.29         64.07        28.08 o                         
  -4 -15   1         28.47         15.49        21.49 o                         
  -3 -15   1        296.03        328.87        37.67 o                         
  -2 -15   1         51.39         59.78        19.46 o                         
  -1 -15   1          7.08         -4.62        19.60 o                         
   0 -15   1        344.05        312.92        32.97 o                         
   1 -15   1        134.56        166.49        32.75 o                         
   2 -15   1         83.84         94.63        24.22 o                         
   3 -15   1          0.35          9.66        15.55 o                         
   4 -15   1        572.16        608.00        38.16 o                         
   5 -15   1       1610.12       1602.56        64.79 o                         
   6 -15   1       1067.11       1144.44        52.54 o                         
   7 -15   1          2.01          6.47        22.35 o                         
   8 -15   1          1.70          0.37        19.73 o                         
   9 -15   1         33.47         43.96        28.03 o                         
  10 -15   1         75.98         44.30        27.21 o                         
  11 -15   1         87.15         60.18        28.58 o                         
  12 -15   1        189.39        171.15        35.40 o                         
  -6 -14   1        314.56        274.91        39.54 o                         
  -5 -14   1        198.66        235.43        41.93 o                         
  -4 -14   1         54.07         48.70        28.58 o                         
  -3 -14   1         27.09         29.19        26.64 o                         
  -2 -14   1          0.14         -0.42        17.79 o                         
  -1 -14   1        562.79        615.01        45.87 o                         
   0 -14   1        453.97        402.39        33.71 o                         
   1 -14   1         80.60         89.96        27.21 o                         
   2 -14   1        106.28         94.03        21.80 o                         
   3 -14   1         40.27         65.07        18.39 o                         
   4 -14   1        911.06        779.54        47.57 o                         
   5 -14   1        175.09        182.26        25.63 o                         
   6 -14   1         24.94         21.42        19.61 o                         
   7 -14   1         48.00         42.83        21.62 o                         
   8 -14   1         16.96         22.58        20.79 o                         
   9 -14   1         44.51         59.50        30.53 o                         
  10 -14   1        276.97        265.01        36.04 o                         
  11 -14   1        709.52        647.70        51.80 o                         
  12 -14   1        223.60        224.93        38.15 o                         
  -6 -13   1        281.54        275.64        30.80 o                         
  -5 -13   1          0.08         -0.86        24.11 o                         
  -4 -13   1         24.99         19.75        24.69 o                         
  -3 -13   1         63.95         61.52        38.68 o                         
  -2 -13   1         69.70         62.82        19.84 o                         
  -1 -13   1         11.60          0.38        19.76 o                         
   0 -13   1        904.61        973.63        68.61 o                         
   1 -13   1        549.56        581.77        36.87 o                         
   2 -13   1          1.88         -0.07        11.72 o                         
   3 -13   1         44.31         47.99        15.56 o                         
   4 -13   1        127.78        119.96        21.06 o                         
   5 -13   1        100.21        106.95        21.14 o                         
   6 -13   1         48.86         36.21        18.62 o                         
   7 -13   1         12.91          5.99        19.79 o                         
   8 -13   1        230.81        301.73        41.55 o                         
   9 -13   1         47.61         67.10        33.45 o                         
  10 -13   1        620.01        670.62        55.20 o                         
  11 -13   1        163.51        110.07        31.23 o                         
  12 -13   1          5.79         16.08        26.24 o                         
  -7 -12   1         30.66         28.72        23.35 o                         
  -6 -12   1          4.27          9.63        19.67 o                         
  -5 -12   1         14.79         23.58        24.83 o                         
  -4 -12   1        179.54        205.92        33.08 o                         
  -3 -12   1         44.48         55.57        35.22 o                         
  -2 -12   1         17.88         25.06        16.37 o                         
  -1 -12   1       2368.93       2561.06        71.55 o                         
   0 -12   1       4227.13       4185.88       180.93 o                         
   1 -12   1        840.84        825.60        40.74 o                         
   2 -12   1        334.27        279.56        20.75 o                         
   3 -12   1        179.34        174.80        20.22 o                         
   4 -12   1         15.18          4.89        14.56 o                         
   5 -12   1         38.59         51.75        15.83 o                         
   6 -12   1       1081.29       1174.52        55.16 o                         
   7 -12   1        650.21        651.03        36.62 o                         
   8 -12   1         20.04         32.43        25.11 o                         
   9 -12   1        122.89        143.28        31.76 o                         
  10 -12   1        130.50        153.71        31.69 o                         
  11 -12   1         13.13         -2.28        18.88 o                         
  12 -12   1         21.57          1.29        23.20 o                         
  13 -12   1         73.76         74.60        30.04 o                         
  -8 -11   1         11.12        -12.98        20.84 o                         
  -7 -11   1         91.09         69.89        19.81 o                         
  -6 -11   1        249.32        301.65        28.87 o                         
  -5 -11   1        152.54        188.11        32.20 o                         
  -4 -11   1         19.20         24.37        24.04 o                         
  -3 -11   1        235.84        266.17        28.50 o                         
  -2 -11   1         66.30         74.48        16.84 o                         
  -1 -11   1       1642.00       1626.53        83.53 o                         
   0 -11   1          2.68         -5.66        16.09 o                         
   1 -11   1          7.27         14.43        14.93 o                         
   2 -11   1          7.31          8.69        11.78 o                         
   3 -11   1         46.06         24.27        14.84 o                         
   4 -11   1          9.02          4.55        12.94 o                         
   5 -11   1       2471.47       2376.62        60.79 o                         
   6 -11   1       2699.52       2705.55       104.05 o                         
   7 -11   1        289.41        274.58        34.70 o                         
   8 -11   1        106.18        119.00        30.00 o                         
   9 -11   1        407.83        445.12        39.17 o                         
  10 -11   1          7.43         11.93        26.42 o                         
  11 -11   1          2.09          3.84        17.35 o                         
  12 -11   1          1.99         -7.95        22.43 o                         
  13 -11   1        126.27        103.39        31.02 o                         
  -8 -10   1         30.59         23.45        26.85 o                         
  -7 -10   1        226.85        200.72        22.40 o                         
  -6 -10   1        414.14        445.30        32.53 o                         
  -5 -10   1        453.47        505.25        34.21 o                         
  -4 -10   1         22.64         41.31        22.37 o                         
  -3 -10   1         42.05         35.57        18.91 o                         
  -2 -10   1          0.20         -0.43        12.32 o                         
  -1 -10   1         31.65         26.68        16.44 o                         
   0 -10   1         85.30         97.88        19.81 o                         
   1 -10   1        443.59        442.99        38.68 o                         
   2 -10   1       1680.32       1575.88        38.46 o                         
   3 -10   1       2108.78       1980.12        49.82 o                         
   4 -10   1        384.58        377.17        23.16 o                         
   5 -10   1       1665.66       1718.12        61.20 o                         
   6 -10   1         25.11         21.63        20.30 o                         
   7 -10   1         12.84         14.66        20.10 o                         
   8 -10   1         26.57         33.29        22.56 o                         
   9 -10   1        299.77        364.03        37.10 o                         
  10 -10   1        147.52        174.76        32.40 o                         
  11 -10   1        413.29        415.00        43.91 o                         
  12 -10   1        131.73        108.94        28.66 o                         
  13 -10   1         38.63         41.10        25.02 o                         
  -9  -9   1          1.60        -18.64        18.64 o                         
  -8  -9   1        234.86        233.97        28.89 o                         
  -7  -9   1        110.20        112.46        18.56 o                         
  -6  -9   1       1332.12       1568.11        50.64 o                         
  -5  -9   1        310.23        345.02        27.64 o                         
  -4  -9   1        275.94        275.67        30.18 o                         
  -3  -9   1        959.79       1058.85        62.98 o                         
  -2  -9   1         23.83         19.68        12.11 o                         
  -1  -9   1         78.84         85.29        16.53 o                         
   0  -9   1        818.66        855.60        40.46 o                         
   1  -9   1        316.44        353.90        25.39 o                         
   2  -9   1       1099.27       1016.36        31.41 o                         
   3  -9   1        279.93        258.15        18.53 o                         
   4  -9   1        226.13        214.12        17.69 o                         
   5  -9   1          2.80          0.00        13.41 o                         
   6  -9   1         32.55         38.30        22.03 o                         
   7  -9   1        561.29        550.92        39.78 o                         
   8  -9   1       1867.11       1959.91        65.72 o                         
   9  -9   1       1272.96       1374.26        58.55 o                         
  10  -9   1         36.37         33.92        24.41 o                         
  11  -9   1        110.20        101.87        27.85 o                         
  12  -9   1          1.67         20.72        24.91 o                         
  13  -9   1         12.52         22.70        23.95 o                         
 -10  -8   1          0.20         -3.65        25.84 o                         
  -9  -8   1        227.28        199.00        27.15 o                         
  -8  -8   1         83.22         82.71        15.06 o                         
  -7  -8   1        271.35        292.00        25.97 o                         
  -6  -8   1         45.89         48.48        18.76 o                         
  -5  -8   1         66.74         56.75        15.96 o                         
  -4  -8   1        740.72        704.59        37.45 o                         
  -3  -8   1          3.26         -9.53        22.00 o                         
  -2  -8   1       2336.53       2341.76        79.72 o                         
  -1  -8   1          0.47          3.98        14.98 o                         
   0  -8   1       1787.08       1608.45        45.26 o                         
   1  -8   1        147.30        230.52        19.69 o                         
   2  -8   1          5.56          8.52         9.47 o                         
   3  -8   1       1814.29       1747.26        42.15 o                         
   4  -8   1        389.60        416.17        23.19 o                         
   5  -8   1        454.64        465.56        28.10 o                         
   6  -8   1        458.62        455.91        40.54 o                         
   7  -8   1        123.97        137.40        22.85 o                         
   8  -8   1       2079.13       2072.26        71.80 o                         
   9  -8   1         74.91         97.84        25.87 o                         
  10  -8   1         40.52         25.12        22.67 o                         
  11  -8   1          7.35         27.36        23.71 o                         
  12  -8   1         52.31         52.84        25.01 o                         
  13  -8   1         89.25         58.19        29.13 o                         
 -10  -7   1         14.65         12.37        25.28 o                         
  -9  -7   1        125.30        105.19        15.71 o                         
  -8  -7   1         20.26         32.00        12.38 o                         
  -7  -7   1        117.45        128.85        19.03 o                         
  -6  -7   1         35.61         36.03        13.67 o                         
  -5  -7   1          2.71         -2.03        12.45 o                         
  -4  -7   1        532.27        575.18        36.91 o                         
  -3  -7   1       4455.31       4627.39       110.10 o                         
  -2  -7   1       3932.05       3939.40       136.76 o                         
  -1  -7   1        191.54        191.15        19.49 o                         
   0  -7   1        569.24        617.23        27.94 o                         
   1  -7   1          5.33         -2.19        10.85 o                         
   2  -7   1        399.11        372.79        19.21 o                         
   3  -7   1       5143.62       5607.82        85.02 o                         
   4  -7   1       4961.08       5010.44        72.13 o                         
   5  -7   1       1219.40       1143.62        34.96 o                         
   6  -7   1          1.45          3.39        16.29 o                         
   7  -7   1        243.30        240.53        22.95 o                         
   8  -7   1        860.21        909.23        43.47 o                         
   9  -7   1        138.51        162.82        25.39 o                         
  10  -7   1         93.88         93.66        24.83 o                         
  11  -7   1         45.39         63.82        23.54 o                         
  12  -7   1          2.68         -4.04        20.32 o                         
  13  -7   1        217.55        187.89        32.63 o                         
 -10  -6   1         40.92         35.47        26.17 o                         
  -9  -6   1         73.11         59.85        12.69 o                         
  -8  -6   1         64.99         67.56        12.94 o                         
  -7  -6   1         68.25         75.02        13.72 o                         
  -6  -6   1         68.89         64.04        13.08 o                         
  -5  -6   1         86.06         69.47        14.76 o                         
  -4  -6   1       2987.14       3106.24        65.77 o                         
  -3  -6   1       3845.25       3841.82        79.54 o                         
  -2  -6   1        954.07       1056.83        37.27 o                         
  -1  -6   1        302.50        304.02        29.32 o                         
   0  -6   1        341.40        280.73        19.35 o                         
   1  -6   1          1.18          0.12         9.10 o                         
   2  -6   1      18056.57      18879.48       160.87 o                         
   3  -6   1      59962.43      61156.84       587.44 o                         
   4  -6   1       6690.40       6746.07        76.40 o                         
   5  -6   1         39.31         44.37        15.92 o                         
   6  -6   1        439.89        428.09        27.97 o                         
   7  -6   1         58.47         64.08        17.99 o                         
   8  -6   1        138.37        145.21        21.89 o                         
   9  -6   1         74.87         53.18        20.19 o                         
  10  -6   1          1.61          2.43        19.18 o                         
  11  -6   1         13.59          7.45        19.30 o                         
  12  -6   1          0.48         -4.30        19.25 o                         
  13  -6   1        212.60        156.72        29.68 o                         
 -11  -5   1          1.65         -5.67        16.10 o                         
 -10  -5   1        154.59        145.23        19.46 o                         
  -9  -5   1         31.92         30.02        11.31 o                         
  -8  -5   1       1290.85       1443.43        31.00 o                         
  -7  -5   1        113.25        110.81        10.36 o                         
  -6  -5   1        161.19        156.00        11.93 o                         
  -5  -5   1         11.88         18.25        10.42 o                         
  -4  -5   1       1069.00       1013.81        40.37 o                         
  -3  -5   1        205.53        207.46        11.60 o                         
  -2  -5   1        497.93        533.52        29.22 o                         
  -1  -5   1        523.28        645.93        26.75 o                         
   0  -5   1        128.84        170.07        17.05 o                         
   1  -5   1       1964.28       1881.30        54.18 o                         
   2  -5   1      11371.61      11098.82       112.52 o                         
   3  -5   1      13423.97      13362.61       112.31 o                         
   4  -5   1        934.68        859.60        36.26 o                         
   5  -5   1        279.31        270.60        21.34 o                         
   6  -5   1        329.31        326.03        20.40 o                         
   7  -5   1       2046.59       1870.66        52.19 o                         
   8  -5   1        597.05        592.65        31.18 o                         
   9  -5   1       1691.71       1878.18        65.85 o                         
  10  -5   1        319.55        313.73        26.37 o                         
  11  -5   1         67.61         60.56        22.50 o                         
  12  -5   1         78.13         60.17        20.11 o                         
  13  -5   1         52.23         43.29        23.46 o                         
 -11  -4   1        166.00        106.74        24.35 o                         
 -10  -4   1        128.89        124.98        17.23 o                         
  -9  -4   1        855.46        911.54        28.93 o                         
  -8  -4   1       1490.35       1459.47        37.74 o                         
  -7  -4   1        624.00        638.65        18.86 o                         
  -6  -4   1        172.41        160.01        10.20 o                         
  -5  -4   1         69.10         61.42        10.87 o                         
  -4  -4   1       2142.29       2102.97        41.15 o                         
  -3  -4   1        328.61        339.08        14.62 o                         
  -2  -4   1       5042.31       5073.26        74.63 o                         
  -1  -4   1       1096.38       1135.34        39.61 o                         
   0  -4   1      15986.77      15682.33       152.56 o                         
   1  -4   1      22612.71      22733.41       156.76 o                         
   2  -4   1       4252.36       4493.99        75.84 o                         
   3  -4   1        134.12        167.01        18.13 o                         
   4  -4   1        192.05        160.55        16.41 o                         
   5  -4   1         98.34        112.63        13.76 o                         
   6  -4   1          5.11         20.64        11.29 o                         
   7  -4   1        530.02        505.44        22.81 o                         
   8  -4   1       1286.18       1214.42        33.26 o                         
   9  -4   1       1835.79       1935.51        66.86 o                         
  10  -4   1         33.99         32.16        15.42 o                         
  11  -4   1         11.91          8.99        14.32 o                         
  12  -4   1         30.47         17.29        17.51 o                         
  13  -4   1          0.49        -12.60        18.63 o                         
 -12  -3   1          7.97          6.08        16.44 o                         
 -11  -3   1         52.51         47.67        17.71 o                         
 -10  -3   1         54.42         46.08        15.36 o                         
  -9  -3   1       1662.72       1582.46        38.37 o                         
  -8  -3   1        385.74        389.52        17.22 o                         
  -7  -3   1        491.39        477.70        19.61 o                         
  -6  -3   1          5.73          8.07         6.77 o                         
  -5  -3   1        111.30        108.66        10.55 o                         
  -4  -3   1       6592.18       6857.89       110.45 o                         
  -3  -3   1      38785.83      40230.75       367.37 o                         
  -2  -3   1        679.77        614.35        39.15 o                         
  -1  -3   1      14431.01      15021.99       151.31 o                         
   0  -3   1      13008.69      12736.93        98.15 o                         
   1  -3   1        959.12        948.66        20.70 o                         
   2  -3   1        797.45        833.65        44.24 o                         
   3  -3   1        403.01        331.22        28.94 o                         
   4  -3   1        504.79        549.39        20.39 o                         
   5  -3   1       2053.73       2058.74        32.50 o                         
   6  -3   1       4939.96       4823.97        49.80 o                         
   7  -3   1       1124.93       1063.92        26.98 o                         
   8  -3   1        959.18        878.14        28.22 o                         
   9  -3   1          5.19          3.27        11.03 o                         
  10  -3   1         14.55         21.25        12.11 o                         
  11  -3   1         12.08          5.56        14.33 o                         
  12  -3   1         98.94         88.21        17.57 o                         
  13  -3   1         24.41         -1.57        16.74 o                         
 -12  -2   1         22.17          9.33        14.91 o                         
 -11  -2   1          0.04         -0.19        13.13 o                         
 -10  -2   1         28.54         30.32        13.78 o                         
  -9  -2   1        121.46         99.98        14.32 o                         
  -8  -2   1        284.31        300.97        17.08 o                         
  -7  -2   1        242.24        226.75        14.90 o                         
  -6  -2   1        441.75        459.06        18.19 o                         
  -5  -2   1       2634.70       2435.96        31.06 o                         
  -4  -2   1       6534.99       6460.26        93.86 o                         
  -3  -2   1      11406.01      11730.27       187.73 o                         
  -2  -2   1       4649.51       4865.39        87.29 o                         
  -1  -2   1       7436.09       7273.62        90.12 o                         
   1  -2   1        804.01        926.34        46.05 o                         
   2  -2   1       1527.76       1599.15        46.89 o                         
   3  -2   1       2671.58       2630.05        39.90 o                         
   4  -2   1       1806.76       1698.33        26.94 o                         
   5  -2   1        110.36        118.39         9.55 o                         
   6  -2   1        322.79        313.32        14.19 o                         
   7  -2   1       1097.07       1034.92        23.91 o                         
   8  -2   1        198.39        203.86        13.11 o                         
   9  -2   1        162.31        170.83        12.36 o                         
  10  -2   1        210.42        200.80        17.45 o                         
  11  -2   1        515.99        506.34        24.61 o                         
  12  -2   1        113.26        101.72        16.63 o                         
 -12  -1   1          0.56         10.02        13.44 o                         
 -11  -1   1         33.73         31.93        13.28 o                         
 -10  -1   1         84.32         90.27        16.04 o                         
  -9  -1   1         34.56         34.61        12.37 o                         
  -8  -1   1         35.99         30.71         9.23 o                         
  -7  -1   1         46.51         42.40         9.12 o                         
  -6  -1   1       1677.12       1507.18        27.76 o                         
  -5  -1   1        600.64        557.19        15.84 o                         
  -4  -1   1       2975.48       2809.62        29.98 o                         
  -3  -1   1        108.57        140.54        10.15 o                         
  -2  -1   1        762.70        857.18        53.57 o                         
  -1  -1   1       4643.54       4988.16        82.23 o                         
   1  -1   1      13701.17      14629.26       106.09 o                         
   2  -1   1      15404.02      15945.61       106.67 o                         
   3  -1   1       8905.06       8969.27        69.39 o                         
   4  -1   1        533.86        545.48        17.03 o                         
   5  -1   1         35.71         35.01         6.97 o                         
   6  -1   1        268.77        266.23        12.45 o                         
   7  -1   1        568.42        538.42        16.80 o                         
   8  -1   1          4.85         -1.38         7.46 o                         
   9  -1   1          6.95          5.15         9.49 o                         
  10  -1   1        385.78        424.55        20.74 o                         
  11  -1   1        636.04        607.92        24.60 o                         
  12  -1   1          0.02         -2.71        13.51 o                         
 -12   0   1         10.37          5.81        12.96 o                         
 -11   0   1        131.83        162.67        23.69 o                         
 -10   0   1        158.05        175.66        18.58 o                         
  -9   0   1        143.57        141.59        17.27 o                         
  -8   0   1        425.14        418.19        22.27 o                         
  -7   0   1       1212.16       1129.48        31.37 o                         
  -6   0   1        413.06        396.46        13.93 o                         
  -5   0   1        746.22        693.62        16.08 o                         
  -4   0   1       6557.56       6778.47        54.38 o                         
  -3   0   1       1279.51       1185.19        26.30 o                         
  -2   0   1        923.94        895.67        21.20 o                         
   1   0   1      10993.48      11211.46       137.65 o                         
   2   0   1       9758.87      10262.12       162.30 o                         
   3   0   1        207.46        209.55         8.21 o                         
   4   0   1        910.62        941.27        15.83 o                         
   5   0   1         74.95         71.09         8.41 o                         
   6   0   1       1251.08       1193.39        24.19 o                         
   7   0   1         51.48         45.41         7.22 o                         
   8   0   1        215.07        220.01        12.21 o                         
   9   0   1         84.08         87.38        11.62 o                         
  10   0   1        114.65        127.68        15.82 o                         
  11   0   1         34.01         38.26        14.29 o                         
  12   0   1        126.30         86.75        20.07 o                         
 -13   1   1         20.92          5.38        15.94 o                         
 -12   1   1        165.21        133.87        21.18 o                         
 -11   1   1        679.95        694.68        33.97 o                         
 -10   1   1          1.15          0.04        17.60 o                         
  -9   1   1        101.59        101.41        13.59 o                         
  -8   1   1       2523.43       2181.34        43.39 o                         
  -7   1   1        380.45        361.87        15.63 o                         
  -6   1   1        311.82        274.89        11.39 o                         
  -5   1   1        226.87        212.06        11.17 o                         
  -4   1   1         54.61         37.93         8.37 o                         
  -3   1   1       1451.19       1421.34        34.23 o                         
  -2   1   1        418.81        492.08        26.39 o                         
   1   1   1        206.39        198.48        26.88 o                         
   2   1   1       4874.41       4784.20       121.28 o                         
   3   1   1       2349.19       2400.69        41.76 o                         
   4   1   1        146.86        117.30         9.04 o                         
   5   1   1       6298.83       5684.60        50.20 o                         
   6   1   1       4354.72       4078.40        43.46 o                         
   7   1   1          1.82          5.19         6.90 o                         
   8   1   1         98.95         90.34        10.47 o                         
   9   1   1         34.16         29.94        11.24 o                         
  10   1   1         26.13         27.59        12.28 o                         
  11   1   1          5.10          0.46        13.19 o                         
  12   1   1         10.44          5.48        17.06 o                         
 -13   2   1         41.11         28.84        17.82 o                         
 -12   2   1        715.54        623.24        39.01 o                         
 -11   2   1        381.23        407.21        27.47 o                         
 -10   2   1         41.47         30.79        12.31 o                         
  -9   2   1        129.98        126.62        14.75 o                         
  -8   2   1        251.98        246.03        15.20 o                         
  -7   2   1       1357.91       1247.60        24.84 o                         
  -6   2   1       2280.14       2032.28        35.88 o                         
  -5   2   1       6379.51       6274.45        62.52 o                         
  -4   2   1       2430.02       2353.32        59.51 o                         
  -3   2   1       2350.60       2361.43        64.27 o                         
  -2   2   1         80.73        139.53        19.36 o                         
  -1   2   1       2479.30       2322.90        47.75 o                         
   0   2   1       1019.55       1065.17        59.49 o                         
   1   2   1        455.82        466.64        40.26 o                         
   2   2   1         24.80          2.87        18.98 o                         
   3   2   1        493.67        474.99        15.06 o                         
   4   2   1        246.84        216.06        12.08 o                         
   5   2   1       6557.55       6030.76        71.76 o                         
   6   2   1         50.19         47.43         7.59 o                         
   7   2   1        747.69        667.40        20.64 o                         
   8   2   1        142.76        129.57        11.89 o                         
   9   2   1         31.78         36.13        13.21 o                         
  10   2   1          5.57          7.01        13.03 o                         
  11   2   1        437.02        407.72        30.12 o                         
  12   2   1        221.39        162.18        24.61 o                         
 -13   3   1          4.83         13.42        18.29 o                         
 -12   3   1        122.01        115.33        24.87 o                         
 -11   3   1         34.92         33.38        12.64 o                         
 -10   3   1        297.42        338.73        24.40 o                         
  -9   3   1        193.37        182.61        17.51 o                         
  -8   3   1         16.03         17.55         9.07 o                         
  -7   3   1       4805.89       4622.20        56.01 o                         
  -6   3   1      21561.52      20016.48       118.53 o                         
  -5   3   1       8069.90       7722.00        62.04 o                         
  -4   3   1        572.73        664.71        25.67 o                         
  -3   3   1         25.02         15.62        16.59 o                         
  -2   3   1       1017.92        954.07        40.99 o                         
  -1   3   1       3663.51       3586.08        64.89 o                         
   0   3   1        347.08        417.38        21.34 o                         
   2   3   1        563.25        522.36        29.46 o                         
   3   3   1          1.88          3.24         7.62 o                         
   4   3   1       1382.40       1328.44        27.03 o                         
   5   3   1        270.04        260.54        13.69 o                         
   6   3   1        146.24        138.42        13.35 o                         
   7   3   1         26.48         18.24        10.11 o                         
   8   3   1          0.88         -2.09        10.60 o                         
   9   3   1         47.86         39.13        15.47 o                         
  10   3   1         33.24         38.84        16.84 o                         
  11   3   1        766.92        610.41        36.64 o                         
 -13   4   1          5.89          2.83        22.60 o                         
 -12   4   1        171.05        167.01        19.98 o                         
 -11   4   1         86.49         98.73        20.15 o                         
 -10   4   1        100.57         98.04        17.98 o                         
  -9   4   1         22.03         22.89        10.45 o                         
  -8   4   1         14.46         12.43         9.18 o                         
  -7   4   1       7032.66       6491.34        79.38 o                         
  -6   4   1       6342.80       5946.76        57.89 o                         
  -5   4   1        819.77        832.48        29.36 o                         
  -4   4   1         50.53         58.47        12.21 o                         
  -3   4   1       3317.39       3390.40        47.75 o                         
  -2   4   1        658.96        646.90        52.17 o                         
  -1   4   1      20866.41      21077.13       240.65 o                         
   0   4   1       9731.54       8493.58       128.86 o                         
   1   4   1       9932.99       9329.41       138.29 o                         
   2   4   1        523.82        590.77        28.37 o                         
   3   4   1        603.46        608.53        22.18 o                         
   4   4   1        411.76        404.22        20.41 o                         
   5   4   1        139.72        132.71         9.84 o                         
   6   4   1          1.40         -1.18         9.49 o                         
   7   4   1          5.48          8.38        10.30 o                         
   8   4   1        375.12        402.51        24.92 o                         
   9   4   1        107.71        119.21        17.99 o                         
  10   4   1        552.88        540.45        30.26 o                         
  11   4   1         18.33          0.60        19.62 o                         
 -13   5   1         19.82         -9.20        26.85 o                         
 -12   5   1          0.04         11.72        23.70 o                         
 -11   5   1        373.00        413.65        32.37 o                         
 -10   5   1        380.31        403.12        22.49 o                         
  -9   5   1          1.97          9.85        13.26 o                         
  -8   5   1        277.96        260.37        15.84 o                         
  -7   5   1         16.92          4.19        11.82 o                         
  -6   5   1        954.39        927.19        25.65 o                         
  -5   5   1          9.17          5.72        10.43 o                         
  -4   5   1        961.78       1084.84        32.49 o                         
  -3   5   1       2322.30       2280.72        51.55 o                         
  -2   5   1        149.18        159.75        19.51 o                         
  -1   5   1       2485.61       2219.66        64.44 o                         
   0   5   1         74.59         13.25        12.28 o                         
   1   5   1          0.95          1.25        10.46 o                         
   2   5   1        113.71         93.98        18.71 o                         
   3   5   1        493.66        511.87        26.62 o                         
   4   5   1         14.84         25.42        14.19 o                         
   5   5   1          7.58          2.64        14.11 o                         
   6   5   1       1020.60       1082.69        32.87 o                         
   7   5   1         81.15         84.88        14.03 o                         
   8   5   1         22.58         14.11        12.12 o                         
   9   5   1         62.17         65.20        20.71 o                         
  10   5   1        140.53        104.70        26.22 o                         
 -13   6   1          4.30         21.14        31.25 o                         
 -12   6   1        437.81        393.79        36.65 o                         
 -11   6   1       1022.06       1086.25        38.14 o                         
 -10   6   1        349.04        342.74        33.81 o                         
  -9   6   1         81.01         64.58        18.70 o                         
  -8   6   1        223.81        240.74        22.00 o                         
  -7   6   1         39.04         30.40        10.12 o                         
  -6   6   1         93.10        106.01        16.60 o                         
  -5   6   1        698.31        706.09        29.23 o                         
  -4   6   1        773.65        850.23        34.14 o                         
  -3   6   1       8679.77       9272.88       125.91 o                         
  -2   6   1       1595.14       1804.31        46.28 o                         
  -1   6   1        737.08        697.38        29.38 o                         
   0   6   1         45.08         56.12        12.63 o                         
   1   6   1       1440.16       1320.06        45.82 o                         
   2   6   1        291.04        253.14        25.23 o                         
   3   6   1       7409.15       7969.58       166.43 o                         
   4   6   1        702.12        740.67        36.77 o                         
   5   6   1        899.88       1005.22        44.78 o                         
   6   6   1       1193.73       1294.11        38.67 o                         
   7   6   1         14.62         29.66        15.98 o                         
   8   6   1         20.58         21.10        14.63 o                         
   9   6   1         16.53         16.15        15.57 o                         
  10   6   1         15.59         13.85        21.17 o                         
 -13   7   1         63.27         50.59        24.10 o                         
 -12   7   1        215.69        250.44        36.64 o                         
 -11   7   1         33.39         26.56        25.55 o                         
 -10   7   1        101.07        101.16        26.39 o                         
  -9   7   1        250.07        285.10        28.61 o                         
  -8   7   1         31.94         50.60        18.51 o                         
  -7   7   1        976.03       1009.25        47.79 o                         
  -6   7   1       4183.73       4223.52        89.57 o                         
  -5   7   1       2474.37       2478.66        60.00 o                         
  -4   7   1        105.22         71.87        13.85 o                         
  -3   7   1         15.91          5.95        13.03 o                         
  -2   7   1         23.66         29.84        14.60 o                         
  -1   7   1        695.90        707.41        28.52 o                         
   0   7   1        290.84        315.51        20.18 o                         
   1   7   1        466.32        526.50        23.47 o                         
   2   7   1       2062.08       2043.58        90.05 o                         
   3   7   1       1756.54       1863.14        88.49 o                         
   4   7   1        878.55        875.40        42.15 o                         
   5   7   1        214.69        219.10        22.62 o                         
   6   7   1        160.28        161.34        27.19 o                         
   7   7   1          0.18         -1.70        18.63 o                         
   8   7   1         44.61         45.36        20.15 o                         
   9   7   1        202.58        209.25        31.66 o                         
  10   7   1         21.05         12.17        22.05 o                         
 -13   8   1         36.80         26.33        23.06 o                         
 -12   8   1         14.85          2.88        21.26 o                         
 -11   8   1        137.65        197.23        34.50 o                         
 -10   8   1         26.60         37.55        25.48 o                         
  -9   8   1        653.78        702.95        46.23 o                         
  -8   8   1       1019.32       1091.29        41.25 o                         
  -7   8   1        330.33        339.78        37.75 o                         
  -6   8   1       1311.42       1377.95        55.57 o                         
  -5   8   1        887.79        896.35        31.20 o                         
  -4   8   1       1669.54       1751.44        44.77 o                         
  -3   8   1        770.05        856.91        42.25 o                         
  -2   8   1        258.90        267.23        20.45 o                         
  -1   8   1         22.36         18.49        12.98 o                         
   0   8   1         99.19        129.41        16.40 o                         
   1   8   1        601.34        564.81        28.71 o                         
   2   8   1        651.02        543.39        36.67 o                         
   3   8   1        891.23        987.37        72.08 o                         
   4   8   1        351.32        352.41        31.06 o                         
   5   8   1          0.54         -0.42        15.27 o                         
   6   8   1         19.41         26.69        24.68 o                         
   7   8   1        116.22        129.90        19.87 o                         
   8   8   1        704.37        688.10        39.66 o                         
   9   8   1        305.02        222.44        35.02 o                         
 -13   9   1        126.55         85.19        26.06 o                         
 -12   9   1        199.40        189.36        32.31 o                         
 -11   9   1          3.24         11.67        26.19 o                         
 -10   9   1        387.46        401.09        42.77 o                         
  -9   9   1        809.20        919.94        40.62 o                         
  -8   9   1        301.99        307.96        40.02 o                         
  -7   9   1         41.29         28.44        24.60 o                         
  -6   9   1         50.37         53.73        16.12 o                         
  -5   9   1        294.55        270.71        17.89 o                         
  -4   9   1        470.69        406.13        25.44 o                         
  -3   9   1       5186.91       4616.72        91.83 o                         
  -2   9   1       8143.14       7963.18       113.84 o                         
  -1   9   1         64.33         61.40        15.55 o                         
   0   9   1        727.77        770.20        36.94 o                         
   1   9   1         21.95         26.45        14.61 o                         
   2   9   1          0.01         -8.93        16.45 o                         
   3   9   1        594.24        675.72        51.80 o                         
   4   9   1         64.35         86.26        24.05 o                         
   5   9   1        158.01        182.38        20.66 o                         
   6   9   1         44.07         62.92        22.22 o                         
   7   9   1        107.21        104.36        20.90 o                         
   8   9   1        230.25        209.41        30.04 o                         
   9   9   1        102.52         81.59        27.95 o                         
 -13  10   1        190.56        160.99        32.70 o                         
 -12  10   1          0.17         -0.13        22.64 o                         
 -11  10   1        194.68        223.57        37.62 o                         
 -10  10   1        346.81        377.20        43.88 o                         
  -9  10   1         47.51         60.88        16.35 o                         
  -8  10   1          0.68         -6.00        24.21 o                         
  -7  10   1          0.98          4.71        15.35 o                         
  -6  10   1        216.29        231.76        25.26 o                         
  -5  10   1         13.17         14.25        11.37 o                         
  -4  10   1       1250.31       1202.74        43.41 o                         
  -3  10   1       3801.59       3690.47        72.41 o                         
  -2  10   1       2041.48       2015.21        54.54 o                         
  -1  10   1        274.69        281.11        27.42 o                         
   0  10   1        192.19        216.03        24.63 o                         
   1  10   1        124.49        110.70        18.91 o                         
   2  10   1         41.48         30.71        18.84 o                         
   3  10   1        921.35        958.74        45.34 o                         
   4  10   1        483.60        562.26        49.10 o                         
   5  10   1         28.46         23.13        17.12 o                         
   6  10   1         37.50         44.29        23.84 o                         
   7  10   1        171.17        149.43        33.70 o                         
   8  10   1          0.31          2.07        23.63 o                         
 -13  11   1        169.88        150.93        32.26 o                         
 -12  11   1          1.73        -11.74        24.12 o                         
 -11  11   1         16.57         14.27        23.15 o                         
 -10  11   1         44.90         33.65        22.25 o                         
  -9  11   1         85.16        111.91        21.11 o                         
  -8  11   1         30.75         37.71        19.34 o                         
  -7  11   1        300.98        321.05        30.53 o                         
  -6  11   1         16.34         11.94        17.37 o                         
  -5  11   1          9.74          4.28        12.71 o                         
  -4  11   1         55.22         58.73        17.76 o                         
  -3  11   1        246.32        224.78        25.15 o                         
  -2  11   1        342.08        374.10        32.55 o                         
  -1  11   1        260.22        266.02        29.72 o                         
   0  11   1         12.49         25.99        17.52 o                         
   1  11   1          1.53         11.92        16.88 o                         
   2  11   1        934.56       1012.07        66.02 o                         
   3  11   1       1932.62       2075.77        75.98 o                         
   4  11   1        416.54        514.33        50.95 o                         
   5  11   1         14.37          6.07        16.97 o                         
   6  11   1         64.69         74.31        25.60 o                         
   7  11   1         18.19         19.80        23.35 o                         
 -13  12   1        111.34         86.90        28.81 o                         
 -12  12   1        102.77         70.26        27.54 o                         
 -11  12   1         15.28         26.88        26.88 o                         
 -10  12   1          0.01          3.73        23.58 o                         
  -9  12   1        563.06        625.73        42.56 o                         
  -8  12   1       1254.78       1316.97        46.67 o                         
  -7  12   1       1158.14       1232.06        55.40 o                         
  -6  12   1        191.80        186.13        29.59 o                         
  -5  12   1          1.28        -11.36        15.38 o                         
  -4  12   1        283.11        261.53        22.73 o                         
  -3  12   1       1104.83       1209.76        62.77 o                         
  -2  12   1        176.06        158.47        21.71 o                         
  -1  12   1         53.95         71.43        22.52 o                         
   0  12   1        737.65        753.56        43.35 o                         
   1  12   1         38.59         50.13        20.34 o                         
   2  12   1        315.12        400.62        42.04 o                         
   3  12   1        781.52        916.30        50.43 o                         
   4  12   1        222.26        249.27        42.62 o                         
   5  12   1          8.17          5.32        16.44 o                         
   6  12   1          5.09          5.12        21.76 o                         
   7  12   1         20.68          0.30        21.27 o                         
 -13  13   1          6.07         13.06        25.79 o                         
 -12  13   1         13.30          6.30        23.78 o                         
 -11  13   1         80.75         78.85        28.76 o                         
 -10  13   1          2.98          4.56        21.50 o                         
  -9  13   1       1205.39       1503.52        91.92 o                         
  -8  13   1       1473.43       1556.27        54.03 o                         
  -7  13   1        416.64        477.71        36.94 o                         
  -6  13   1        211.16        220.66        30.85 o                         
  -5  13   1         21.10         23.14        18.62 o                         
  -4  13   1        415.08        374.28        24.31 o                         
  -3  13   1         17.05         17.72        17.18 o                         
  -2  13   1       1073.71       1136.34        47.79 o                         
  -1  13   1         65.03         62.89        26.22 o                         
   0  13   1        116.95        150.07        27.95 o                         
   1  13   1         43.11         47.87        21.95 o                         
   2  13   1        243.73        286.50        35.68 o                         
   3  13   1          0.45          3.15        23.37 o                         
   4  13   1         11.51         12.39        25.47 o                         
   5  13   1         33.07         24.78        18.74 o                         
   6  13   1        124.39        104.28        28.98 o                         
 -12  14   1          0.26         -4.82        25.07 o                         
 -11  14   1        191.66        180.68        29.74 o                         
 -10  14   1         74.39         66.55        30.69 o                         
  -9  14   1         67.38         67.56        20.22 o                         
  -8  14   1        254.83        235.09        34.83 o                         
  -7  14   1          3.45         30.01        25.80 o                         
  -6  14   1          0.53        -12.37        18.00 o                         
  -5  14   1        403.18        377.10        29.66 o                         
  -4  14   1         57.21         36.23        16.75 o                         
  -3  14   1       1019.72       1046.00        50.87 o                         
  -2  14   1        434.80        425.14        31.32 o                         
  -1  14   1         88.32         75.68        32.28 o                         
   0  14   1        613.72        706.05        46.14 o                         
   1  14   1         16.43          8.01        20.71 o                         
   2  14   1         20.98         20.58        24.69 o                         
   3  14   1          0.06        -18.04        20.30 o                         
   4  14   1          4.49         -3.81        23.81 o                         
   5  14   1        208.50        234.08        35.14 o                         
 -12  15   1          3.20         -6.90        25.26 o                         
 -11  15   1         11.76         17.84        31.14 o                         
 -10  15   1         68.73         68.50        31.39 o                         
  -9  15   1        219.52        214.77        29.03 o                         
  -8  15   1         35.01         35.19        24.04 o                         
  -7  15   1        120.46        144.81        28.03 o                         
  -6  15   1        746.83        804.49        47.08 o                         
  -5  15   1       1075.61       1159.40        60.62 o                         
  -4  15   1          2.10         14.52        17.17 o                         
  -3  15   1        324.92        340.47        31.38 o                         
  -2  15   1         15.22         16.00        18.06 o                         
  -1  15   1          2.34         15.91        30.64 o                         
   0  15   1         11.44          5.03        23.75 o                         
   1  15   1         92.43         94.03        34.50 o                         
   2  15   1         22.61         10.14        25.15 o                         
   3  15   1         49.37         53.70        25.93 o                         
   4  15   1          2.42         13.48        23.95 o                         
 -11  16   1          3.75          4.59        29.07 o                         
 -10  16   1        125.91        133.59        37.57 o                         
  -9  16   1         24.41          9.74        21.95 o                         
  -8  16   1         66.44        117.24        27.77 o                         
  -7  16   1         42.13         61.85        23.81 o                         
  -6  16   1        372.03        372.82        36.96 o                         
  -5  16   1        153.87        183.45        29.33 o                         
  -4  16   1          3.63          1.17        18.36 o                         
  -3  16   1          1.56         16.66        16.42 o                         
  -2  16   1         41.26         52.66        30.75 o                         
  -1  16   1         96.24         98.24        39.01 o                         
   0  16   1        570.91        487.36        44.37 o                         
   1  16   1        386.61        405.02        52.34 o                         
   2  16   1          5.64         16.30        26.13 o                         
   3  16   1         43.37         43.15        38.00 o                         
 -11  17   1        115.67        116.99        37.78 o                         
 -10  17   1        169.37        160.45        40.26 o                         
  -9  17   1         53.81         46.63        23.68 o                         
  -8  17   1        140.12        112.36        28.44 o                         
  -7  17   1        155.25        177.95        30.74 o                         
  -6  17   1        157.75        170.56        29.57 o                         
  -5  17   1         58.94         64.50        23.41 o                         
  -4  17   1         22.45         25.37        20.38 o                         
  -3  17   1         10.56          6.32        17.25 o                         
  -2  17   1          0.02          3.72        25.62 o                         
  -1  17   1        285.58        320.74        42.90 o                         
   0  17   1        521.66        495.81        58.16 o                         
   1  17   1        128.21        103.86        38.24 o                         
   2  17   1          0.22          1.15        24.44 o                         
 -10  18   1        137.79        103.57        37.95 o                         
  -9  18   1          4.87         -2.43        22.53 o                         
  -8  18   1         23.62         10.25        23.11 o                         
  -7  18   1        254.31        177.65        33.82 o                         
  -6  18   1         13.30          4.46        22.57 o                         
  -5  18   1         57.29         51.61        24.50 o                         
  -4  18   1         24.01         19.54        17.33 o                         
  -3  18   1         28.23         24.80        23.18 o                         
  -2  18   1          0.73         13.82        26.61 o                         
  -1  18   1        115.91         71.64        30.48 o                         
   0  18   1         49.23         39.74        28.72 o                         
   1  18   1         12.10         18.58        22.43 o                         
  -9  19   1         11.56         28.43        24.09 o                         
  -8  19   1          4.64          1.22        21.44 o                         
  -7  19   1         12.02         12.87        22.59 o                         
  -6  19   1        159.93        127.30        27.63 o                         
  -5  19   1        508.72        431.12        35.34 o                         
  -4  19   1        120.75        108.94        31.41 o                         
  -3  19   1          0.56          1.80        22.88 o                         
  -2  19   1          0.02         -6.92        20.25 o                         
  -1  19   1         21.33         13.94        26.29 o                         
  -6  20   1        278.68        211.10        29.35 o                         
  -5  20   1        182.55        100.27        21.91 o                         
  -4  20   1         30.27         31.33        26.30 o                         
   2 -20   2         95.75         60.56        35.40 o                         
   3 -20   2        243.31        171.33        34.72 o                         
   4 -20   2          2.75         10.96        24.19 o                         
   5 -20   2          6.17         -4.21        23.39 o                         
   6 -20   2         10.33         -5.09        24.62 o                         
   7 -20   2        142.53        105.11        27.16 o                         
   0 -19   2          4.47          6.81        24.80 o                         
   1 -19   2          5.27         -4.37        29.34 o                         
   2 -19   2          2.90          5.34        22.33 o                         
   3 -19   2         34.28         22.77        26.38 o                         
   4 -19   2         28.61         17.49        26.21 o                         
   5 -19   2         60.65         51.96        28.12 o                         
   6 -19   2         16.76          8.88        20.56 o                         
   7 -19   2         41.03         44.31        23.89 o                         
   8 -19   2          0.01          3.45        22.66 o                         
   9 -19   2          1.30         -0.94        25.75 o                         
  -2 -18   2          3.57         -2.65        24.63 o                         
  -1 -18   2         45.85         32.59        26.84 o                         
   0 -18   2          3.55         -0.54        20.05 o                         
   1 -18   2         83.84         93.23        26.43 o                         
   2 -18   2        791.85        718.66        51.40 o                         
   3 -18   2       1003.83        995.75        60.36 o                         
   4 -18   2         38.15         37.36        26.90 o                         
   5 -18   2         23.28         14.04        24.38 o                         
   6 -18   2         99.13         87.78        25.96 o                         
   7 -18   2         21.48          8.29        20.82 o                         
   8 -18   2         39.33         34.46        23.89 o                         
   9 -18   2         52.19         45.45        30.59 o                         
  10 -18   2         21.55          3.92        28.78 o                         
  -3 -17   2        125.61        107.43        29.38 o                         
  -2 -17   2          0.60         -4.06        24.81 o                         
  -1 -17   2          3.90         16.78        17.11 o                         
   0 -17   2         34.55         29.10        20.84 o                         
   1 -17   2         72.82         85.32        26.12 o                         
   2 -17   2        666.66        709.01        48.92 o                         
   3 -17   2        260.29        294.89        37.82 o                         
   4 -17   2          0.21         -3.29        25.38 o                         
   5 -17   2         51.83         57.90        22.46 o                         
   6 -17   2         13.03         13.58        21.47 o                         
   7 -17   2        122.20        120.79        27.42 o                         
   8 -17   2        487.39        479.94        39.67 o                         
   9 -17   2        152.03        121.67        34.18 o                         
  10 -17   2          3.61          6.79        23.92 o                         
  -4 -16   2         82.08         66.95        34.13 o                         
  -3 -16   2         98.61        105.18        32.69 o                         
  -2 -16   2         64.41         93.00        23.85 o                         
  -1 -16   2         17.13         33.63        21.68 o                         
   0 -16   2          3.71         -4.65        20.21 o                         
   1 -16   2        184.07        166.40        28.61 o                         
   2 -16   2         32.80          5.09        23.23 o                         
   3 -16   2         95.43         97.21        26.45 o                         
   4 -16   2         94.00        106.72        23.98 o                         
   5 -16   2         84.76        106.76        24.35 o                         
   6 -16   2         46.22         57.76        23.92 o                         
   7 -16   2        209.38        216.34        30.67 o                         
   8 -16   2        638.48        703.31        48.23 o                         
   9 -16   2         42.03         30.30        30.05 o                         
  10 -16   2          4.79         10.71        26.92 o                         
  11 -16   2         31.91         22.00        26.70 o                         
  -5 -15   2         27.75         20.61        31.64 o                         
  -4 -15   2        110.64        108.45        28.59 o                         
  -3 -15   2        757.75        717.24        48.70 o                         
  -2 -15   2        152.74        131.35        23.54 o                         
  -1 -15   2          5.08         10.75        18.54 o                         
   0 -15   2        194.61        164.76        25.59 o                         
   1 -15   2          0.37         11.51        20.16 o                         
   2 -15   2        197.61        194.48        28.96 o                         
   3 -15   2         12.08         14.78        21.61 o                         
   4 -15   2         31.00         26.89        19.05 o                         
   5 -15   2        905.40        952.66        46.92 o                         
   6 -15   2         75.98        103.25        24.89 o                         
   7 -15   2        156.95        153.43        27.50 o                         
   8 -15   2         49.26         56.01        22.74 o                         
   9 -15   2          8.89         11.16        23.55 o                         
  10 -15   2         28.94         32.58        26.04 o                         
  11 -15   2         12.00        -15.93        23.47 o                         
  -6 -14   2        116.81        106.89        28.25 o                         
  -5 -14   2         13.67         11.45        30.52 o                         
  -4 -14   2        361.00        380.44        33.72 o                         
  -3 -14   2        108.84        119.52        18.19 o                         
  -2 -14   2         64.10         80.97        18.38 o                         
  -1 -14   2        296.21        332.65        29.94 o                         
   0 -14   2        443.81        475.16        34.94 o                         
   1 -14   2        106.32         90.05        22.22 o                         
   2 -14   2        184.11        206.86        28.92 o                         
   3 -14   2        939.87        950.24        44.57 o                         
   4 -14   2         30.25         23.21        16.86 o                         
   5 -14   2          4.78          8.29        17.22 o                         
   6 -14   2        426.17        441.24        34.39 o                         
   7 -14   2          4.38          1.02        18.96 o                         
   8 -14   2         62.10         64.77        30.77 o                         
   9 -14   2         99.39        136.05        30.74 o                         
  10 -14   2        418.90        356.61        40.43 o                         
  11 -14   2        449.09        416.95        44.19 o                         
  12 -14   2         32.75         20.58        25.82 o                         
  -7 -13   2         30.04         37.68        29.57 o                         
  -6 -13   2        198.14        180.18        30.35 o                         
  -5 -13   2          0.43         -4.25        17.36 o                         
  -4 -13   2          3.10         19.17        19.62 o                         
  -3 -13   2         65.15         82.58        17.05 o                         
  -2 -13   2         36.57         33.64        15.43 o                         
  -1 -13   2         39.52         39.25        18.98 o                         
   0 -13   2        990.64        940.70        52.22 o                         
   1 -13   2        217.42        209.91        24.94 o                         
   2 -13   2        134.75        140.70        23.87 o                         
   3 -13   2        188.20        178.45        21.16 o                         
   4 -13   2         77.79         76.95        18.38 o                         
   5 -13   2        121.45        116.37        20.75 o                         
   6 -13   2        565.90        557.86        35.44 o                         
   7 -13   2        517.05        508.63        33.79 o                         
   8 -13   2         49.46         68.09        28.77 o                         
   9 -13   2         13.72          5.98        25.78 o                         
  10 -13   2        313.85        334.22        39.92 o                         
  11 -13   2        144.57        144.43        32.66 o                         
  12 -13   2         32.34         19.31        27.38 o                         
  -7 -12   2          1.52         -4.33        21.06 o                         
  -6 -12   2         64.88         64.64        23.46 o                         
  -5 -12   2         26.78         23.59        24.56 o                         
  -4 -12   2        187.32        215.76        33.40 o                         
  -3 -12   2         74.41         83.30        18.56 o                         
  -2 -12   2        134.56        145.52        19.09 o                         
  -1 -12   2       2189.55       2195.31        80.32 o                         
   0 -12   2       3176.05       3255.20        90.74 o                         
   1 -12   2         31.43         29.83        15.41 o                         
   2 -12   2        194.18        186.58        24.35 o                         
   3 -12   2         81.10         77.41        16.12 o                         
   4 -12   2         90.46         82.63        17.36 o                         
   5 -12   2       1179.25       1141.46        59.74 o                         
   6 -12   2       4008.91       4255.34        91.45 o                         
   7 -12   2        874.54       1008.43        56.83 o                         
   8 -12   2        140.84        183.70        33.96 o                         
   9 -12   2         15.36         22.63        26.03 o                         
  10 -12   2         26.41         19.72        24.05 o                         
  11 -12   2         20.56         -2.21        23.99 o                         
  12 -12   2         67.00         51.28        27.36 o                         
  -8 -11   2         31.67         20.11        26.07 o                         
  -7 -11   2        299.79        278.04        29.47 o                         
  -6 -11   2         87.84        107.06        25.70 o                         
  -5 -11   2        370.18        404.94        38.92 o                         
  -4 -11   2         56.55         62.22        24.33 o                         
  -3 -11   2        151.04        160.63        20.54 o                         
  -2 -11   2         91.69         82.14        17.51 o                         
  -1 -11   2       1024.09        958.37        54.70 o                         
   0 -11   2        165.89        170.67        24.46 o                         
   1 -11   2         57.08         54.10        16.63 o                         
   2 -11   2        563.50        514.74        28.85 o                         
   3 -11   2        441.82        402.44        28.14 o                         
   4 -11   2        197.73        188.17        21.35 o                         
   5 -11   2       5227.44       5081.89       235.22 o                         
   6 -11   2       2028.25       2248.40        75.95 o                         
   7 -11   2        407.63        534.87        43.08 o                         
   8 -11   2          8.15          8.73        22.41 o                         
   9 -11   2        368.31        420.30        40.23 o                         
  10 -11   2          6.83          1.75        25.12 o                         
  11 -11   2         13.41         11.32        25.31 o                         
  12 -11   2         55.83         18.76        22.33 o                         
  13 -11   2        110.57         73.93        28.92 o                         
  -9 -10   2          9.43          1.42        26.04 o                         
  -8 -10   2          1.62          6.09        20.37 o                         
  -7 -10   2         64.89         59.99        18.41 o                         
  -6 -10   2        675.68        751.32        41.99 o                         
  -5 -10   2       1602.99       1762.21        73.16 o                         
  -4 -10   2          2.36         -4.61        20.08 o                         
  -3 -10   2          0.66         -3.54        13.08 o                         
  -2 -10   2          2.71          8.56        15.49 o                         
  -1 -10   2        174.11        199.64        28.11 o                         
   0 -10   2         38.07         21.35        17.13 o                         
   1 -10   2        274.99        245.48        21.19 o                         
   2 -10   2        845.21        803.97        31.20 o                         
   3 -10   2        118.14        109.02        16.29 o                         
   4 -10   2       2020.46       1951.40        99.78 o                         
   5 -10   2       3864.96       4021.27       102.77 o                         
   6 -10   2        127.90        131.59        25.40 o                         
   7 -10   2        201.69        214.57        29.46 o                         
   8 -10   2         31.81         28.61        22.38 o                         
   9 -10   2         51.92         47.97        25.75 o                         
  10 -10   2        155.35        205.40        33.65 o                         
  11 -10   2        949.58        886.98        54.13 o                         
  12 -10   2        436.29        366.11        38.87 o                         
  13 -10   2          0.87          2.85        23.31 o                         
  -9  -9   2         36.74         41.40        27.57 o                         
  -8  -9   2         84.34         88.69        21.92 o                         
  -7  -9   2        358.10        362.93        28.29 o                         
  -6  -9   2       1918.49       1972.03        73.37 o                         
  -5  -9   2        382.87        419.28        35.12 o                         
  -4  -9   2         28.96         33.54        19.56 o                         
  -3  -9   2        284.22        324.48        31.07 o                         
  -2  -9   2         22.76         11.92        15.74 o                         
  -1  -9   2       1727.07       1721.21        80.62 o                         
   0  -9   2       7744.62       7486.69       229.68 o                         
   1  -9   2       1622.12       1724.11        53.16 o                         
   2  -9   2        259.44        242.06        19.22 o                         
   3  -9   2         13.29         17.06        12.16 o                         
   4  -9   2        810.27        802.41        39.30 o                         
   5  -9   2          6.26         -0.57        16.37 o                         
   6  -9   2         67.42         82.43        21.48 o                         
   7  -9   2        125.39        145.73        24.47 o                         
   8  -9   2        115.23        112.25        26.64 o                         
   9  -9   2        268.61        331.37        33.18 o                         
  10  -9   2        754.83        808.17        49.17 o                         
  11  -9   2        517.97        493.09        42.76 o                         
  12  -9   2         85.20         58.21        25.52 o                         
  13  -9   2          0.38         -9.16        23.84 o                         
 -10  -8   2          8.69          9.41        25.94 o                         
  -9  -8   2         54.46         61.68        20.53 o                         
  -8  -8   2          3.75         15.78        13.10 o                         
  -7  -8   2        647.92        687.74        31.68 o                         
  -6  -8   2         65.24         80.38        24.63 o                         
  -5  -8   2          3.17         -9.15        16.82 o                         
  -4  -8   2        463.79        492.11        32.97 o                         
  -3  -8   2          1.44         -7.75        18.00 o                         
  -2  -8   2        783.87        777.33        47.66 o                         
  -1  -8   2       7444.11       7371.86       130.55 o                         
   0  -8   2      17410.45      16522.22       186.60 o                         
   1  -8   2       1155.37       1130.76        40.05 o                         
   2  -8   2       1363.36       1346.13        32.45 o                         
   3  -8   2       2613.49       2612.74        55.11 o                         
   4  -8   2        393.70        391.80        25.74 o                         
   5  -8   2        116.35         93.18        19.71 o                         
   6  -8   2         75.30         99.45        20.63 o                         
   7  -8   2        625.35        619.02        36.32 o                         
   8  -8   2         32.56         32.22        18.33 o                         
   9  -8   2         27.26         20.98        20.71 o                         
  10  -8   2        452.76        530.58        40.38 o                         
  11  -8   2         56.35         56.93        25.07 o                         
  12  -8   2         22.74         19.79        23.84 o                         
  13  -8   2         84.42         73.63        26.64 o                         
 -10  -7   2         57.79         56.24        23.48 o                         
  -9  -7   2         38.17         37.19        15.62 o                         
  -8  -7   2         33.44         29.40        10.85 o                         
  -7  -7   2        176.90        178.08        17.44 o                         
  -6  -7   2        173.90        187.54        20.02 o                         
  -5  -7   2          5.52          8.34        16.32 o                         
  -4  -7   2         12.97          8.12         8.72 o                         
  -3  -7   2       1861.68       2004.96        62.80 o                         
  -2  -7   2       1112.98       1110.51        45.04 o                         
  -1  -7   2        672.36        649.22        31.73 o                         
   0  -7   2       3349.51       3369.22        74.24 o                         
   1  -7   2        446.67        437.91        25.15 o                         
   2  -7   2        219.55        192.27        16.23 o                         
   3  -7   2       2914.82       3015.59        57.41 o                         
   4  -7   2       4225.19       4331.99        82.18 o                         
   5  -7   2       4428.98       4534.56        87.72 o                         
   6  -7   2       1580.82       1612.76        51.10 o                         
   7  -7   2        461.08        487.08        32.89 o                         
   8  -7   2        772.17        731.41        39.62 o                         
   9  -7   2        114.83        122.27        23.91 o                         
  10  -7   2          1.69          3.18        20.44 o                         
  11  -7   2          0.38         10.44        20.77 o                         
  12  -7   2         59.38         51.38        24.82 o                         
  13  -7   2        120.11         92.44        27.78 o                         
 -11  -6   2        152.22        127.85        31.07 o                         
 -10  -6   2         32.36         30.22        14.59 o                         
  -9  -6   2         20.09         26.03        13.74 o                         
  -8  -6   2          0.63         -0.68         8.96 o                         
  -7  -6   2        136.24        168.12        13.45 o                         
  -6  -6   2        354.15        369.84        23.15 o                         
  -5  -6   2        156.93        167.85        19.58 o                         
  -4  -6   2        611.75        619.47        28.40 o                         
  -3  -6   2       1337.85       1375.52        39.17 o                         
  -2  -6   2        904.39        941.70        34.51 o                         
  -1  -6   2       2192.86       2188.27        55.23 o                         
   0  -6   2        250.44        288.71        19.37 o                         
   1  -6   2        466.30        425.66        26.00 o                         
   2  -6   2      14155.40      14429.47       122.74 o                         
   3  -6   2      28326.95      30243.71       338.89 o                         
   4  -6   2        618.57        707.34        30.85 o                         
   5  -6   2       4301.16       4236.94        67.60 o                         
   6  -6   2       1048.79       1039.80        34.57 o                         
   7  -6   2         64.45         89.31        18.84 o                         
   8  -6   2         71.31         70.06        19.53 o                         
   9  -6   2          4.45          1.70        17.15 o                         
  10  -6   2        286.66        265.50        32.87 o                         
  11  -6   2         98.79        119.58        23.49 o                         
  12  -6   2          0.01          2.46        18.38 o                         
  13  -6   2         35.79         32.47        23.40 o                         
 -11  -5   2          2.88          6.11        19.61 o                         
 -10  -5   2        201.86        166.46        20.01 o                         
  -9  -5   2         84.95         69.74        17.07 o                         
  -8  -5   2        679.18        756.82        28.83 o                         
  -7  -5   2          0.48         -2.78         8.92 o                         
  -6  -5   2       1070.86       1172.98        35.97 o                         
  -5  -5   2       1388.02       1290.34        37.97 o                         
  -4  -5   2         22.88         23.05         9.95 o                         
  -3  -5   2       1893.80       2037.07        41.46 o                         
  -2  -5   2         76.23         81.54        13.25 o                         
  -1  -5   2        392.83        395.63        21.14 o                         
   0  -5   2         30.27         16.58        17.12 o                         
   1  -5   2        546.50        497.65        25.82 o                         
   2  -5   2      14550.50      15312.39       144.50 o                         
   3  -5   2       3134.62       2939.41        57.63 o                         
   4  -5   2        183.58        218.12        16.57 o                         
   5  -5   2         41.84         29.90        10.35 o                         
   6  -5   2        199.51        186.71        15.41 o                         
   7  -5   2        292.55        300.34        20.58 o                         
   8  -5   2       2376.58       2342.54        66.07 o                         
   9  -5   2        522.98        527.12        32.27 o                         
  10  -5   2        255.27        252.00        24.73 o                         
  11  -5   2         67.18         67.29        19.78 o                         
  12  -5   2         13.25         27.67        21.07 o                         
  13  -5   2         58.06         53.80        20.36 o                         
 -11  -4   2         14.50          6.16        16.89 o                         
 -10  -4   2         23.89         13.61        14.86 o                         
  -9  -4   2       1724.32       1760.50        47.78 o                         
  -8  -4   2        434.35        417.99        21.09 o                         
  -7  -4   2        122.38        126.66        10.67 o                         
  -6  -4   2         67.40         63.51         9.62 o                         
  -5  -4   2          1.37          0.21         7.20 o                         
  -4  -4   2        122.31        125.22        11.29 o                         
  -3  -4   2       2421.16       2711.54        56.03 o                         
  -2  -4   2       7374.71       7520.99        79.62 o                         
  -1  -4   2        353.63        278.90        42.17 o                         
   0  -4   2       4281.14       4133.50       121.92 o                         
   1  -4   2        178.87        265.70        24.28 o                         
   2  -4   2       2944.69       2943.96        77.33 o                         
   3  -4   2        451.78        476.92        17.60 o                         
   4  -4   2        429.90        441.43        18.83 o                         
   5  -4   2         18.72         16.60         7.86 o                         
   6  -4   2        126.12        109.56        12.70 o                         
   7  -4   2       2015.86       1737.90        43.45 o                         
   8  -4   2       4123.55       4151.17        84.73 o                         
   9  -4   2        264.64        306.91        20.92 o                         
  10  -4   2        236.90        267.59        21.10 o                         
  11  -4   2          7.19         10.84        15.04 o                         
  12  -4   2         39.08         38.04        18.11 o                         
  13  -4   2          0.19         -0.68        19.54 o                         
 -12  -3   2         30.45         30.82        18.21 o                         
 -11  -3   2         53.76         52.18        17.48 o                         
 -10  -3   2         92.20         87.85        15.91 o                         
  -9  -3   2        286.09        305.34        24.32 o                         
  -8  -3   2        402.76        403.67        22.23 o                         
  -7  -3   2          1.05         -0.12         7.39 o                         
  -6  -3   2         30.59         33.30         7.82 o                         
  -5  -3   2        456.40        431.18        12.58 o                         
  -4  -3   2       7462.76       7673.01       108.05 o                         
  -3  -3   2      53487.60      55179.33       358.79 o                         
  -2  -3   2       5777.15       5591.28       106.47 o                         
  -1  -3   2        147.55        165.36        22.80 o                         
   0  -3   2      10333.34      10291.80       155.04 o                         
   1  -3   2        681.40        666.42        33.40 o                         
   2  -3   2       6388.63       6579.46       105.98 o                         
   3  -3   2        393.37        409.09        15.83 o                         
   4  -3   2        180.32        158.47        11.83 o                         
   5  -3   2          3.37          5.60         7.31 o                         
   6  -3   2        251.83        231.35        12.52 o                         
   7  -3   2       2248.19       2204.35        40.23 o                         
   8  -3   2       1500.30       1466.68        37.63 o                         
   9  -3   2          8.75         13.50        10.85 o                         
  10  -3   2          3.08          1.64        10.47 o                         
  11  -3   2          5.06         13.25        13.43 o                         
  12  -3   2         11.79         14.01        14.80 o                         
 -12  -2   2         87.71         63.18        18.34 o                         
 -11  -2   2         68.59         61.34        18.25 o                         
 -10  -2   2         44.87         46.29        14.55 o                         
  -9  -2   2         94.41         98.78        14.09 o                         
  -8  -2   2          7.16         23.25         9.91 o                         
  -7  -2   2        140.97        124.20        10.55 o                         
  -6  -2   2        246.61        238.10        13.43 o                         
  -5  -2   2        217.93        208.57        10.35 o                         
  -4  -2   2      26295.61      27136.97       318.14 o                         
  -3  -2   2      43045.19      42480.14       393.22 o                         
  -2  -2   2       4318.61       4914.74       276.00 o                         
  -1  -2   2       3111.41       3146.32        65.42 o                         
   0  -2   2       2613.87       2837.78        52.32 o                         
   1  -2   2        143.12        143.56        18.72 o                         
   2  -2   2      11167.55      11389.88       106.23 o                         
   3  -2   2        931.43        765.28        22.96 o                         
   4  -2   2       2137.29       2219.24        27.82 o                         
   5  -2   2         15.45         25.18         8.52 o                         
   6  -2   2          8.47          9.63         7.11 o                         
   7  -2   2          0.43          1.52         7.98 o                         
   8  -2   2          0.03         -0.32         7.87 o                         
   9  -2   2         26.46         21.09        11.43 o                         
  10  -2   2         29.09         32.36        12.08 o                         
  11  -2   2        268.92        268.07        18.21 o                         
  12  -2   2          4.84         -1.88        12.60 o                         
 -12  -1   2          0.13          5.24        14.02 o                         
 -11  -1   2         35.45         28.98        14.32 o                         
 -10  -1   2         75.79         79.76        13.83 o                         
  -9  -1   2          0.11         11.11         9.81 o                         
  -8  -1   2        940.73        908.22        25.00 o                         
  -7  -1   2          0.31          3.45         6.72 o                         
  -6  -1   2        449.27        430.74        15.67 o                         
  -5  -1   2        884.34        882.64        24.44 o                         
  -4  -1   2       3817.17       3628.92        48.05 o                         
  -3  -1   2       1897.31       1899.95        69.37 o                         
  -2  -1   2       1362.47       1290.82        37.75 o                         
  -1  -1   2         83.37         63.74         8.19 o                         
   1  -1   2        181.99        118.18        13.20 o                         
   2  -1   2      21641.61      21439.43       203.25 o                         
   3  -1   2        192.74        411.16        19.82 o                         
   4  -1   2        811.17        762.50        19.44 o                         
   5  -1   2          9.65         -5.09         7.29 o                         
   6  -1   2        956.42        899.88        18.09 o                         
   7  -1   2         51.08         49.54         9.57 o                         
   8  -1   2        305.11        280.51        16.15 o                         
   9  -1   2        269.57        252.84        16.92 o                         
  10  -1   2         81.73         90.15        14.17 o                         
  11  -1   2        285.48        247.79        19.52 o                         
  12  -1   2         25.31         14.55        14.37 o                         
 -13   0   2         51.31         40.91        19.28 o                         
 -12   0   2         16.08         19.99        13.90 o                         
 -11   0   2         35.37         43.67        13.99 o                         
 -10   0   2        166.52        176.71        19.22 o                         
  -9   0   2       1404.73       1406.46        30.77 o                         
  -8   0   2       3347.81       3282.50        92.37 o                         
  -7   0   2        222.16        195.31        11.42 o                         
  -6   0   2        280.05        286.87        12.95 o                         
  -5   0   2        433.43        380.55        13.09 o                         
  -4   0   2         50.54         35.05         7.16 o                         
  -3   0   2        241.37        259.73        11.57 o                         
  -2   0   2        622.05        675.64        24.25 o                         
  -1   0   2       7301.31       7501.95       116.44 o                         
   0   0   2        452.92        652.57        34.01 o                         
   1   0   2        332.39        478.70        18.49 o                         
   2   0   2      14006.74      13718.30       150.21 o                         
   3   0   2       2016.65       1983.95        47.83 o                         
   4   0   2         73.48         84.70         8.98 o                         
   5   0   2          8.63          7.75         7.38 o                         
   6   0   2       1521.68       1393.23        27.71 o                         
   7   0   2         14.55         10.13         8.87 o                         
   8   0   2       1251.04       1153.26        32.86 o                         
   9   0   2        247.19        259.30        15.92 o                         
  10   0   2          8.31          5.00        13.50 o                         
  11   0   2          2.79          3.95        14.62 o                         
  12   0   2         13.97         10.19        15.26 o                         
 -13   1   2          4.34         14.86        14.31 o                         
 -12   1   2          5.01          7.27        15.45 o                         
 -11   1   2         29.38         35.99        17.95 o                         
 -10   1   2        897.66        872.00        30.57 o                         
  -9   1   2       1161.87       1216.19        36.31 o                         
  -8   1   2       1120.17       1092.93        26.51 o                         
  -7   1   2        659.38        610.55        17.53 o                         
  -6   1   2       1737.23       1633.05        24.71 o                         
  -5   1   2        652.00        673.41        18.85 o                         
  -4   1   2        458.64        516.47        15.55 o                         
  -3   1   2       5275.63       5159.85        73.59 o                         
  -2   1   2       4571.66       5057.68        65.04 o                         
  -1   1   2       5629.82       5564.42       103.89 o                         
   0   1   2        101.14         88.54        18.47 o                         
   1   1   2       5588.89       5390.90        64.49 o                         
   2   1   2         11.97         18.49         6.53 o                         
   3   1   2       2453.69       2315.54        42.25 o                         
   4   1   2       1769.32       1669.35        26.63 o                         
   5   1   2       1806.69       1632.34        23.47 o                         
   6   1   2        550.62        550.30        16.83 o                         
   7   1   2       1312.20       1184.92        29.46 o                         
   8   1   2         54.21         59.62        11.63 o                         
   9   1   2         63.32         63.78        13.08 o                         
  10   1   2         48.89         45.34        13.59 o                         
  11   1   2          9.18          4.26        16.38 o                         
  12   1   2          2.12          9.23        17.98 o                         
 -13   2   2         80.75         60.37        16.03 o                         
 -12   2   2        212.76        186.63        23.73 o                         
 -11   2   2        159.48        149.42        18.30 o                         
 -10   2   2        259.37        287.62        20.72 o                         
  -9   2   2          3.10          7.81         9.78 o                         
  -8   2   2         65.55         61.72         9.53 o                         
  -7   2   2        291.50        269.49        15.31 o                         
  -6   2   2       1808.56       1665.36        28.30 o                         
  -5   2   2       1225.42       1191.55        28.42 o                         
  -4   2   2        530.36        700.06        21.08 o                         
  -3   2   2      10848.83      10333.39       137.46 o                         
  -2   2   2      10061.33      10277.00        91.49 o                         
  -1   2   2      16127.25      16538.53       110.96 o                         
   0   2   2       2870.70       2910.24        91.66 o                         
   1   2   2        159.96        116.63        27.33 o                         
   2   2   2         89.19         62.55        25.29 o                         
   3   2   2        483.15        502.64        20.32 o                         
   4   2   2        677.35        704.95        22.46 o                         
   5   2   2       1671.03       1496.11        27.81 o                         
   6   2   2         44.19         34.87         8.64 o                         
   7   2   2        446.43        437.06        19.15 o                         
   8   2   2         70.02         73.79        13.77 o                         
   9   2   2        110.51        119.47        16.82 o                         
  10   2   2        134.00        142.60        19.92 o                         
  11   2   2        141.76         99.52        21.49 o                         
 -13   3   2         70.87         49.76        17.72 o                         
 -12   3   2         14.37          8.61        13.65 o                         
 -11   3   2        121.95        114.58        18.16 o                         
 -10   3   2        126.62        136.03        20.07 o                         
  -9   3   2        346.67        390.36        19.44 o                         
  -8   3   2         78.99         70.49        11.29 o                         
  -7   3   2       3115.51       2883.50        42.74 o                         
  -6   3   2      18587.75      18071.85       223.94 o                         
  -5   3   2          2.51          1.70         8.88 o                         
  -4   3   2         93.33        130.29        11.87 o                         
  -3   3   2       3317.57       3622.08        87.22 o                         
  -2   3   2        347.92        364.93        22.16 o                         
  -1   3   2       5147.88       5237.00        69.66 o                         
   0   3   2      20611.68      21174.15       163.59 o                         
   1   3   2       2241.35       1978.84        40.20 o                         
   2   3   2        201.29        185.65        14.40 o                         
   3   3   2       5091.02       5263.39       108.31 o                         
   4   3   2        781.09        732.01        19.04 o                         
   5   3   2        121.98        127.45        11.89 o                         
   6   3   2        222.79        210.50        15.22 o                         
   7   3   2         23.55         21.28        10.29 o                         
   8   3   2          9.94          9.78        14.21 o                         
   9   3   2          0.28          9.27        15.61 o                         
  10   3   2         82.21         82.14        22.62 o                         
  11   3   2        353.41        260.15        35.41 o                         
 -13   4   2         88.79         82.86        21.97 o                         
 -12   4   2         51.62         58.87        20.31 o                         
 -11   4   2         10.09          5.48        19.30 o                         
 -10   4   2        489.88        560.86        27.38 o                         
  -9   4   2          2.71          1.91        10.10 o                         
  -8   4   2        344.48        316.53        17.01 o                         
  -7   4   2       1698.21       1578.41        36.15 o                         
  -6   4   2       2195.70       2040.13        39.08 o                         
  -5   4   2         18.83         16.67        11.32 o                         
  -4   4   2         16.79         11.50         9.03 o                         
  -3   4   2        253.84        225.40        15.81 o                         
  -2   4   2         14.64         18.49        14.31 o                         
  -1   4   2        749.90        650.53        29.09 o                         
   0   4   2        142.03         64.63        11.82 o                         
   1   4   2         54.80         10.14        10.07 o                         
   2   4   2         18.90         33.00         8.83 o                         
   3   4   2         21.01         24.25        12.37 o                         
   4   4   2         80.14         65.35        14.49 o                         
   5   4   2         72.17         69.02        13.80 o                         
   6   4   2         18.80         22.72        10.71 o                         
   7   4   2         38.23         50.11        13.68 o                         
   8   4   2         75.93         87.95        15.97 o                         
   9   4   2          0.22          5.90        17.67 o                         
  10   4   2        300.35        267.07        27.03 o                         
  11   4   2         37.69         18.03        23.35 o                         
 -13   5   2         55.70         42.99        30.05 o                         
 -12   5   2         75.05         73.10        33.50 o                         
 -11   5   2        694.25        766.46        36.06 o                         
 -10   5   2        241.14        236.88        25.88 o                         
  -9   5   2        223.37        243.30        19.37 o                         
  -8   5   2        140.32        135.53        14.18 o                         
  -7   5   2        249.37        233.12        15.58 o                         
  -6   5   2        743.00        743.64        28.59 o                         
  -5   5   2        595.90        577.80        22.69 o                         
  -4   5   2       2050.75       2091.56        41.90 o                         
  -3   5   2         40.35         76.44        14.21 o                         
  -2   5   2        356.13        356.21        19.84 o                         
  -1   5   2       6712.80       6138.36        67.55 o                         
   0   5   2        855.83       1198.95        31.21 o                         
   1   5   2        621.79        539.27        35.59 o                         
   2   5   2         23.75         27.76        14.18 o                         
   3   5   2        412.95        409.84        27.46 o                         
   4   5   2        700.92        712.68        32.13 o                         
   5   5   2       1339.90       1360.21        48.87 o                         
   6   5   2       2185.28       2252.34        64.40 o                         
   7   5   2        838.57        875.17        35.61 o                         
   8   5   2          4.76          7.09        12.96 o                         
   9   5   2         24.22         30.95        17.68 o                         
  10   5   2         28.69         30.35        20.42 o                         
 -13   6   2        126.86         87.71        40.45 o                         
 -12   6   2        694.05        690.92        58.40 o                         
 -11   6   2       1210.87       1335.25        55.51 o                         
 -10   6   2        190.41        201.60        19.46 o                         
  -9   6   2        228.75        196.45        21.83 o                         
  -8   6   2          6.27          2.44         9.41 o                         
  -7   6   2         16.92          9.86        14.45 o                         
  -6   6   2        726.42        700.91        27.90 o                         
  -5   6   2       2720.46       2608.93        54.37 o                         
  -4   6   2        673.33        699.28        31.18 o                         
  -3   6   2        517.07        498.09        25.30 o                         
  -2   6   2        261.37        258.39        19.08 o                         
  -1   6   2        711.15        914.73        30.47 o                         
   0   6   2       2575.94       2887.95        54.17 o                         
   1   6   2          3.80          8.69        18.24 o                         
   2   6   2         21.11         13.77        19.92 o                         
   3   6   2        982.34        980.73        46.37 o                         
   4   6   2          4.86          0.86        16.78 o                         
   5   6   2        976.93       1055.34        55.12 o                         
   6   6   2       2161.27       2251.13        58.80 o                         
   7   6   2         49.93         55.81        14.92 o                         
   8   6   2         16.42         10.11        14.47 o                         
   9   6   2         26.71         25.52        19.17 o                         
  10   6   2          6.87          1.64        24.29 o                         
 -13   7   2        373.70        279.56        44.64 o                         
 -12   7   2        231.58        212.07        35.77 o                         
 -11   7   2        202.85        231.40        33.34 o                         
 -10   7   2         21.04          3.52        19.40 o                         
  -9   7   2          1.39         -7.83        14.59 o                         
  -8   7   2         83.99         78.98        17.54 o                         
  -7   7   2        477.33        480.74        25.58 o                         
  -6   7   2       4161.98       4082.05        79.58 o                         
  -5   7   2      10550.50      10687.49       112.37 o                         
  -4   7   2       1582.74       1532.82        49.00 o                         
  -3   7   2        277.86        302.54        25.42 o                         
  -2   7   2         52.26         39.97        13.47 o                         
  -1   7   2        708.34        764.58        30.04 o                         
   0   7   2       1688.35       1873.39        57.25 o                         
   1   7   2        124.79        125.17        17.43 o                         
   2   7   2        311.73        363.26        45.07 o                         
   3   7   2        340.84        378.05        37.72 o                         
   4   7   2        132.50        168.54        23.01 o                         
   5   7   2        462.53        500.47        35.97 o                         
   6   7   2        173.35        185.61        20.27 o                         
   7   7   2         20.25         20.19        19.45 o                         
   8   7   2         14.78          7.44        17.99 o                         
   9   7   2         91.76         69.15        25.61 o                         
 -13   8   2          3.61          5.81        22.80 o                         
 -12   8   2         13.41         20.41        25.24 o                         
 -11   8   2          3.20          8.67        24.60 o                         
 -10   8   2         61.61         66.57        27.04 o                         
  -9   8   2          0.93          8.10        18.49 o                         
  -8   8   2          1.15          3.34        16.97 o                         
  -7   8   2          5.09          4.54        13.30 o                         
  -6   8   2       1579.23       1727.81        61.80 o                         
  -5   8   2        950.42        923.69        41.90 o                         
  -4   8   2          6.79          1.59        14.90 o                         
  -3   8   2        184.10        173.70        19.42 o                         
  -2   8   2        191.35        225.90        20.39 o                         
  -1   8   2        160.74        173.42        21.26 o                         
   0   8   2       1352.27       1269.56        43.95 o                         
   1   8   2        458.31        423.20        41.56 o                         
   2   8   2         19.77         28.36        18.01 o                         
   3   8   2         52.48         52.08        22.23 o                         
   4   8   2         24.57         26.37        23.95 o                         
   5   8   2         21.60         39.24        21.53 o                         
   6   8   2         60.44         71.80        27.40 o                         
   7   8   2         48.84         54.03        22.23 o                         
   8   8   2        405.07        332.16        31.50 o                         
   9   8   2         33.37         29.12        23.62 o                         
 -13   9   2         49.69         32.23        23.56 o                         
 -12   9   2        111.14        132.78        31.98 o                         
 -11   9   2         82.18         98.03        32.30 o                         
 -10   9   2          6.40         13.84        26.83 o                         
  -9   9   2        801.52        823.62        61.59 o                         
  -8   9   2         15.73         14.37        17.33 o                         
  -7   9   2        714.40        702.93        37.78 o                         
  -6   9   2        330.94        357.45        34.30 o                         
  -5   9   2         10.75         21.01        15.08 o                         
  -4   9   2        248.06        256.78        24.96 o                         
  -3   9   2       1494.26       1467.00        46.24 o                         
  -2   9   2       2480.54       2342.79        64.20 o                         
  -1   9   2        501.82        479.65        31.08 o                         
   0   9   2       4611.39       4700.41       124.93 o                         
   1   9   2        234.37        232.60        31.10 o                         
   2   9   2          0.95         -1.92        16.70 o                         
   3   9   2        415.22        433.32        29.68 o                         
   4   9   2          0.56        -18.95        21.14 o                         
   5   9   2         81.06         96.50        21.99 o                         
   6   9   2         15.74          6.61        24.90 o                         
   7   9   2          4.61         11.02        23.75 o                         
   8   9   2        111.11         86.11        24.29 o                         
 -13  10   2         26.97         35.68        25.68 o                         
 -12  10   2         33.02         42.92        28.44 o                         
 -11  10   2        930.63       1039.52        63.72 o                         
 -10  10   2        192.58        199.89        36.61 o                         
  -9  10   2         26.88         24.09        22.20 o                         
  -8  10   2          6.78          6.82        20.83 o                         
  -7  10   2         71.12         70.82        15.23 o                         
  -6  10   2          8.01         12.85        11.08 o                         
  -5  10   2        171.29        160.91        19.39 o                         
  -4  10   2       1038.51        914.91        58.34 o                         
  -3  10   2        519.14        613.39        43.28 o                         
  -2  10   2        442.34        400.80        27.84 o                         
  -1  10   2        124.69        132.01        24.35 o                         
   0  10   2         29.56         13.34        17.87 o                         
   1  10   2         10.11          8.94        19.69 o                         
   2  10   2        211.38        221.70        30.53 o                         
   3  10   2        804.77        860.42        44.71 o                         
   4  10   2        695.68        868.72        59.53 o                         
   5  10   2         19.49         19.41        21.50 o                         
   6  10   2        103.15        112.02        27.06 o                         
   7  10   2         20.67         27.43        27.08 o                         
   8  10   2          4.49          1.68        20.75 o                         
 -13  11   2         67.91         38.09        25.48 o                         
 -12  11   2         63.34         64.16        30.92 o                         
 -11  11   2        335.07        403.10        47.73 o                         
 -10  11   2         91.12        106.85        33.10 o                         
  -9  11   2         73.05        106.99        21.76 o                         
  -8  11   2        399.35        432.96        31.13 o                         
  -7  11   2         62.56         90.20        16.14 o                         
  -6  11   2         87.50         85.41        15.02 o                         
  -5  11   2        559.19        541.69        33.06 o                         
  -4  11   2        403.87        364.20        29.65 o                         
  -3  11   2          2.01          3.38        17.19 o                         
  -2  11   2         73.90         65.00        15.92 o                         
  -1  11   2          0.45          4.17        18.73 o                         
   0  11   2        643.45        704.99        47.60 o                         
   1  11   2        120.72        139.46        30.03 o                         
   2  11   2       1038.05       1139.86        62.48 o                         
   3  11   2       1633.81       1867.42        66.90 o                         
   4  11   2        319.87        294.43        28.72 o                         
   5  11   2          9.65          7.65        15.90 o                         
   6  11   2          0.42          5.78        22.72 o                         
   7  11   2          0.19          2.35        25.41 o                         
 -13  12   2         22.38         17.47        25.80 o                         
 -12  12   2          0.86          4.29        27.73 o                         
 -11  12   2         14.33         25.29        28.49 o                         
 -10  12   2         17.08         29.18        22.58 o                         
  -9  12   2        475.80        513.56        34.57 o                         
  -8  12   2       1542.18       1651.65        64.50 o                         
  -7  12   2         93.79         91.16        18.93 o                         
  -6  12   2        219.29        232.68        22.21 o                         
  -5  12   2        221.35        215.89        24.84 o                         
  -4  12   2        250.17        243.26        28.26 o                         
  -3  12   2         95.44         86.48        27.47 o                         
  -2  12   2         10.43         12.79        16.73 o                         
  -1  12   2         72.33         79.11        23.58 o                         
   0  12   2         91.56        118.77        24.65 o                         
   1  12   2         47.95         62.19        27.53 o                         
   2  12   2        779.38        837.00        56.32 o                         
   3  12   2       1038.87       1361.59        75.19 o                         
   4  12   2         40.75         33.92        20.55 o                         
   5  12   2          3.41          9.10        22.64 o                         
   6  12   2          4.77         -1.01        21.73 o                         
 -13  13   2         61.60         47.99        28.33 o                         
 -12  13   2         20.55         17.85        25.55 o                         
 -11  13   2         26.24         36.79        29.09 o                         
 -10  13   2         95.36        104.48        18.81 o                         
  -9  13   2       1147.05       1379.97        88.62 o                         
  -8  13   2       1323.50       1544.77        93.27 o                         
  -7  13   2        134.37        134.25        21.20 o                         
  -6  13   2         68.00         71.20        18.65 o                         
  -5  13   2        206.46        202.29        25.66 o                         
  -4  13   2          0.71        -15.12        23.17 o                         
  -3  13   2        278.80        302.34        30.75 o                         
  -2  13   2       1585.74       1626.06        57.68 o                         
  -1  13   2         71.85        100.11        25.87 o                         
   0  13   2        189.06        206.12        29.70 o                         
   1  13   2         13.20         14.05        25.40 o                         
   2  13   2         87.27         98.27        31.87 o                         
   3  13   2         73.67         61.38        23.46 o                         
   4  13   2          0.54          1.11        18.22 o                         
   5  13   2          0.08        -10.13        22.56 o                         
   6  13   2          0.72         -3.10        22.63 o                         
 -12  14   2          0.24         -9.69        24.12 o                         
 -11  14   2         56.58         75.86        37.97 o                         
 -10  14   2        207.96        236.36        26.68 o                         
  -9  14   2          0.50         12.86        20.46 o                         
  -8  14   2        121.71        155.48        30.95 o                         
  -7  14   2        101.66        142.85        31.64 o                         
  -6  14   2          0.69         -5.08        21.09 o                         
  -5  14   2          0.05        -15.31        19.82 o                         
  -4  14   2        286.50        319.75        41.87 o                         
  -3  14   2       1378.08       1510.54        60.65 o                         
  -2  14   2        971.98       1016.29        47.13 o                         
  -1  14   2         15.42         30.77        28.96 o                         
   0  14   2        291.59        366.15        44.19 o                         
   1  14   2          2.14          7.81        27.75 o                         
   2  14   2          7.78          9.74        23.11 o                         
   3  14   2         15.97          9.33        20.92 o                         
   4  14   2         63.93         53.21        29.40 o                         
   5  14   2          1.94         12.65        24.22 o                         
 -12  15   2          0.01         11.90        25.36 o                         
 -11  15   2        189.12        142.96        37.59 o                         
 -10  15   2        204.04        183.12        26.77 o                         
  -9  15   2         77.86         80.81        27.11 o                         
  -8  15   2         44.38         27.69        26.15 o                         
  -7  15   2          8.35         10.95        27.86 o                         
  -6  15   2         15.12          7.60        23.38 o                         
  -5  15   2        163.62        185.72        29.85 o                         
  -4  15   2        251.60        269.36        26.35 o                         
  -3  15   2       1256.15       1199.93        62.18 o                         
  -2  15   2        267.01        245.08        28.54 o                         
  -1  15   2          3.31          1.71        30.06 o                         
   0  15   2         31.67         26.56        24.74 o                         
   1  15   2         43.82         52.31        31.89 o                         
   2  15   2         28.34         39.79        26.97 o                         
   3  15   2        339.75        342.97        37.84 o                         
   4  15   2        188.81        182.77        38.79 o                         
 -11  16   2          9.91         16.30        29.30 o                         
 -10  16   2          6.67          4.19        22.24 o                         
  -9  16   2         27.01         27.30        23.83 o                         
  -8  16   2        334.63        298.18        35.01 o                         
  -7  16   2         11.40          8.08        21.67 o                         
  -6  16   2        161.93        162.62        29.47 o                         
  -5  16   2          8.20         -4.02        19.77 o                         
  -4  16   2        251.07        231.96        24.94 o                         
  -3  16   2         39.99         22.56        22.13 o                         
  -2  16   2         84.06         94.03        21.52 o                         
  -1  16   2         79.97         84.49        34.71 o                         
   0  16   2        333.67        288.79        46.67 o                         
   1  16   2         80.44         87.70        38.22 o                         
   2  16   2        106.96         97.61        32.02 o                         
   3  16   2        315.71        279.17        51.16 o                         
 -11  17   2         13.16         16.85        32.92 o                         
 -10  17   2         18.63         14.51        28.97 o                         
  -9  17   2        167.81        169.28        31.65 o                         
  -8  17   2        403.42        393.52        40.08 o                         
  -7  17   2        243.43        200.41        32.52 o                         
  -6  17   2         80.79         94.96        26.68 o                         
  -5  17   2         20.15         20.59        17.40 o                         
  -4  17   2          9.37          9.83        19.09 o                         
  -3  17   2         22.54         25.08        19.90 o                         
  -2  17   2         28.46         32.21        33.78 o                         
  -1  17   2         58.86         54.76        35.86 o                         
   0  17   2        137.81        118.34        38.30 o                         
   1  17   2         19.56         29.17        31.17 o                         
   2  17   2         46.15         31.88        25.53 o                         
 -10  18   2         38.42         33.73        33.10 o                         
  -9  18   2         83.65         75.10        28.70 o                         
  -8  18   2          8.46          7.15        23.88 o                         
  -7  18   2         79.74         54.94        24.51 o                         
  -6  18   2          2.44          8.52        21.11 o                         
  -5  18   2         56.56         47.44        20.68 o                         
  -4  18   2         37.45         35.44        20.75 o                         
  -3  18   2         57.93         35.65        28.72 o                         
  -2  18   2         80.94         55.64        31.18 o                         
  -1  18   2          0.06         22.12        31.78 o                         
   0  18   2         21.35          9.74        30.71 o                         
  -8  19   2         48.02         37.58        24.32 o                         
  -7  19   2         30.79         36.19        21.73 o                         
  -6  19   2        300.42        226.07        29.96 o                         
  -5  19   2        408.98        373.09        41.26 o                         
  -4  19   2         63.25         52.49        21.45 o                         
  -3  19   2         27.31         23.04        24.71 o                         
  -2  19   2         32.77         32.56        30.80 o                         
  -1  19   2          1.37         -8.18        24.99 o                         
   2 -20   3        140.26        128.41        39.91 o                         
   3 -20   3        166.32        127.22        32.06 o                         
   4 -20   3          7.70          5.65        24.80 o                         
   5 -20   3          4.68         13.50        24.57 o                         
   6 -20   3          5.37        -13.17        22.61 o                         
   7 -20   3         35.51         21.17        26.13 o                         
  -1 -19   3         19.38         19.06        27.29 o                         
   0 -19   3          7.12          8.68        25.52 o                         
   1 -19   3          3.02        -15.34        27.31 o                         
   2 -19   3          5.30          2.71        22.05 o                         
   3 -19   3         68.57         38.30        26.51 o                         
   4 -19   3          1.80          2.67        24.35 o                         
   5 -19   3         87.13         62.29        28.55 o                         
   6 -19   3         30.18         34.25        28.44 o                         
   7 -19   3          4.21         -0.08        20.88 o                         
   8 -19   3          9.80          6.53        21.73 o                         
   9 -19   3          0.16          4.02        24.25 o                         
  -2 -18   3          2.49          3.33        25.34 o                         
  -1 -18   3         37.78         30.67        27.69 o                         
   0 -18   3          9.28          7.85        24.16 o                         
   1 -18   3         76.50         64.04        24.05 o                         
   2 -18   3        798.37        712.79        49.14 o                         
   3 -18   3        470.44        421.63        42.10 o                         
   4 -18   3         24.08         35.46        27.87 o                         
   5 -18   3        105.00        110.00        30.07 o                         
   6 -18   3          9.58         -4.01        24.02 o                         
   7 -18   3         23.76         26.79        21.77 o                         
   8 -18   3          4.28         10.47        21.61 o                         
   9 -18   3        100.78         66.22        30.04 o                         
  10 -18   3         16.73         15.19        26.84 o                         
  -3 -17   3        154.88        165.91        31.77 o                         
  -2 -17   3         18.68         11.51        25.88 o                         
  -1 -17   3          0.05        -11.49        23.76 o                         
   0 -17   3          4.68          1.38        13.64 o                         
   1 -17   3        243.09        238.66        32.62 o                         
   2 -17   3        248.39        280.48        35.20 o                         
   3 -17   3        114.68        115.15        29.96 o                         
   4 -17   3         36.84         35.17        25.08 o                         
   5 -17   3         34.11         53.05        26.92 o                         
   6 -17   3        103.00        112.86        25.39 o                         
   7 -17   3        216.34        251.96        31.49 o                         
   8 -17   3        633.10        634.85        47.51 o                         
   9 -17   3        235.85        205.78        37.32 o                         
  10 -17   3          0.02        -18.72        24.46 o                         
  -4 -16   3         97.13         97.05        36.60 o                         
  -3 -16   3        169.22        176.90        31.16 o                         
  -2 -16   3        283.03        275.30        31.40 o                         
  -1 -16   3         16.34         24.22        16.54 o                         
   0 -16   3         52.65         62.92        21.76 o                         
   1 -16   3         37.43         37.10        22.53 o                         
   2 -16   3          7.63        -10.16        21.33 o                         
   3 -16   3         21.88         17.63        23.71 o                         
   4 -16   3         16.52         14.93        25.03 o                         
   5 -16   3          8.94         11.25        19.94 o                         
   6 -16   3         18.58         20.70        21.62 o                         
   7 -16   3        370.38        394.45        36.16 o                         
   8 -16   3        821.14        726.94        42.88 o                         
   9 -16   3         69.33         89.42        33.05 o                         
  10 -16   3          7.47         -6.09        23.04 o                         
  11 -16   3          3.44          4.89        27.68 o                         
  -5 -15   3          2.05          2.05        28.81 o                         
  -4 -15   3        414.91        367.35        38.72 o                         
  -3 -15   3        924.58        947.79        42.70 o                         
  -2 -15   3         49.28         48.00        23.80 o                         
  -1 -15   3          4.19          5.02        14.29 o                         
   0 -15   3        182.08        164.44        24.85 o                         
   1 -15   3          3.37          1.50        19.11 o                         
   2 -15   3         38.35         71.02        23.74 o                         
   3 -15   3        532.27        492.84        40.58 o                         
   4 -15   3        117.52        153.03        29.17 o                         
   5 -15   3        110.05        117.80        23.84 o                         
   6 -15   3         31.20         45.12        21.68 o                         
   7 -15   3        376.19        381.03        33.94 o                         
   8 -15   3        152.36        132.42        33.60 o                         
   9 -15   3         59.00         38.79        25.57 o                         
  10 -15   3         27.17         29.71        25.61 o                         
  11 -15   3          1.99         -5.60        23.63 o                         
  -6 -14   3         12.63        -15.99        27.93 o                         
  -5 -14   3         43.48         35.20        30.92 o                         
  -4 -14   3        667.51        651.64        42.89 o                         
  -3 -14   3        280.58        298.38        27.59 o                         
  -2 -14   3        281.08        295.96        29.76 o                         
  -1 -14   3        235.96        251.52        27.15 o                         
   0 -14   3         68.46         77.11        20.35 o                         
   1 -14   3         20.39         19.25        18.37 o                         
   2 -14   3        816.55        812.39        44.71 o                         
   3 -14   3        996.14       1032.56        51.39 o                         
   4 -14   3        319.37        307.77        32.10 o                         
   5 -14   3         25.99         15.91        17.63 o                         
   6 -14   3        633.64        695.98        39.91 o                         
   7 -14   3         75.28         70.48        21.01 o                         
   8 -14   3         41.50         46.29        29.60 o                         
   9 -14   3         59.41         60.17        28.21 o                         
  10 -14   3        210.80        197.39        34.00 o                         
  11 -14   3         24.35          9.28        23.65 o                         
  12 -14   3         10.91         18.06        25.94 o                         
  -7 -13   3          2.09          5.36        22.47 o                         
  -6 -13   3         36.99         51.95        29.13 o                         
  -5 -13   3          3.36         13.24        18.22 o                         
  -4 -13   3         13.66         23.42        21.36 o                         
  -3 -13   3         25.85         16.61        17.51 o                         
  -2 -13   3         85.48        101.63        21.35 o                         
  -1 -13   3        156.80        121.42        24.16 o                         
   0 -13   3        152.16        135.52        20.81 o                         
   1 -13   3        129.32        135.65        22.23 o                         
   2 -13   3       1610.64       1676.59        66.41 o                         
   3 -13   3       1168.90       1102.96        56.85 o                         
   4 -13   3        419.80        327.04        31.59 o                         
   5 -13   3         47.48         39.71        17.08 o                         
   6 -13   3         17.01         16.12        17.69 o                         
   7 -13   3         66.28         60.01        28.06 o                         
   8 -13   3        537.22        626.94        51.11 o                         
   9 -13   3        333.62        360.63        40.47 o                         
  10 -13   3         34.72         42.28        24.65 o                         
  11 -13   3          0.62         -3.79        23.76 o                         
  12 -13   3         20.65         19.72        25.78 o                         
  -8 -12   3        130.96        120.15        34.52 o                         
  -7 -12   3         13.66         19.28        23.05 o                         
  -6 -12   3        132.27        114.98        34.92 o                         
  -5 -12   3          0.72        -16.83        27.68 o                         
  -4 -12   3          0.57          8.51        18.07 o                         
  -3 -12   3          6.98         15.22        16.24 o                         
  -2 -12   3         29.09         33.22        20.04 o                         
  -1 -12   3        527.26        575.32        37.62 o                         
   0 -12   3        826.69        751.81        55.88 o                         
   1 -12   3        643.13        598.11        33.88 o                         
   2 -12   3        414.54        385.17        29.66 o                         
   3 -12   3         24.64         21.78        13.02 o                         
   4 -12   3         31.59         27.64        14.01 o                         
   5 -12   3        336.42        382.36        28.99 o                         
   6 -12   3       1975.88       2059.38        73.81 o                         
   7 -12   3          4.33         16.56        24.42 o                         
   8 -12   3        538.99        671.33        45.81 o                         
   9 -12   3        353.93        417.72        41.06 o                         
  10 -12   3          1.81        -11.46        21.74 o                         
  11 -12   3         18.38         13.42        22.59 o                         
  12 -12   3         28.45         36.73        19.59 o                         
  -8 -11   3         53.27         48.04        23.90 o                         
  -7 -11   3        276.48        288.05        26.66 o                         
  -6 -11   3          0.03          0.92        27.52 o                         
  -5 -11   3        238.40        284.00        38.87 o                         
  -4 -11   3        120.30        124.66        15.06 o                         
  -3 -11   3        471.81        509.30        33.44 o                         
  -2 -11   3          9.71         16.12        16.85 o                         
  -1 -11   3         56.10         45.70        19.75 o                         
   0 -11   3         57.96         54.20        22.01 o                         
   1 -11   3        250.28        209.37        22.81 o                         
   2 -11   3        230.55        226.04        23.65 o                         
   3 -11   3        155.34        148.16        18.69 o                         
   4 -11   3        571.56        626.43        37.44 o                         
   5 -11   3       3141.13       3118.35        97.66 o                         
   6 -11   3       1026.01       1083.55        53.25 o                         
   7 -11   3        625.70        601.84        39.88 o                         
   8 -11   3         22.51         39.39        24.19 o                         
   9 -11   3          0.87         38.90        24.96 o                         
  10 -11   3         48.65         59.28        26.65 o                         
  11 -11   3        132.66         97.77        28.91 o                         
  12 -11   3          6.95         18.06        22.66 o                         
  -9 -10   3          2.68         -3.19        25.72 o                         
  -8 -10   3         12.72         27.24        19.49 o                         
  -7 -10   3         65.59         59.97        19.92 o                         
  -6 -10   3        386.15        467.46        47.21 o                         
  -5 -10   3        227.46        238.49        32.57 o                         
  -4 -10   3          0.51         10.80        20.46 o                         
  -3 -10   3        388.73        390.98        28.53 o                         
  -2 -10   3          2.41         10.26        13.49 o                         
  -1 -10   3        690.00        639.69        46.38 o                         
   0 -10   3        824.34        658.99        41.80 o                         
   1 -10   3        422.21        393.94        29.33 o                         
   2 -10   3        208.60        199.09        18.41 o                         
   3 -10   3          1.04         -4.80        11.85 o                         
   4 -10   3        229.50        220.26        21.04 o                         
   5 -10   3        687.90        721.50        58.01 o                         
   6 -10   3         21.80         10.89        19.45 o                         
   7 -10   3        651.99        737.04        42.43 o                         
   8 -10   3        322.83        361.50        35.62 o                         
   9 -10   3        324.12        409.00        37.38 o                         
  10 -10   3        551.93        597.15        51.09 o                         
  11 -10   3        931.09        868.63        31.81 o                         
  12 -10   3         38.94         46.66        25.39 o                         
  -9  -9   3          3.63         -3.00        21.88 o                         
  -8  -9   3          0.08          3.03        18.70 o                         
  -7  -9   3        339.32        324.22        27.04 o                         
  -6  -9   3       1837.39       2068.09        90.92 o                         
  -5  -9   3        625.24        625.83        38.53 o                         
  -4  -9   3         36.33         38.92        18.67 o                         
  -3  -9   3         38.80         28.84        17.37 o                         
  -2  -9   3        289.69        265.69        22.55 o                         
  -1  -9   3       2276.54       1977.39        69.04 o                         
   0  -9   3      16805.72      15803.69       300.57 o                         
   1  -9   3       2076.94       2049.67        50.60 o                         
   2  -9   3        361.62        312.16        17.75 o                         
   3  -9   3        270.30        279.64        17.99 o                         
   4  -9   3         86.18         98.95        20.14 o                         
   5  -9   3        152.18        131.83        22.30 o                         
   6  -9   3        201.76        222.13        24.64 o                         
   7  -9   3         11.76          6.57        16.93 o                         
   8  -9   3         33.71         32.25        21.46 o                         
   9  -9   3         18.95         26.66        21.92 o                         
  10  -9   3       1006.20       1093.39        46.37 o                         
  11  -9   3        669.03        639.14        39.62 o                         
  12  -9   3         13.23         21.26        22.33 o                         
  13  -9   3          0.06          9.09        23.86 o                         
 -10  -8   3         60.94         61.56        24.98 o                         
  -9  -8   3         54.64         42.14        22.68 o                         
  -8  -8   3          7.28          5.02        12.65 o                         
  -7  -8   3        370.92        387.81        25.77 o                         
  -6  -8   3          2.35          3.83        22.99 o                         
  -5  -8   3         18.22         22.30        10.66 o                         
  -4  -8   3         96.30        110.84        20.72 o                         
  -3  -8   3        234.58        234.05        24.27 o                         
  -2  -8   3         28.84         29.51        18.51 o                         
  -1  -8   3      11006.94      10848.43       136.33 o                         
   0  -8   3      17934.16      17339.06       158.02 o                         
   1  -8   3        676.57        714.55        30.18 o                         
   2  -8   3         28.05         44.57        10.84 o                         
   3  -8   3        337.07        367.94        19.54 o                         
   4  -8   3        323.66        295.00        19.81 o                         
   5  -8   3        589.45        541.55        34.52 o                         
   6  -8   3        210.41        223.33        24.42 o                         
   7  -8   3          0.09        -13.06        15.71 o                         
   8  -8   3        110.66         99.49        22.20 o                         
   9  -8   3         30.06         33.82        20.83 o                         
  10  -8   3        317.50        347.45        36.37 o                         
  11  -8   3         14.27         16.17        22.18 o                         
  12  -8   3         24.46         24.52        24.21 o                         
  13  -8   3         13.70         -4.55        23.14 o                         
 -10  -7   3         68.74         52.46        17.06 o                         
  -9  -7   3         30.95         27.13        15.05 o                         
  -8  -7   3          2.11         -3.42        15.07 o                         
  -7  -7   3          2.63         -6.38        11.06 o                         
  -6  -7   3          0.09         -5.90        16.17 o                         
  -5  -7   3         39.18         29.14        11.00 o                         
  -4  -7   3         23.96         25.03        15.08 o                         
  -3  -7   3        655.93        634.23        32.18 o                         
  -2  -7   3       2786.83       2836.15        61.96 o                         
  -1  -7   3       5001.52       4889.31        82.61 o                         
   0  -7   3        162.42        153.91        15.63 o                         
   1  -7   3       1268.13       1225.83        32.52 o                         
   2  -7   3        806.57        780.05        25.32 o                         
   3  -7   3          4.16         16.33        10.53 o                         
   4  -7   3       1457.44       1468.87        43.68 o                         
   5  -7   3       6932.37       7208.07        99.77 o                         
   6  -7   3       3009.55       3191.66        79.71 o                         
   7  -7   3         39.82         43.58        18.08 o                         
   8  -7   3         45.35         39.75        18.43 o                         
   9  -7   3        151.86        165.66        25.78 o                         
  10  -7   3          4.09         -4.05        22.99 o                         
  11  -7   3         30.80         31.74        22.76 o                         
  12  -7   3          3.40          9.49        22.18 o                         
  13  -7   3         14.52          4.38        21.81 o                         
 -11  -6   3        234.39        221.33        25.09 o                         
 -10  -6   3         10.77         17.41        14.26 o                         
  -9  -6   3         63.58         77.19        16.66 o                         
  -8  -6   3         17.07         14.94        14.46 o                         
  -7  -6   3        269.65        304.77        23.83 o                         
  -6  -6   3       1498.78       1633.28        48.90 o                         
  -5  -6   3        980.82        988.10        29.75 o                         
  -4  -6   3        307.41        314.87        22.51 o                         
  -3  -6   3          0.05         -2.74        10.89 o                         
  -2  -6   3       1193.86       1293.61        40.77 o                         
  -1  -6   3        162.42        149.54        15.20 o                         
   0  -6   3       1572.55       1546.97        42.64 o                         
   1  -6   3         64.32         63.26        15.66 o                         
   2  -6   3        267.10        297.15        19.00 o                         
   3  -6   3       1352.70       1323.42        30.23 o                         
   4  -6   3       2569.45       2536.00        50.06 o                         
   5  -6   3       7216.32       6692.55        94.52 o                         
   6  -6   3       1692.98       1629.61        46.48 o                         
   7  -6   3          0.02          5.61        13.75 o                         
   8  -6   3         73.94         80.77        15.22 o                         
   9  -6   3         10.34         13.21        18.37 o                         
  10  -6   3        201.37        239.09        29.21 o                         
  11  -6   3        555.43        509.17        34.47 o                         
  12  -6   3         17.67         15.71        20.94 o                         
  13  -6   3          0.15         -0.76        20.86 o                         
 -11  -5   3         35.62         28.98        18.65 o                         
 -10  -5   3         97.06         98.05        18.64 o                         
  -9  -5   3         17.26         17.99        16.59 o                         
  -8  -5   3         77.25         74.14        13.22 o                         
  -7  -5   3       2111.14       2215.54        51.95 o                         
  -6  -5   3       3361.12       3639.89        89.40 o                         
  -5  -5   3       2392.48       2360.06        44.24 o                         
  -4  -5   3        792.07        833.88        26.92 o                         
  -3  -5   3        803.51        746.52        29.45 o                         
  -2  -5   3         63.57         62.21        11.12 o                         
  -1  -5   3         61.95         45.39        12.48 o                         
   0  -5   3         55.59         68.94        17.92 o                         
   1  -5   3      11555.83      12205.58       353.45 o                         
   2  -5   3       5125.67       5126.07        64.76 o                         
   3  -5   3         50.65         69.09         9.84 o                         
   4  -5   3       1050.99        955.82        27.40 o                         
   5  -5   3         32.96         48.27        11.61 o                         
   6  -5   3       1189.73       1148.56        26.84 o                         
   7  -5   3          0.50         -4.58        13.79 o                         
   8  -5   3        410.96        427.26        24.73 o                         
   9  -5   3          7.87          3.07        13.75 o                         
  10  -5   3        633.92        687.87        40.19 o                         
  11  -5   3        757.09        690.86        42.56 o                         
  12  -5   3         10.17          8.14        19.13 o                         
 -12  -4   3          2.34          8.77        19.19 o                         
 -11  -4   3          4.45         -0.27        13.53 o                         
 -10  -4   3         34.59         42.34        15.13 o                         
  -9  -4   3        404.58        403.09        23.70 o                         
  -8  -4   3        269.87        292.69        18.49 o                         
  -7  -4   3       1665.46       1788.45        40.93 o                         
  -6  -4   3        524.08        513.09        18.82 o                         
  -5  -4   3        145.39        130.62        13.19 o                         
  -4  -4   3         13.28          1.32         6.91 o                         
  -3  -4   3        816.54        842.64        23.51 o                         
  -2  -4   3        156.60        166.12        13.36 o                         
  -1  -4   3       2377.15       2207.06        65.17 o                         
   0  -4   3       3883.23       3947.40       140.32 o                         
   1  -4   3      17498.78      18314.11       259.60 o                         
   2  -4   3         13.16         21.39         8.86 o                         
   3  -4   3       5443.74       5804.74        56.47 o                         
   4  -4   3         22.61         18.92         9.22 o                         
   5  -4   3         30.31         29.65         7.78 o                         
   6  -4   3         27.49         28.41         8.92 o                         
   7  -4   3       1083.77       1159.66        35.20 o                         
   8  -4   3       3055.02       3198.76        59.22 o                         
   9  -4   3         83.98         91.35        17.04 o                         
  10  -4   3        241.90        240.87        19.21 o                         
  11  -4   3          6.32         19.75        19.51 o                         
  12  -4   3         35.37         39.44        17.99 o                         
 -12  -3   3          6.52         -2.86        13.74 o                         
 -11  -3   3        188.84        202.29        21.31 o                         
 -10  -3   3          8.15          4.29        15.85 o                         
  -9  -3   3         22.43         31.83        15.08 o                         
  -8  -3   3          3.94          6.19        11.60 o                         
  -7  -3   3         21.91         22.18        10.39 o                         
  -6  -3   3        252.81        243.56        15.25 o                         
  -5  -3   3         42.66         44.65        10.87 o                         
  -4  -3   3      10590.36      10928.48       106.05 o                         
  -3  -3   3      17538.56      17711.22       168.10 o                         
  -2  -3   3          8.52         20.81         9.73 o                         
  -1  -3   3      31067.06      33550.98       204.10 o                         
   0  -3   3       7072.79       7663.47        82.77 o                         
   1  -3   3        696.95        727.19        30.65 o                         
   2  -3   3         23.07         20.01        16.39 o                         
   3  -3   3       1004.22       1082.32        20.70 o                         
   4  -3   3         88.99         92.43        10.84 o                         
   5  -3   3          1.10          2.63         8.49 o                         
   6  -3   3        585.52        600.99        22.15 o                         
   7  -3   3        234.61        230.05        15.78 o                         
   8  -3   3        190.36        200.64        15.18 o                         
   9  -3   3          9.02         16.26        10.60 o                         
  10  -3   3         15.64         21.75        12.43 o                         
  11  -3   3         13.86          5.55        11.73 o                         
  12  -3   3         17.40         14.78        14.61 o                         
 -12  -2   3         63.72         56.31        19.76 o                         
 -11  -2   3        219.34        219.66        28.16 o                         
 -10  -2   3          0.09          4.23        15.25 o                         
  -9  -2   3        337.67        335.77        18.50 o                         
  -8  -2   3         10.92         25.42         8.95 o                         
  -7  -2   3         62.97         55.53        11.22 o                         
  -6  -2   3         61.36         50.17        11.44 o                         
  -5  -2   3        113.82        126.58        13.99 o                         
  -4  -2   3       7863.47       8397.82       103.27 o                         
  -3  -2   3       8019.59       7813.72        77.53 o                         
  -2  -2   3        139.15        114.77        11.42 o                         
  -1  -2   3        872.89        920.15        22.64 o                         
   0  -2   3       2215.28       2239.79        35.73 o                         
   1  -2   3       4337.93       4324.09        85.57 o                         
   2  -2   3       2796.96       2467.70        51.88 o                         
   3  -2   3         34.15          9.66         7.09 o                         
   4  -2   3       1029.41       1518.62        28.40 o                         
   5  -2   3        294.31        282.51        13.27 o                         
   6  -2   3        208.42        191.53        13.90 o                         
   7  -2   3        666.97        629.47        20.35 o                         
   8  -2   3        252.15        243.30        15.93 o                         
   9  -2   3         62.31         60.84        13.23 o                         
  10  -2   3          2.61         -0.13        12.61 o                         
  11  -2   3         40.81         22.02        12.80 o                         
  12  -2   3         10.30          5.10        15.48 o                         
 -12  -1   3         14.02         16.07        16.84 o                         
 -11  -1   3         82.96         99.70        17.35 o                         
 -10  -1   3         67.19         81.34        13.34 o                         
  -9  -1   3          1.77         13.48         8.33 o                         
  -8  -1   3        922.04        871.70        21.21 o                         
  -7  -1   3       1287.34       1177.38        23.75 o                         
  -6  -1   3       3200.84       2993.43        39.19 o                         
  -5  -1   3        174.86        154.97        11.01 o                         
  -4  -1   3        467.59        587.81        19.13 o                         
  -3  -1   3        279.74        288.93        15.19 o                         
  -2  -1   3        259.98        265.26        23.69 o                         
  -1  -1   3      15564.55      15572.77       189.94 o                         
   0  -1   3       1717.41       1857.27        66.31 o                         
   1  -1   3       4701.22       4881.39       127.65 o                         
   2  -1   3      13182.62      12724.85       124.35 o                         
   3  -1   3        144.20         75.03         8.65 o                         
   4  -1   3       1166.29       1318.28        26.21 o                         
   5  -1   3        107.09        114.24        10.44 o                         
   6  -1   3        372.69        365.23        16.34 o                         
   7  -1   3          4.24         18.19         8.61 o                         
   8  -1   3         52.38         58.98        12.02 o                         
   9  -1   3        698.90        676.37        26.72 o                         
  10  -1   3        283.95        270.89        16.17 o                         
  11  -1   3          3.00          1.58        13.24 o                         
  12  -1   3         88.38         93.57        18.87 o                         
 -13   0   3         37.89         24.09        20.17 o                         
 -12   0   3         45.04         45.90        16.74 o                         
 -11   0   3        145.60        164.72        16.23 o                         
 -10   0   3        866.59        867.36        24.59 o                         
  -9   0   3       2322.29       2272.39        36.51 o                         
  -8   0   3       1558.20       1514.62        27.81 o                         
  -7   0   3        713.18        684.08        18.64 o                         
  -6   0   3       1714.47       1668.98        28.24 o                         
  -5   0   3        282.02        301.03        11.67 o                         
  -4   0   3         48.71         40.94         7.17 o                         
  -3   0   3        544.33        556.80        17.34 o                         
  -2   0   3       5629.82       5722.99       152.97 o                         
  -1   0   3        218.48        201.00        12.20 o                         
   0   0   3       8852.24       9244.38        69.77 o                         
   1   0   3       6369.06       6363.97       100.40 o                         
   2   0   3          5.70         42.87         9.86 o                         
   3   0   3          4.76         10.74         6.49 o                         
   4   0   3          0.70          3.07         7.08 o                         
   5   0   3        175.78        164.28        10.61 o                         
   6   0   3        173.88        171.78        11.20 o                         
   7   0   3        175.74        185.19        13.45 o                         
   8   0   3       2612.35       2627.71        80.82 o                         
   9   0   3       1173.94       1101.33        33.74 o                         
  10   0   3        120.25         96.05        15.69 o                         
  11   0   3        139.19        129.32        21.58 o                         
  12   0   3         41.45         36.32        20.53 o                         
 -13   1   3        113.92         91.02        18.34 o                         
 -12   1   3          2.83          8.02        14.00 o                         
 -11   1   3        149.04        143.13        15.83 o                         
 -10   1   3       1570.03       1625.01        34.03 o                         
  -9   1   3       2651.23       2676.36        63.40 o                         
  -8   1   3        234.77        226.31        12.44 o                         
  -7   1   3          3.38         -2.80         6.48 o                         
  -6   1   3        631.07        581.98        16.78 o                         
  -5   1   3         19.79         26.99         8.77 o                         
  -4   1   3        813.64        958.66        24.36 o                         
  -3   1   3       9470.55       9008.10       108.48 o                         
  -2   1   3      30239.34      30948.14       216.07 o                         
  -1   1   3          6.07         23.94        10.24 o                         
   0   1   3        238.16        211.83        16.73 o                         
   1   1   3         17.32         15.88        12.02 o                         
   2   1   3        636.09        612.41        29.09 o                         
   3   1   3          5.61         10.10         7.19 o                         
   4   1   3        633.11        655.22        19.87 o                         
   5   1   3        227.72        198.10        10.90 o                         
   6   1   3         64.45         58.35         7.55 o                         
   7   1   3       1182.58       1062.72        26.05 o                         
   8   1   3       1180.13       1187.41        30.06 o                         
   9   1   3        211.50        228.02        19.88 o                         
  10   1   3         23.68         35.17        16.63 o                         
  11   1   3          4.35          7.01        16.98 o                         
 -13   2   3        135.61        107.77        20.84 o                         
 -12   2   3          1.91          5.19        14.14 o                         
 -11   2   3          7.21          6.36        12.30 o                         
 -10   2   3        192.33        211.91        18.00 o                         
  -9   2   3          2.75          8.31        10.06 o                         
  -8   2   3         37.19         39.28         9.65 o                         
  -7   2   3        459.18        457.32        16.55 o                         
  -6   2   3         19.41         25.92         8.32 o                         
  -5   2   3       1825.18       2002.61        30.18 o                         
  -4   2   3       3712.57       3491.28        48.23 o                         
  -3   2   3       5549.33       4896.76        99.63 o                         
  -2   2   3       7437.83       7518.01       134.46 o                         
  -1   2   3        168.95        201.54        31.91 o                         
   1   2   3        278.07        276.32        39.75 o                         
   2   2   3        135.65        126.27        11.25 o                         
   3   2   3       4555.15       4565.73        90.05 o                         
   4   2   3          5.42         13.68        10.82 o                         
   5   2   3       1978.25       1930.53        42.81 o                         
   6   2   3          0.29          3.14         9.31 o                         
   7   2   3        549.33        578.44        23.06 o                         
   8   2   3          6.73         18.10        13.56 o                         
   9   2   3        200.54        203.16        21.82 o                         
  10   2   3        126.69        116.48        22.18 o                         
  11   2   3        167.58        129.61        21.74 o                         
 -13   3   3        129.88         97.92        19.18 o                         
 -12   3   3         25.84         16.17        14.07 o                         
 -11   3   3          0.05         -9.20        14.21 o                         
 -10   3   3         51.21         56.36        12.19 o                         
  -9   3   3        533.85        547.66        19.24 o                         
  -8   3   3         36.13         34.87        11.27 o                         
  -7   3   3          5.89          0.20         8.11 o                         
  -6   3   3       1006.87        933.40        22.82 o                         
  -5   3   3        199.46        204.29        12.75 o                         
  -4   3   3        136.84        190.14        14.72 o                         
  -3   3   3          8.59         13.82         9.04 o                         
  -2   3   3        209.79        227.67        19.86 o                         
  -1   3   3         23.39         25.68        25.54 o                         
   0   3   3       3309.50       3379.15        95.23 o                         
   1   3   3        722.73        693.84        34.88 o                         
   2   3   3        907.00        762.22        32.49 o                         
   3   3   3       7174.44       6725.35       120.44 o                         
   4   3   3         35.73         39.71        13.82 o                         
   5   3   3        376.39        373.41        18.01 o                         
   6   3   3        850.20        814.18        26.52 o                         
   7   3   3         90.60         87.80        12.51 o                         
   8   3   3        123.32        137.05        17.40 o                         
   9   3   3          4.24         -3.76        17.13 o                         
  10   3   3        136.30        122.27        25.31 o                         
  11   3   3        102.64         73.36        28.86 o                         
 -13   4   3         96.84         79.98        18.81 o                         
 -12   4   3         25.79         16.02        20.37 o                         
 -11   4   3          4.41          1.55        13.71 o                         
 -10   4   3         24.73         28.20        12.09 o                         
  -9   4   3       1051.31       1049.32        32.27 o                         
  -8   4   3       4470.59       4266.28        55.96 o                         
  -7   4   3         10.23          6.50         9.35 o                         
  -6   4   3         80.47         82.91        11.58 o                         
  -5   4   3        168.53        123.23        15.35 o                         
  -4   4   3          0.81          4.82        12.82 o                         
  -3   4   3         18.43          0.45        10.34 o                         
  -2   4   3       1189.19       1212.14        32.46 o                         
  -1   4   3        676.00        603.27        26.33 o                         
   0   4   3       3229.02       2885.96        61.60 o                         
   1   4   3        505.80        469.83        21.61 o                         
   2   4   3       1055.12       1008.29        30.76 o                         
   3   4   3        651.96        627.27        34.39 o                         
   4   4   3        650.58        624.25        31.64 o                         
   5   4   3          3.29          7.95        15.97 o                         
   6   4   3        911.84        909.46        42.15 o                         
   7   4   3         43.12         26.84        20.88 o                         
   8   4   3         16.96          4.71        18.18 o                         
   9   4   3         18.37         24.30        23.98 o                         
  10   4   3          7.16         -6.12        20.86 o                         
 -13   5   3         27.23         17.66        21.15 o                         
 -12   5   3          5.60         12.33        22.72 o                         
 -11   5   3        579.46        640.65        29.00 o                         
 -10   5   3         38.79         42.67        16.13 o                         
  -9   5   3       2287.66       2384.80        53.78 o                         
  -8   5   3        262.78        249.55        17.70 o                         
  -7   5   3        306.75        283.96        19.14 o                         
  -6   5   3        378.67        351.66        23.35 o                         
  -5   5   3        493.10        469.49        25.60 o                         
  -4   5   3        139.00         94.43        14.59 o                         
  -3   5   3        722.89        680.82        26.05 o                         
  -2   5   3        135.52        160.60        13.54 o                         
  -1   5   3        369.42        282.01        17.14 o                         
   0   5   3         94.88         54.56        12.92 o                         
   1   5   3        943.43       1014.98        32.01 o                         
   2   5   3        182.51        185.02        15.78 o                         
   3   5   3        789.97        791.46        39.54 o                         
   4   5   3        139.90        135.92        19.57 o                         
   5   5   3       1267.36       1302.57        38.23 o                         
   6   5   3       1153.59       1224.94        46.25 o                         
   7   5   3        503.60        516.66        31.67 o                         
   8   5   3        158.13        158.83        25.26 o                         
   9   5   3          0.30         -1.66        23.29 o                         
  10   5   3          1.53         -2.62        19.77 o                         
 -13   6   3        119.32        107.75        28.25 o                         
 -12   6   3        170.78        210.58        26.36 o                         
 -11   6   3        586.32        620.18        30.12 o                         
 -10   6   3          8.96          1.83        16.77 o                         
  -9   6   3        831.81        858.87        28.64 o                         
  -8   6   3         37.49         32.75        12.66 o                         
  -7   6   3        135.19        175.35        22.06 o                         
  -6   6   3       1084.47       1029.49        41.11 o                         
  -5   6   3       4926.03       4618.37        69.08 o                         
  -4   6   3       1842.85       1976.71        49.39 o                         
  -3   6   3       1875.87       1747.45        37.75 o                         
  -2   6   3         76.60         74.38        12.63 o                         
  -1   6   3       1347.49       1499.67        38.21 o                         
   0   6   3       3199.83       3193.75        54.02 o                         
   1   6   3          2.02          3.30         9.40 o                         
   2   6   3        238.70        236.54        29.78 o                         
   3   6   3         52.06         43.65        19.03 o                         
   4   6   3        642.91        663.23        36.20 o                         
   5   6   3       3265.12       3359.21        94.05 o                         
   6   6   3       2659.23       2767.94        91.56 o                         
   7   6   3        451.51        445.15        30.38 o                         
   8   6   3          0.00         -0.65        13.35 o                         
   9   6   3         70.70         44.53        26.78 o                         
  10   6   3         16.28         18.32        29.06 o                         
 -13   7   3         64.46         33.13        30.95 o                         
 -12   7   3          3.03         -5.85        20.84 o                         
 -11   7   3         41.92         45.68        18.79 o                         
 -10   7   3         28.24         19.70        16.41 o                         
  -9   7   3        115.64        134.10        15.35 o                         
  -8   7   3        178.71        200.29        25.49 o                         
  -7   7   3        919.80       1043.52        44.70 o                         
  -6   7   3       2740.57       2779.74        58.01 o                         
  -5   7   3       6777.28       6518.09       148.57 o                         
  -4   7   3        113.52        107.74        15.04 o                         
  -3   7   3         78.39        101.91        14.08 o                         
  -2   7   3        434.72        491.66        24.69 o                         
  -1   7   3        181.51        172.63        15.43 o                         
   0   7   3         43.26         31.80        11.95 o                         
   1   7   3       1511.12       1353.37        64.48 o                         
   2   7   3        120.34        111.89        19.24 o                         
   3   7   3         23.63         25.73        21.02 o                         
   4   7   3        631.99        705.14        46.15 o                         
   5   7   3        155.54        186.18        28.52 o                         
   6   7   3        195.03        181.40        24.84 o                         
   7   7   3          1.64          6.29        18.22 o                         
   8   7   3          3.65         -0.28        17.40 o                         
   9   7   3         17.53         16.98        25.39 o                         
 -13   8   3          0.92          3.35        28.47 o                         
 -12   8   3        150.64        159.16        32.64 o                         
 -11   8   3         16.74         25.95        20.18 o                         
 -10   8   3        315.41        333.96        32.28 o                         
  -9   8   3         34.51         35.58        11.39 o                         
  -8   8   3        665.82        648.40        39.13 o                         
  -7   8   3         93.69         91.78        20.93 o                         
  -6   8   3       1212.11       1170.91        39.41 o                         
  -5   8   3       1114.26       1078.91        36.85 o                         
  -4   8   3        486.48        511.27        29.63 o                         
  -3   8   3         55.53         47.36        15.17 o                         
  -2   8   3        237.47        243.51        19.26 o                         
  -1   8   3        921.00        870.37        34.89 o                         
   0   8   3       2616.20       2665.44        66.51 o                         
   1   8   3       1795.83       1855.23        92.81 o                         
   2   8   3        219.42        257.07        26.61 o                         
   3   8   3        107.30        117.85        19.14 o                         
   4   8   3          8.83         -1.14        23.03 o                         
   5   8   3         20.71         34.63        24.14 o                         
   6   8   3         39.19         30.26        26.62 o                         
   7   8   3         29.53         36.19        21.14 o                         
   8   8   3          8.51          3.66        17.90 o                         
   9   8   3          0.51          1.37        22.57 o                         
 -13   9   3         45.24         53.38        28.28 o                         
 -12   9   3        105.75        132.41        34.60 o                         
 -11   9   3        400.37        481.77        46.25 o                         
 -10   9   3        295.86        347.76        34.95 o                         
  -9   9   3         22.84         37.11        22.96 o                         
  -8   9   3        246.21        250.56        29.62 o                         
  -7   9   3         47.95         50.05        16.20 o                         
  -6   9   3        222.70        221.38        21.51 o                         
  -5   9   3        183.08        168.63        24.30 o                         
  -4   9   3        207.65        226.95        26.42 o                         
  -3   9   3       1006.01       1065.65        41.27 o                         
  -2   9   3         93.20         77.76        17.91 o                         
  -1   9   3       5074.11       5080.58        93.80 o                         
   0   9   3      11314.93      11392.57       411.66 o                         
   1   9   3       1142.51       1068.64        64.98 o                         
   2   9   3          1.04          1.06        14.94 o                         
   3   9   3          1.19        -10.47        15.74 o                         
   4   9   3          3.57          8.94        26.82 o                         
   5   9   3         95.61        118.59        29.63 o                         
   6   9   3        261.18        301.51        37.75 o                         
   7   9   3        131.65        123.32        25.79 o                         
   8   9   3          2.21          2.95        19.06 o                         
 -13  10   3          2.16          4.10        25.05 o                         
 -12  10   3        757.10        563.29        57.36 o                         
 -11  10   3        806.80        727.28        63.94 o                         
 -10  10   3        467.05        538.78        59.58 o                         
  -9  10   3        113.27        107.13        30.76 o                         
  -8  10   3        104.62        125.02        24.47 o                         
  -7  10   3        319.25        337.63        25.30 o                         
  -6  10   3          3.03          2.62        13.97 o                         
  -5  10   3        115.13        102.93        27.73 o                         
  -4  10   3        846.70        808.21        42.91 o                         
  -3  10   3        781.16        788.76        35.98 o                         
  -2  10   3          2.14         10.12        16.09 o                         
  -1  10   3       1486.84       1462.02        55.32 o                         
   0  10   3        558.66        593.77        59.36 o                         
   1  10   3          0.94          6.29        20.01 o                         
   2  10   3         11.37          4.69        19.43 o                         
   3  10   3        114.87        129.70        24.37 o                         
   4  10   3         10.97          5.47        17.51 o                         
   5  10   3        534.14        632.57        48.16 o                         
   6  10   3        434.43        370.62        41.07 o                         
   7  10   3          7.27          6.22        25.87 o                         
 -13  11   3         15.31          8.70        27.47 o                         
 -12  11   3        408.58        315.34        44.25 o                         
 -11  11   3        365.31        416.15        47.84 o                         
 -10  11   3         26.25         62.92        37.75 o                         
  -9  11   3         37.80         74.88        29.77 o                         
  -8  11   3          0.23         14.60        14.32 o                         
  -7  11   3        113.72        105.97        23.21 o                         
  -6  11   3        702.31        678.59        44.31 o                         
  -5  11   3       1968.27       1885.75        93.37 o                         
  -4  11   3        556.40        573.22        38.43 o                         
  -3  11   3        849.09        758.13        45.53 o                         
  -2  11   3          2.97         15.47        20.47 o                         
  -1  11   3        293.11        289.52        31.17 o                         
   0  11   3         51.81         69.72        26.84 o                         
   1  11   3        252.26        247.72        36.81 o                         
   2  11   3        413.25        470.75        44.79 o                         
   3  11   3        270.84        293.73        33.68 o                         
   4  11   3          3.74         24.88        18.57 o                         
   5  11   3        275.66        252.80        35.42 o                         
   6  11   3          0.05          1.39        21.17 o                         
   7  11   3          9.57         21.13        27.79 o                         
 -13  12   3         32.29         38.35        29.79 o                         
 -12  12   3          0.56         -3.48        26.07 o                         
 -11  12   3          8.21         13.22        26.53 o                         
 -10  12   3          3.85         -2.41        20.86 o                         
  -9  12   3        234.94        259.60        29.91 o                         
  -8  12   3        614.68        649.95        32.32 o                         
  -7  12   3        116.86        136.39        19.56 o                         
  -6  12   3        956.86        992.67        53.67 o                         
  -5  12   3        344.13        359.46        38.70 o                         
  -4  12   3        360.00        382.47        32.80 o                         
  -3  12   3         71.06         69.55        20.51 o                         
  -2  12   3         57.99         68.19        25.71 o                         
  -1  12   3        317.68        321.52        32.41 o                         
   0  12   3         30.82         51.87        28.21 o                         
   1  12   3         27.63         34.78        29.42 o                         
   2  12   3        257.60        315.75        37.86 o                         
   3  12   3        425.02        481.25        38.65 o                         
   4  12   3          1.62          5.08        18.55 o                         
   5  12   3         10.55          5.81        24.44 o                         
   6  12   3         64.43         58.94        24.64 o                         
 -13  13   3         15.49         10.13        29.06 o                         
 -12  13   3         20.93          5.49        28.61 o                         
 -11  13   3          6.08         21.25        34.94 o                         
 -10  13   3         85.09        100.22        25.67 o                         
  -9  13   3       1032.34       1398.90        90.27 o                         
  -8  13   3        534.73        545.40        32.46 o                         
  -7  13   3         77.14         73.54        18.80 o                         
  -6  13   3         74.05         75.33        23.43 o                         
  -5  13   3          0.02          2.21        23.24 o                         
  -4  13   3         34.48         28.42        21.16 o                         
  -3  13   3        795.52        794.20        58.65 o                         
  -2  13   3        622.05        768.72        58.62 o                         
  -1  13   3         39.12         64.22        25.90 o                         
   0  13   3        514.95        592.57        53.93 o                         
   1  13   3         73.06         50.36        31.32 o                         
   2  13   3         18.24         21.63        27.26 o                         
   3  13   3         57.99         30.96        23.50 o                         
   4  13   3          3.98          2.75        27.99 o                         
   5  13   3          2.52         -6.20        21.93 o                         
 -12  14   3         40.49         54.63        33.41 o                         
 -11  14   3        123.85        123.12        42.58 o                         
 -10  14   3        181.56        182.70        30.91 o                         
  -9  14   3          0.74          4.24        23.76 o                         
  -8  14   3          0.35          6.41        18.50 o                         
  -7  14   3         37.46         48.65        19.04 o                         
  -6  14   3         34.62         26.41        22.30 o                         
  -5  14   3        155.47        163.74        27.36 o                         
  -4  14   3        527.74        501.21        41.03 o                         
  -3  14   3       1642.28       1851.63        90.13 o                         
  -2  14   3        490.93        546.55        42.21 o                         
  -1  14   3         15.28         21.87        25.52 o                         
   0  14   3         40.67         39.19        31.34 o                         
   1  14   3         64.85         82.78        32.91 o                         
   2  14   3          9.66          2.21        24.70 o                         
   3  14   3        135.39        155.20        29.67 o                         
   4  14   3        125.42        143.95        42.10 o                         
 -12  15   3         28.08         24.45        32.22 o                         
 -11  15   3        100.10         85.20        41.64 o                         
 -10  15   3        277.76        282.36        37.15 o                         
  -9  15   3         15.30         32.16        25.91 o                         
  -8  15   3         19.72         27.44        27.45 o                         
  -7  15   3         26.75         40.19        19.84 o                         
  -6  15   3          0.00          9.42        24.08 o                         
  -5  15   3         29.19         19.93        20.62 o                         
  -4  15   3        408.46        441.12        52.52 o                         
  -3  15   3        827.25        831.81        48.74 o                         
  -2  15   3         35.40         35.72        20.12 o                         
  -1  15   3          0.03        -13.08        31.58 o                         
   0  15   3          3.13         -8.55        26.79 o                         
   1  15   3         35.06         35.25        32.11 o                         
   2  15   3        253.08        270.47        35.72 o                         
   3  15   3        545.71        464.73        43.49 o                         
   4  15   3        164.84        126.30        36.16 o                         
 -11  16   3         28.30         38.42        36.70 o                         
 -10  16   3         46.44         39.37        26.63 o                         
  -9  16   3         60.12         78.73        31.93 o                         
  -8  16   3        422.76        421.82        46.38 o                         
  -7  16   3        218.30        270.59        38.45 o                         
  -6  16   3         46.71         28.33        22.31 o                         
  -5  16   3          4.85          4.69        21.60 o                         
  -4  16   3        322.57        333.35        37.95 o                         
  -3  16   3         24.55         25.30        22.89 o                         
  -2  16   3          0.03          3.45        16.44 o                         
  -1  16   3          1.76          7.98        28.45 o                         
   0  16   3          1.99         -9.30        26.57 o                         
   1  16   3         24.50          5.91        30.59 o                         
   2  16   3        317.02        321.08        40.83 o                         
 -10  17   3         75.77         82.58        27.49 o                         
  -9  17   3        381.18        372.27        46.35 o                         
  -8  17   3        714.90        716.49        58.00 o                         
  -7  17   3        228.40        237.46        30.34 o                         
  -6  17   3         50.04         44.54        20.19 o                         
  -5  17   3          0.00        -19.21        19.43 o                         
  -4  17   3         61.98         47.05        24.98 o                         
  -3  17   3         44.59         49.21        23.04 o                         
  -2  17   3        104.28         94.56        35.03 o                         
  -1  17   3          9.12         -2.07        27.66 o                         
   0  17   3          0.17          9.71        29.68 o                         
   1  17   3          5.73         -1.24        27.78 o                         
  -9  18   3        154.70         89.69        25.28 o                         
  -8  18   3         65.08         46.10        23.26 o                         
  -7  18   3          2.77         17.06        20.09 o                         
  -6  18   3          5.32          1.04        18.12 o                         
  -5  18   3         22.18         18.32        21.84 o                         
  -4  18   3         14.75         11.47        21.45 o                         
  -3  18   3        311.16        276.55        31.56 o                         
  -2  18   3        255.31        218.31        48.58 o                         
  -1  18   3         43.84         26.98        33.16 o                         
   0  18   3          4.93          1.14        30.64 o                         
  -8  19   3         32.28         32.95        22.30 o                         
  -7  19   3         46.58         40.30        22.21 o                         
  -6  19   3         82.88         40.49        24.83 o                         
  -5  19   3         78.07         48.80        22.54 o                         
  -4  19   3         74.58         64.43        22.19 o                         
  -3  19   3        257.78        191.52        39.71 o                         
  -2  19   3         71.20         47.89        37.00 o                         
   1 -20   4         16.96         15.88        29.49 o                         
   2 -20   4         61.50         52.96        24.62 o                         
   3 -20   4         67.19         54.75        21.09 o                         
   4 -20   4          1.99         -4.33        23.72 o                         
   5 -20   4         33.42         41.55        25.56 o                         
   6 -20   4         54.46         49.66        27.24 o                         
   7 -20   4          3.69          1.21        24.29 o                         
  -1 -19   4         49.55         41.71        28.44 o                         
   0 -19   4          0.01          6.75        25.46 o                         
   1 -19   4          0.12         -0.26        30.64 o                         
   2 -19   4         10.72          1.51        17.52 o                         
   3 -19   4         20.30          5.17        23.69 o                         
   4 -19   4        125.13        116.84        30.56 o                         
   5 -19   4        695.88        669.02        52.66 o                         
   6 -19   4        261.37        233.91        38.28 o                         
   7 -19   4         75.88         87.34        29.81 o                         
   8 -19   4         19.02         24.49        33.69 o                         
  -2 -18   4         14.82          7.33        26.02 o                         
  -1 -18   4          0.86          8.24        26.35 o                         
   0 -18   4          0.21          0.65        25.12 o                         
   1 -18   4         15.98         12.60        16.30 o                         
   2 -18   4        305.19        223.54        36.49 o                         
   3 -18   4         35.90         47.46        26.28 o                         
   4 -18   4        357.16        347.14        39.15 o                         
   5 -18   4        304.34        281.04        38.92 o                         
   6 -18   4          9.78         16.33        25.23 o                         
   7 -18   4         24.76         18.65        25.50 o                         
   8 -18   4         22.72         15.87        25.10 o                         
   9 -18   4         59.13         36.32        25.47 o                         
  -3 -17   4         48.50         54.36        25.39 o                         
  -2 -17   4         56.81         43.38        27.99 o                         
  -1 -17   4          0.16        -11.72        23.75 o                         
   0 -17   4         22.19         23.85        16.53 o                         
   1 -17   4         14.63         26.51        17.22 o                         
   2 -17   4         50.28         91.49        25.92 o                         
   3 -17   4         75.92         65.99        26.40 o                         
   4 -17   4          0.91          7.88        22.58 o                         
   5 -17   4          2.43          8.66        24.69 o                         
   6 -17   4        113.94         88.45        28.78 o                         
   7 -17   4         95.59        103.23        25.31 o                         
   8 -17   4        229.68        213.92        36.97 o                         
   9 -17   4         14.81         -9.19        23.33 o                         
  10 -17   4        218.22        204.53        35.99 o                         
  -4 -16   4         98.82         80.95        35.71 o                         
  -3 -16   4         37.69         40.77        24.94 o                         
  -2 -16   4         72.17         54.33        24.44 o                         
  -1 -16   4        266.54        277.73        38.43 o                         
   0 -16   4        461.97        479.39        31.91 o                         
   1 -16   4         42.32         43.74        16.92 o                         
   2 -16   4         77.81         91.03        25.22 o                         
   3 -16   4         15.13          0.04        22.85 o                         
   4 -16   4         53.51         40.34        24.04 o                         
   5 -16   4         10.17          8.01        24.09 o                         
   6 -16   4        114.27        125.45        28.01 o                         
   7 -16   4        395.86        425.11        35.55 o                         
   8 -16   4        243.65        215.88        26.12 o                         
   9 -16   4          4.66         10.08        24.14 o                         
  10 -16   4         38.43         21.83        26.06 o                         
  11 -16   4         28.83         39.37        29.58 o                         
  -5 -15   4          1.83         -9.28        27.98 o                         
  -4 -15   4        503.16        488.94        53.60 o                         
  -3 -15   4        757.13        715.63        37.88 o                         
  -2 -15   4          0.52         14.51        20.66 o                         
  -1 -15   4        122.51        147.17        32.70 o                         
   0 -15   4         13.22         11.70        16.88 o                         
   1 -15   4         11.84         17.72        18.89 o                         
   2 -15   4        131.15        116.98        25.44 o                         
   3 -15   4       1938.98       1805.30        75.54 o                         
   4 -15   4        274.72        241.14        32.33 o                         
   5 -15   4         45.03         69.94        25.08 o                         
   6 -15   4         18.25         38.39        22.15 o                         
   7 -15   4         37.65         43.17        20.86 o                         
   8 -15   4         47.06         36.80        24.99 o                         
   9 -15   4         68.70         77.12        27.00 o                         
  10 -15   4         30.28         28.95        25.07 o                         
  11 -15   4          1.02          0.27        24.64 o                         
  -6 -14   4          7.73          4.52        29.76 o                         
  -5 -14   4         23.54         21.50        30.17 o                         
  -4 -14   4        423.30        414.15        33.70 o                         
  -3 -14   4         37.94         50.55        19.59 o                         
  -2 -14   4         20.71         36.47        26.68 o                         
  -1 -14   4         30.31         47.04        23.84 o                         
   0 -14   4          2.08        -12.50        14.90 o                         
   1 -14   4        216.61        229.38        26.35 o                         
   2 -14   4       3133.65       3426.53       108.87 o                         
   3 -14   4       1740.88       1734.23        94.17 o                         
   4 -14   4         18.64         28.32        21.33 o                         
   5 -14   4         67.29         60.81        19.86 o                         
   6 -14   4         12.64         -0.83        18.56 o                         
   7 -14   4         20.86         26.16        19.52 o                         
   8 -14   4         35.35         46.30        27.21 o                         
   9 -14   4         22.16         31.67        24.70 o                         
  10 -14   4        144.13        134.42        31.11 o                         
  11 -14   4         42.52         44.41        27.06 o                         
  -7 -13   4         10.44         10.08        29.54 o                         
  -6 -13   4         73.97         62.34        24.99 o                         
  -5 -13   4         35.68         20.98        29.85 o                         
  -4 -13   4          1.29         -5.15        14.48 o                         
  -3 -13   4          2.49          4.12        19.35 o                         
  -2 -13   4          1.68          5.27        20.51 o                         
  -1 -13   4        157.38        139.05        26.80 o                         
   0 -13   4         23.35         19.74        13.94 o                         
   1 -13   4       1468.35       1535.78        77.95 o                         
   2 -13   4       2558.09       2561.24        70.43 o                         
   3 -13   4        344.70        315.55        30.46 o                         
   4 -13   4         71.56         68.63        20.66 o                         
   5 -13   4        161.98        150.12        21.64 o                         
   6 -13   4          1.27         -8.82        14.87 o                         
   7 -13   4        334.47        409.11        42.19 o                         
   8 -13   4        644.98        770.53        49.11 o                         
   9 -13   4        230.35        283.28        37.20 o                         
  10 -13   4         48.19         41.72        24.18 o                         
  11 -13   4          0.57        -11.99        19.59 o                         
  12 -13   4         36.07         29.25        26.71 o                         
  -8 -12   4        126.97        129.31        28.83 o                         
  -7 -12   4          3.34         -2.23        27.31 o                         
  -6 -12   4         33.32         30.23        20.81 o                         
  -5 -12   4          4.63          1.14        22.66 o                         
  -4 -12   4          5.65          9.00        18.58 o                         
  -3 -12   4        686.41        698.53        39.70 o                         
  -2 -12   4        165.59        200.66        28.32 o                         
  -1 -12   4          9.25         20.36        18.85 o                         
   0 -12   4        102.00         95.93        17.54 o                         
   1 -12   4        608.14        573.90        32.73 o                         
   2 -12   4        162.28        156.28        19.53 o                         
   3 -12   4         51.60         65.72        18.41 o                         
   4 -12   4          4.12          0.35        12.46 o                         
   5 -12   4         90.83        107.80        19.64 o                         
   6 -12   4        128.78        161.07        28.92 o                         
   7 -12   4       1407.49       1583.66        62.68 o                         
   8 -12   4       1930.41       2230.33        76.09 o                         
   9 -12   4        823.68        942.92        54.19 o                         
  10 -12   4         23.56         27.23        22.93 o                         
  11 -12   4         42.82         35.01        19.44 o                         
  12 -12   4         54.03         56.32        26.66 o                         
  -8 -11   4         13.96         11.52        25.68 o                         
  -7 -11   4         98.30         92.96        22.94 o                         
  -6 -11   4         11.34          4.83        18.28 o                         
  -5 -11   4         35.35         30.03        22.40 o                         
  -4 -11   4       1461.70       1651.43        60.39 o                         
  -3 -11   4       2283.13       2386.88        76.94 o                         
  -2 -11   4        686.02        723.98        36.57 o                         
  -1 -11   4        662.21        716.25        50.13 o                         
   0 -11   4        445.64        398.23        25.96 o                         
   1 -11   4         63.05         71.48        22.65 o                         
   2 -11   4         29.85         31.44        14.29 o                         
   3 -11   4         20.87         23.24        14.82 o                         
   4 -11   4          8.10          8.56        13.88 o                         
   5 -11   4        325.86        325.52        25.06 o                         
   6 -11   4         29.83         38.10        21.87 o                         
   7 -11   4       1040.93       1208.01        61.09 o                         
   8 -11   4        196.12        258.70        38.16 o                         
   9 -11   4          5.23         20.79        26.02 o                         
  10 -11   4         27.87         24.33        18.59 o                         
  11 -11   4         38.92         47.14        20.00 o                         
  12 -11   4         53.15         35.30        24.92 o                         
  -9 -10   4          0.69         -6.99        19.33 o                         
  -8 -10   4          9.11          6.49        24.53 o                         
  -7 -10   4         19.47         19.11        18.57 o                         
  -6 -10   4        266.82        315.30        27.45 o                         
  -5 -10   4        107.64        132.73        17.80 o                         
  -4 -10   4       1505.21       1663.50        56.98 o                         
  -3 -10   4       2339.42       2617.91        68.51 o                         
  -2 -10   4        771.52        736.35        69.35 o                         
  -1 -10   4         32.97         47.85        18.47 o                         
   0 -10   4        199.97        188.95        22.85 o                         
   1 -10   4        292.92        276.46        25.46 o                         
   2 -10   4        320.30        278.42        21.15 o                         
   3 -10   4       1332.92       1188.42        46.46 o                         
   4 -10   4         86.75         74.92        14.05 o                         
   5 -10   4         26.43         23.30        20.46 o                         
   6 -10   4          0.30         -7.47        15.41 o                         
   7 -10   4         58.37         67.06        22.71 o                         
   8 -10   4         43.84         59.74        22.97 o                         
   9 -10   4        320.71        367.23        37.36 o                         
  10 -10   4        307.77        336.47        23.06 o                         
  11 -10   4        663.23        615.58        35.95 o                         
  12 -10   4          7.43         -7.84        22.96 o                         
  -9  -9   4         17.24         18.12        20.01 o                         
  -8  -9   4         58.45         71.21        19.76 o                         
  -7  -9   4         82.26         78.74        18.23 o                         
  -6  -9   4         68.38         77.75        18.59 o                         
  -5  -9   4        276.07        280.56        20.47 o                         
  -4  -9   4        221.51        232.55        24.77 o                         
  -3  -9   4          0.01         -8.95        13.94 o                         
  -2  -9   4        231.38        244.84        26.47 o                         
  -1  -9   4       3255.57       3373.56        92.16 o                         
   0  -9   4       4285.93       4273.01        84.77 o                         
   1  -9   4        109.76        114.62        16.13 o                         
   2  -9   4      10502.41       9641.88       286.36 o                         
   3  -9   4       1759.73       1587.10        43.12 o                         
   4  -9   4         66.65         76.69        14.14 o                         
   5  -9   4        426.22        400.38        19.85 o                         
   6  -9   4        372.17        394.91        30.85 o                         
   7  -9   4        167.64        172.15        24.44 o                         
   8  -9   4        132.72        123.21        24.78 o                         
   9  -9   4          0.02        -10.45        13.47 o                         
  10  -9   4        121.98        124.96        18.50 o                         
  11  -9   4        515.12        438.58        46.94 o                         
  12  -9   4         12.48         18.12        23.98 o                         
 -10  -8   4          0.03          1.79        21.19 o                         
  -9  -8   4        214.69        211.28        23.12 o                         
  -8  -8   4        283.00        307.86        20.16 o                         
  -7  -8   4         17.34         23.70        19.40 o                         
  -6  -8   4        300.45        338.71        19.33 o                         
  -5  -8   4         42.70         37.38        12.34 o                         
  -4  -8   4        168.92        186.54        21.53 o                         
  -3  -8   4         90.42         98.94        17.72 o                         
  -2  -8   4        274.56        296.16        26.82 o                         
  -1  -8   4       7236.06       7188.08        87.89 o                         
   0  -8   4       1210.53       1187.18        48.00 o                         
   1  -8   4        644.02        673.93        26.92 o                         
   2  -8   4       1178.46       1014.02        31.15 o                         
   3  -8   4         55.43         43.76        11.89 o                         
   4  -8   4        188.12        203.30        24.56 o                         
   5  -8   4         94.39         95.80        18.36 o                         
   6  -8   4        299.53        279.70        27.15 o                         
   7  -8   4        528.55        587.20        36.29 o                         
   8  -8   4        358.06        413.00        22.65 o                         
   9  -8   4          6.51         15.78        15.68 o                         
  10  -8   4         44.97         56.03        19.51 o                         
  11  -8   4          6.32          4.25        17.02 o                         
  12  -8   4         75.03         68.58        25.50 o                         
 -10  -7   4         11.13         22.89        17.78 o                         
  -9  -7   4         63.70         81.43        19.34 o                         
  -8  -7   4        250.28        254.37        21.10 o                         
  -7  -7   4         15.83         14.13        12.65 o                         
  -6  -7   4         63.59         53.76        12.22 o                         
  -5  -7   4        384.54        373.20        19.57 o                         
  -4  -7   4         78.05         77.64        16.56 o                         
  -3  -7   4        793.45        786.80        33.37 o                         
  -2  -7   4          6.53         15.82        13.19 o                         
  -1  -7   4       1859.87       1949.77        44.23 o                         
   0  -7   4       1632.90       1603.50        41.88 o                         
   1  -7   4        194.07        189.08        14.64 o                         
   2  -7   4         80.25         58.70        13.58 o                         
   3  -7   4       1121.55       1119.23        30.09 o                         
   4  -7   4       3515.30       3593.18        57.93 o                         
   5  -7   4       2827.23       2742.47        63.09 o                         
   6  -7   4        282.92        314.22        26.21 o                         
   7  -7   4          8.71          8.08        10.43 o                         
   8  -7   4        217.88        263.55        28.84 o                         
   9  -7   4          7.37         16.06        17.10 o                         
  10  -7   4         20.10         23.81        17.84 o                         
  11  -7   4          7.49          1.56        23.05 o                         
  12  -7   4         48.07         37.67        23.84 o                         
 -11  -6   4         71.70         52.93        16.07 o                         
 -10  -6   4         11.12          7.19        15.53 o                         
  -9  -6   4          0.38          0.04        15.05 o                         
  -8  -6   4          6.38         -2.50        13.36 o                         
  -7  -6   4       1023.43       1046.84        32.78 o                         
  -6  -6   4       1715.63       1716.42        48.85 o                         
  -5  -6   4       1487.34       1455.64        39.50 o                         
  -4  -6   4        151.25        158.92        16.45 o                         
  -3  -6   4       1311.00       1276.39        32.04 o                         
  -2  -6   4         11.59         15.35        11.66 o                         
  -1  -6   4          0.12         -8.84        12.14 o                         
   0  -6   4         16.41         11.30        14.12 o                         
   1  -6   4          0.71          0.31        13.36 o                         
   2  -6   4        322.40        364.76        21.05 o                         
   3  -6   4        192.98        240.15        16.87 o                         
   4  -6   4       3221.57       3046.66        52.22 o                         
   5  -6   4       4034.33       3699.37        59.22 o                         
   6  -6   4       1208.63       1198.03        33.95 o                         
   7  -6   4          9.55         10.86        11.29 o                         
   8  -6   4        191.10        214.62        21.00 o                         
   9  -6   4          4.00         -1.68        15.78 o                         
  10  -6   4        175.95        195.76        19.49 o                         
  11  -6   4        550.12        478.70        32.32 o                         
  12  -6   4        225.60        205.34        31.74 o                         
 -11  -5   4          0.00          7.69        16.60 o                         
 -10  -5   4          7.63         14.26        13.55 o                         
  -9  -5   4         87.19         97.60        16.06 o                         
  -8  -5   4        256.45        233.07        15.26 o                         
  -7  -5   4       4482.35       4740.77        88.52 o                         
  -6  -5   4       7192.34       7039.42       225.39 o                         
  -5  -5   4        536.64        534.18        24.63 o                         
  -4  -5   4         26.20         28.67         9.75 o                         
  -3  -5   4        679.85        704.67        25.33 o                         
  -2  -5   4        158.33        157.74        15.18 o                         
  -1  -5   4          1.37         20.96        12.14 o                         
   0  -5   4       1074.77        949.48        33.21 o                         
   1  -5   4       1534.43       1440.77        40.18 o                         
   2  -5   4       1015.32       1005.25        28.60 o                         
   3  -5   4         41.18         54.30        11.19 o                         
   4  -5   4       2970.43       3080.00        48.16 o                         
   5  -5   4         56.72         67.69        10.19 o                         
   6  -5   4        240.14        251.42        22.39 o                         
   7  -5   4        509.02        480.11        24.58 o                         
   8  -5   4          3.92          3.24        13.23 o                         
   9  -5   4         51.95         55.45        18.09 o                         
  10  -5   4        744.27        831.57        36.77 o                         
  11  -5   4        770.87        686.53        28.36 o                         
  12  -5   4         88.68         73.76        23.06 o                         
 -12  -4   4         23.69         23.30        18.12 o                         
 -11  -4   4         86.20         98.35        17.33 o                         
 -10  -4   4        148.49        152.65        18.56 o                         
  -9  -4   4          0.79         -1.76        10.64 o                         
  -8  -4   4        241.32        251.81        15.44 o                         
  -7  -4   4        283.88        261.73        15.65 o                         
  -6  -4   4       1316.80       1377.57        47.30 o                         
  -5  -4   4         29.53         44.29        12.22 o                         
  -4  -4   4       1147.98       1157.39        34.22 o                         
  -3  -4   4         13.35          8.12        10.13 o                         
  -2  -4   4       3175.94       3537.89        59.93 o                         
  -1  -4   4       3195.87       2682.01        40.46 o                         
   0  -4   4        230.39        137.29        15.16 o                         
   1  -4   4       1504.37       1435.77        38.33 o                         
   2  -4   4        575.92        612.85        20.62 o                         
   3  -4   4         56.40         61.42         9.93 o                         
   4  -4   4         28.70         28.30         8.48 o                         
   5  -4   4          6.34         10.07         9.42 o                         
   6  -4   4        102.71        106.47        16.55 o                         
   7  -4   4         64.30         73.62        16.52 o                         
   8  -4   4        749.09        812.79        29.97 o                         
   9  -4   4        175.89        166.90        18.50 o                         
  10  -4   4        465.49        489.47        23.19 o                         
  11  -4   4          1.33         11.17        16.06 o                         
  12  -4   4         93.23         77.83        22.87 o                         
 -12  -3   4        108.27         86.05        20.28 o                         
 -11  -3   4        428.76        387.64        29.01 o                         
 -10  -3   4         93.03         86.49        17.26 o                         
  -9  -3   4          0.27          5.15        11.45 o                         
  -8  -3   4        354.39        369.53        18.48 o                         
  -7  -3   4        105.69        106.04        11.43 o                         
  -6  -3   4        129.34        121.70        15.95 o                         
  -5  -3   4         21.95         10.76        10.60 o                         
  -4  -3   4        320.50        375.96        26.69 o                         
  -3  -3   4       3261.55       3304.68        49.91 o                         
  -2  -3   4         96.22         96.56         8.94 o                         
  -1  -3   4       2972.48       2582.03        43.98 o                         
   0  -3   4      29004.25      29601.83       304.57 o                         
   1  -3   4        260.27        251.57        17.73 o                         
   2  -3   4        505.55        560.45        18.17 o                         
   3  -3   4        567.43        611.26        20.79 o                         
   4  -3   4       1326.41       1490.21        34.80 o                         
   5  -3   4        836.93        833.05        25.90 o                         
   6  -3   4       2312.61       2217.42        46.01 o                         
   7  -3   4        238.14        261.02        19.90 o                         
   8  -3   4          1.26          8.21        10.02 o                         
   9  -3   4        157.94        178.35        16.72 o                         
  10  -3   4        103.83        134.57        17.17 o                         
  11  -3   4        104.51         88.75        16.14 o                         
  12  -3   4         24.48         24.48        19.47 o                         
 -12  -2   4        411.40        316.54        36.87 o                         
 -11  -2   4        596.30        562.25        28.34 o                         
 -10  -2   4        140.91        136.55        15.52 o                         
  -9  -2   4         52.20         41.07        13.36 o                         
  -8  -2   4          0.03          3.15         9.55 o                         
  -7  -2   4        116.77        124.66        16.29 o                         
  -6  -2   4        767.19        718.00        23.95 o                         
  -5  -2   4       1750.44       1669.66        31.89 o                         
  -4  -2   4        229.84        211.67        14.48 o                         
  -3  -2   4        267.80        211.33        10.67 o                         
  -2  -2   4        540.07        507.42        23.46 o                         
  -1  -2   4       7431.00       7373.68        96.51 o                         
   0  -2   4       1216.51       1222.79        42.53 o                         
   1  -2   4        900.65        893.28        31.81 o                         
   2  -2   4        952.27       1064.63        21.05 o                         
   3  -2   4       2060.18       1973.26        32.72 o                         
   4  -2   4       1279.77       1308.20        27.41 o                         
   5  -2   4       3848.60       3707.16        48.67 o                         
   6  -2   4        793.57        822.81        25.50 o                         
   7  -2   4          1.06          5.34         9.41 o                         
   8  -2   4          0.33         -7.09         9.64 o                         
   9  -2   4         33.51         37.49        14.50 o                         
  10  -2   4         11.62         16.05        14.36 o                         
  11  -2   4         12.36          8.24        15.35 o                         
  12  -2   4         14.12         11.10        19.90 o                         
 -13  -1   4         56.30         44.21        20.59 o                         
 -12  -1   4        116.58         94.44        21.56 o                         
 -11  -1   4         32.10         17.97        13.20 o                         
 -10  -1   4        113.30        114.83        13.59 o                         
  -9  -1   4          8.48          8.22         9.01 o                         
  -8  -1   4         32.12         25.06         8.15 o                         
  -7  -1   4          0.33         -9.66         9.66 o                         
  -6  -1   4       4701.27       4470.49        64.59 o                         
  -5  -1   4       1512.65       1393.92        23.52 o                         
  -4  -1   4        940.10        860.85        20.91 o                         
  -3  -1   4        755.63        737.61        21.85 o                         
  -2  -1   4        109.32        125.28        22.00 o                         
  -1  -1   4        319.67        384.55        25.70 o                         
   0  -1   4        702.77        722.51        28.23 o                         
   1  -1   4       2489.34       2623.91        52.95 o                         
   2  -1   4       2794.93       2461.82        40.59 o                         
   3  -1   4        897.62        845.57        20.96 o                         
   4  -1   4       1529.54       1598.71        31.45 o                         
   5  -1   4         74.35         81.44         8.39 o                         
   6  -1   4        213.96        200.19        12.78 o                         
   7  -1   4        135.32        101.68        12.06 o                         
   8  -1   4        313.13        315.13        18.71 o                         
   9  -1   4        385.42        421.67        26.64 o                         
  10  -1   4         41.80         33.01        15.67 o                         
  11  -1   4        226.68        227.04        23.24 o                         
  12  -1   4          4.59         18.31        22.28 o                         
 -13   0   4          1.79         -0.37        18.92 o                         
 -12   0   4         38.54         21.17        18.88 o                         
 -11   0   4         23.86         22.01        11.66 o                         
 -10   0   4        347.38        340.82        16.71 o                         
  -9   0   4        727.16        710.10        20.61 o                         
  -8   0   4        254.90        238.29        13.66 o                         
  -7   0   4        281.99        279.21        13.21 o                         
  -6   0   4       3199.45       2833.78        32.02 o                         
  -5   0   4        683.81        639.78        16.07 o                         
  -4   0   4        566.63        588.20        14.23 o                         
  -3   0   4         13.44         14.92         6.19 o                         
  -2   0   4        134.57        142.75        13.92 o                         
  -1   0   4        324.08        377.49        17.86 o                         
   0   0   4       1323.49       1301.83        31.76 o                         
   1   0   4        427.94        445.22        20.35 o                         
   2   0   4        341.23        398.15        13.82 o                         
   3   0   4        366.50        440.18        15.03 o                         
   4   0   4         31.87         35.09         8.97 o                         
   5   0   4        112.10        110.02        10.83 o                         
   6   0   4         43.27         41.20         9.84 o                         
   7   0   4       1602.96       1458.37        34.60 o                         
   8   0   4       1196.59       1190.71        37.06 o                         
   9   0   4       1525.42       1481.69        47.00 o                         
  10   0   4         74.48         56.61        20.18 o                         
  11   0   4         24.98         24.68        21.00 o                         
 -13   1   4        117.30         93.30        20.80 o                         
 -12   1   4          0.19          0.80        10.94 o                         
 -11   1   4          4.96         11.49        11.53 o                         
 -10   1   4        925.10        971.25        29.04 o                         
  -9   1   4        711.37        737.47        27.06 o                         
  -8   1   4        309.37        310.37        17.37 o                         
  -7   1   4         98.16         79.41        10.64 o                         
  -6   1   4         36.32         21.07         8.51 o                         
  -5   1   4       1139.94       1167.15        25.40 o                         
  -4   1   4         85.89         83.48        10.96 o                         
  -3   1   4          4.93         14.61        10.60 o                         
  -2   1   4      16261.90      16320.02       279.44 o                         
  -1   1   4        533.51        475.82        24.36 o                         
   0   1   4       5583.44       5484.67        74.12 o                         
   1   1   4        192.41        189.24        13.63 o                         
   2   1   4       1087.93       1087.40        28.10 o                         
   3   1   4        523.24        465.39        20.57 o                         
   4   1   4        551.38        587.75        20.88 o                         
   5   1   4          0.70          9.94         9.38 o                         
   6   1   4        149.34        122.70        12.74 o                         
   7   1   4        412.37        390.01        20.66 o                         
   8   1   4        682.40        732.96        28.09 o                         
   9   1   4         45.63         42.96        16.98 o                         
  10   1   4          5.04          6.95        15.47 o                         
  11   1   4         19.26         12.35        19.77 o                         
 -13   2   4         93.62         75.73        21.16 o                         
 -12   2   4          1.69          9.21        13.33 o                         
 -11   2   4         27.95         26.42        13.65 o                         
 -10   2   4          9.66          8.84        12.25 o                         
  -9   2   4         58.11         64.28        10.59 o                         
  -8   2   4         44.81         46.38         9.54 o                         
  -7   2   4        327.71        297.96        14.17 o                         
  -6   2   4        127.61        125.80         9.67 o                         
  -5   2   4       2150.15       2405.74        29.15 o                         
  -4   2   4       1618.29       1311.61        29.15 o                         
  -3   2   4         20.10         28.84         9.94 o                         
  -2   2   4         24.14         57.12        22.00 o                         
  -1   2   4       1589.71       1700.96        81.40 o                         
   0   2   4       1304.91       1190.24        47.84 o                         
   1   2   4          0.95         -2.56         8.89 o                         
   2   2   4         19.19         13.16         9.97 o                         
   3   2   4       2116.82       1802.01        36.98 o                         
   4   2   4       3557.33       3519.38        63.71 o                         
   5   2   4        302.67        319.67        20.89 o                         
   6   2   4         59.04         53.70        11.70 o                         
   7   2   4        212.20        215.28        14.85 o                         
   8   2   4          1.07         15.02        13.03 o                         
   9   2   4        147.29        142.25        18.16 o                         
  10   2   4          6.55          2.27        17.46 o                         
  11   2   4          1.35         -8.21        18.92 o                         
 -13   3   4          3.32          3.53        17.48 o                         
 -12   3   4         11.62         16.48        15.83 o                         
 -11   3   4        149.65        171.77        17.54 o                         
 -10   3   4        100.99        105.23        12.76 o                         
  -9   3   4        159.80        135.08        12.16 o                         
  -8   3   4        106.72        104.42        12.46 o                         
  -7   3   4        142.05        136.20        12.94 o                         
  -6   3   4          0.24          1.08         7.17 o                         
  -5   3   4       1599.43       1854.64        31.66 o                         
  -4   3   4        782.01        763.99        22.58 o                         
  -3   3   4        464.48        448.84        20.24 o                         
  -2   3   4        555.72        499.92        24.47 o                         
  -1   3   4        778.16        655.77        40.23 o                         
   0   3   4        167.32        203.22        33.57 o                         
   1   3   4       1775.17       1835.15        59.37 o                         
   2   3   4      14316.38      13871.90       148.45 o                         
   3   3   4      21397.06      20521.51       151.62 o                         
   4   3   4       1266.01       1166.38        44.66 o                         
   5   3   4          2.88          7.96        11.46 o                         
   6   3   4         24.73         20.82        11.56 o                         
   7   3   4         13.00          3.58        12.18 o                         
   8   3   4          2.21         -2.74        13.63 o                         
   9   3   4         76.32         79.30        22.11 o                         
  10   3   4          8.82          9.10        19.84 o                         
 -13   4   4         20.58         19.17        17.26 o                         
 -12   4   4        272.91        226.46        26.70 o                         
 -11   4   4          0.32          1.59        10.45 o                         
 -10   4   4          9.83         15.13        11.12 o                         
  -9   4   4        924.19        906.51        27.15 o                         
  -8   4   4       3784.38       3772.18        67.10 o                         
  -7   4   4        238.01        240.23        16.72 o                         
  -6   4   4         87.77         82.44        13.52 o                         
  -5   4   4         33.97         46.04        11.58 o                         
  -4   4   4        266.58        310.24        19.84 o                         
  -3   4   4         29.44         35.70        12.34 o                         
  -2   4   4        562.99        500.90        21.15 o                         
  -1   4   4       4462.45       4372.77        60.53 o                         
   0   4   4        325.06        427.44        21.79 o                         
   1   4   4          0.83          3.17        17.01 o                         
   2   4   4       3820.92       3583.28        87.68 o                         
   3   4   4       3946.64       3770.86        72.80 o                         
   4   4   4        417.39        373.18        19.49 o                         
   5   4   4        138.14        116.33        13.57 o                         
   6   4   4         94.05         94.78        13.55 o                         
   7   4   4          0.11         -1.12        15.55 o                         
   8   4   4        877.45        889.11        40.53 o                         
   9   4   4        389.13        405.22        43.25 o                         
  10   4   4          0.68        -11.06        19.43 o                         
 -13   5   4         14.37         19.41        21.75 o                         
 -12   5   4          8.20          5.16        13.59 o                         
 -11   5   4         84.25         85.79        19.26 o                         
 -10   5   4         30.96         30.89        13.98 o                         
  -9   5   4       2904.90       2866.77        92.47 o                         
  -8   5   4       3669.19       3607.60        84.58 o                         
  -7   5   4        286.27        256.82        20.42 o                         
  -6   5   4        239.50        257.33        23.47 o                         
  -5   5   4          0.24         -8.26        11.47 o                         
  -4   5   4       1939.94       2173.92        47.41 o                         
  -3   5   4       1968.93       1945.64        45.67 o                         
  -2   5   4       7469.96       7193.58        75.35 o                         
  -1   5   4         76.83        105.27        14.67 o                         
   0   5   4         32.61         38.22        12.02 o                         
   1   5   4        584.60        528.82        23.98 o                         
   2   5   4        166.46        161.18        15.70 o                         
   3   5   4        892.93        815.31        30.93 o                         
   4   5   4        128.95        123.16        17.06 o                         
   5   5   4        218.21        238.27        31.10 o                         
   6   5   4        110.33        111.20        21.46 o                         
   7   5   4         23.22         27.18        16.55 o                         
   8   5   4        712.06        709.84        40.09 o                         
   9   5   4         40.42         32.69        23.25 o                         
  10   5   4          0.03         -4.30        20.49 o                         
 -14   6   4          4.27         -8.04        26.29 o                         
 -13   6   4         76.22         63.06        21.37 o                         
 -12   6   4         39.81         47.87        16.44 o                         
 -11   6   4         84.22         82.49        20.51 o                         
 -10   6   4          3.76          3.17        14.02 o                         
  -9   6   4        154.12        173.64        21.13 o                         
  -8   6   4        372.98        317.20        24.19 o                         
  -7   6   4          0.90         11.02        16.14 o                         
  -6   6   4        805.49        751.79        41.02 o                         
  -5   6   4        308.73        298.70        28.08 o                         
  -4   6   4       1643.05       1522.34        37.15 o                         
  -3   6   4       8752.68       8793.04        98.96 o                         
  -2   6   4        292.41        273.06        17.94 o                         
  -1   6   4        229.30        229.49        19.45 o                         
   0   6   4        142.30        121.06        14.39 o                         
   1   6   4          2.28         -1.24         8.64 o                         
   2   6   4        816.42        771.40        29.99 o                         
   3   6   4         30.20         35.26        14.08 o                         
   4   6   4          2.47          0.14        20.03 o                         
   5   6   4       1483.14       1591.50        42.80 o                         
   6   6   4        445.64        467.69        34.34 o                         
   7   6   4          8.49         11.25        18.31 o                         
   8   6   4         26.86          8.78        21.00 o                         
   9   6   4         53.32         45.29        26.04 o                         
 -14   7   4         71.35         62.53        23.69 o                         
 -13   7   4         73.25         50.56        22.40 o                         
 -12   7   4        141.01        150.89        19.78 o                         
 -11   7   4         23.54          8.65        18.92 o                         
 -10   7   4          0.61          2.05        13.21 o                         
  -9   7   4        228.92        236.99        21.34 o                         
  -8   7   4         31.54         29.40        19.35 o                         
  -7   7   4         88.28         90.19        20.95 o                         
  -6   7   4       1732.65       1673.95        68.83 o                         
  -5   7   4       2385.88       2354.14        78.27 o                         
  -4   7   4       2104.36       2062.06        41.87 o                         
  -3   7   4       2445.01       2550.49        53.03 o                         
  -2   7   4       1239.89       1224.38        33.73 o                         
  -1   7   4          1.72          0.80        12.19 o                         
   0   7   4         29.92         36.65        13.13 o                         
   1   7   4        538.76        516.89        25.13 o                         
   2   7   4         73.47         70.33        19.73 o                         
   3   7   4        943.18        987.24        50.95 o                         
   4   7   4         77.04         71.02        26.38 o                         
   5   7   4          2.11          2.17        16.26 o                         
   6   7   4          2.07          1.45        17.79 o                         
   7   7   4          0.79         -2.40        19.04 o                         
   8   7   4          0.34         17.51        26.40 o                         
   9   7   4         41.19         31.22        27.53 o                         
 -13   8   4         50.54         21.43        26.20 o                         
 -12   8   4         45.22         44.79        20.74 o                         
 -11   8   4         13.44         20.34        18.84 o                         
 -10   8   4         33.60         25.31        14.16 o                         
  -9   8   4        136.90        135.57        21.20 o                         
  -8   8   4        475.43        516.32        36.94 o                         
  -7   8   4        492.29        400.19        25.35 o                         
  -6   8   4         68.48         76.84        17.62 o                         
  -5   8   4        365.98        405.17        27.47 o                         
  -4   8   4        391.92        385.80        24.65 o                         
  -3   8   4       1973.57       2016.25        55.51 o                         
  -2   8   4       1305.04       1263.20        42.07 o                         
  -1   8   4       1521.19       1519.67        45.49 o                         
   0   8   4       7858.35       7631.69       163.82 o                         
   1   8   4       1461.01       1464.93        55.29 o                         
   2   8   4       1036.05       1114.98        63.33 o                         
   3   8   4         81.16        101.53        20.19 o                         
   4   8   4         33.39         52.72        28.52 o                         
   5   8   4          0.09          5.12        21.86 o                         
   6   8   4          5.48        -13.21        23.77 o                         
   7   8   4         74.43         74.08        23.84 o                         
   8   8   4          2.28        -10.57        25.13 o                         
 -13   9   4          6.61        -15.57        32.78 o                         
 -12   9   4         15.09         10.25        23.95 o                         
 -11   9   4        590.91        649.81        36.51 o                         
 -10   9   4        191.51        180.94        16.05 o                         
  -9   9   4        179.58        147.60        28.51 o                         
  -8   9   4        424.65        399.76        35.51 o                         
  -7   9   4        359.72        361.09        26.17 o                         
  -6   9   4        103.28        107.92        18.84 o                         
  -5   9   4         31.67         31.01        17.18 o                         
  -4   9   4       1018.71       1011.86        45.98 o                         
  -3   9   4        213.69        223.25        24.30 o                         
  -2   9   4        398.92        405.07        25.54 o                         
  -1   9   4       3437.53       3529.16        94.02 o                         
   0   9   4       6764.06       6429.54       231.72 o                         
   1   9   4        128.93        156.38        24.53 o                         
   2   9   4          0.41         -3.42        18.49 o                         
   3   9   4          9.70         22.37        18.78 o                         
   4   9   4         13.48          7.00        17.15 o                         
   5   9   4        112.46        109.80        28.77 o                         
   6   9   4        697.73        669.15        33.58 o                         
   7   9   4         24.48         26.20        20.34 o                         
   8   9   4          4.20         15.54        23.53 o                         
 -13  10   4         51.06         73.84        29.28 o                         
 -12  10   4        629.72        476.08        59.12 o                         
 -11  10   4        742.49        843.82        51.80 o                         
 -10  10   4         28.09         22.57        29.78 o                         
  -9  10   4        153.15        162.62        30.66 o                         
  -8  10   4        135.33        160.76        29.00 o                         
  -7  10   4         63.51         69.79        17.54 o                         
  -6  10   4         95.64         91.86        21.58 o                         
  -5  10   4       1190.76       1236.83        98.48 o                         
  -4  10   4        292.43        318.85        30.12 o                         
  -3  10   4       1296.40       1298.46        54.42 o                         
  -2  10   4         54.75         48.66        17.17 o                         
  -1  10   4       1967.60       2210.05        80.19 o                         
   0  10   4        919.11        895.88        55.80 o                         
   1  10   4         65.21         57.68        22.88 o                         
   2  10   4        130.92        159.40        28.33 o                         
   3  10   4         23.02         19.83        19.28 o                         
   4  10   4        324.16        307.05        33.06 o                         
   5  10   4       1171.09       1292.72        65.35 o                         
   6  10   4        738.75        631.88        55.95 o                         
   7  10   4          6.23         13.65        22.02 o                         
 -13  11   4         18.08         16.00        27.17 o                         
 -12  11   4        647.73        507.50        52.76 o                         
 -11  11   4        280.59        320.65        43.79 o                         
 -10  11   4        102.75        119.17        35.36 o                         
  -9  11   4         27.88         71.62        33.16 o                         
  -8  11   4        299.86        338.09        40.04 o                         
  -7  11   4        206.58        237.94        28.01 o                         
  -6  11   4       1529.07       1581.77        74.59 o                         
  -5  11   4       1938.95       2013.88        69.36 o                         
  -4  11   4        175.10        180.24        22.86 o                         
  -3  11   4          0.27          7.08        20.03 o                         
  -2  11   4         45.59         43.40        21.52 o                         
  -1  11   4          7.25          6.88        24.87 o                         
   0  11   4         13.05          6.63        23.37 o                         
   1  11   4          0.48         -1.83        23.00 o                         
   2  11   4          1.88          0.84        23.94 o                         
   3  11   4          1.05         18.80        22.05 o                         
   4  11   4        146.81        154.03        25.64 o                         
   5  11   4        616.93        525.02        47.73 o                         
   6  11   4         41.91         41.67        27.50 o                         
 -13  12   4        167.31        130.64        35.33 o                         
 -12  12   4          1.25          9.95        28.85 o                         
 -11  12   4         22.70         24.96        32.74 o                         
 -10  12   4          7.73         29.94        29.00 o                         
  -9  12   4         32.11         23.38        17.99 o                         
  -8  12   4         78.00         91.34        33.24 o                         
  -7  12   4        653.81        809.72        47.10 o                         
  -6  12   4       3911.97       4116.57       144.34 o                         
  -5  12   4        230.66        253.00        27.44 o                         
  -4  12   4          1.09          2.72        19.08 o                         
  -3  12   4        117.04        116.50        31.74 o                         
  -2  12   4         20.41         15.74        26.96 o                         
  -1  12   4          2.40          3.89        25.59 o                         
   0  12   4        942.71        971.10        63.47 o                         
   1  12   4        686.38        767.24        52.59 o                         
   2  12   4         23.16         23.55        27.06 o                         
   3  12   4          0.01          2.85        21.21 o                         
   4  12   4        120.26        124.18        24.30 o                         
   5  12   4          0.31         -1.93        23.88 o                         
   6  12   4        131.02         96.90        27.01 o                         
 -13  13   4         29.23         31.63        32.16 o                         
 -12  13   4          2.14          0.06        28.48 o                         
 -11  13   4         98.61         75.60        25.39 o                         
 -10  13   4         72.08         82.54        27.01 o                         
  -9  13   4         34.75         42.56        17.80 o                         
  -8  13   4          2.17         -0.34        16.36 o                         
  -7  13   4        868.68        973.64        45.72 o                         
  -6  13   4        322.46        352.42        30.55 o                         
  -5  13   4          0.03        -12.81        19.66 o                         
  -4  13   4         42.15         53.23        29.02 o                         
  -3  13   4         41.38         36.21        30.52 o                         
  -2  13   4         24.23         34.13        29.48 o                         
  -1  13   4        780.19        751.38        72.95 o                         
   0  13   4       1190.08       1382.05        78.95 o                         
   1  13   4        326.19        418.92        44.63 o                         
   2  13   4         23.88         22.91        26.20 o                         
   3  13   4         24.21         27.23        22.73 o                         
   4  13   4         17.18         13.96        31.47 o                         
   5  13   4          7.88         23.09        27.50 o                         
 -12  14   4         75.72         55.55        41.28 o                         
 -11  14   4        777.38        763.73        51.69 o                         
 -10  14   4        189.29        138.02        30.47 o                         
  -9  14   4          2.67          0.54        16.61 o                         
  -8  14   4          8.78         -1.01        19.72 o                         
  -7  14   4          8.88         -4.21        17.05 o                         
  -6  14   4        394.15        454.33        37.32 o                         
  -5  14   4         22.12          7.24        22.40 o                         
  -4  14   4        134.42        126.75        37.17 o                         
  -3  14   4        515.22        669.06        59.93 o                         
  -2  14   4         35.54         27.04        33.11 o                         
  -1  14   4        298.67        362.44        50.04 o                         
   0  14   4         91.13        120.52        40.05 o                         
   1  14   4          0.91         -1.23        26.01 o                         
   2  14   4         28.52         32.91        27.49 o                         
   3  14   4          6.91         12.49        23.63 o                         
   4  14   4         46.71         32.35        33.50 o                         
 -12  15   4        146.89        114.18        48.64 o                         
 -11  15   4        302.18        263.69        37.13 o                         
 -10  15   4        142.56        145.67        32.58 o                         
  -9  15   4         42.80         49.73        29.19 o                         
  -8  15   4         46.27         39.96        20.16 o                         
  -7  15   4         19.70         26.36        21.80 o                         
  -6  15   4          9.19         22.92        22.11 o                         
  -5  15   4        113.63        106.82        37.96 o                         
  -4  15   4         70.42         68.06        38.54 o                         
  -3  15   4        111.73        143.04        40.19 o                         
  -2  15   4        210.72        185.27        26.90 o                         
  -1  15   4          0.02         -1.23        31.69 o                         
   0  15   4        139.36        135.62        39.12 o                         
   1  15   4         22.96         29.41        29.37 o                         
   2  15   4        193.43        230.45        35.94 o                         
   3  15   4        450.53        462.30        43.58 o                         
 -11  16   4         21.84         27.12        31.99 o                         
 -10  16   4          1.70         -6.87        23.74 o                         
  -9  16   4         87.19         85.62        29.41 o                         
  -8  16   4        416.27        407.95        34.43 o                         
  -7  16   4          9.55          0.72        22.01 o                         
  -6  16   4        137.01        127.41        26.35 o                         
  -5  16   4        222.38        289.14        47.59 o                         
  -4  16   4         38.16         24.02        32.15 o                         
  -3  16   4          9.48         -4.97        20.96 o                         
  -2  16   4          0.00         -1.77        17.97 o                         
  -1  16   4         58.65         49.60        35.36 o                         
   0  16   4          0.14          9.97        29.93 o                         
   1  16   4         33.58         33.02        29.67 o                         
   2  16   4        309.77        276.16        37.52 o                         
 -10  17   4         31.48         20.50        27.09 o                         
  -9  17   4        319.38        296.67        38.69 o                         
  -8  17   4        280.69        286.05        37.52 o                         
  -7  17   4          2.55         -8.85        21.33 o                         
  -6  17   4         18.38         20.22        24.77 o                         
  -5  17   4          4.44         -7.01        28.88 o                         
  -4  17   4         11.27          4.77        22.78 o                         
  -3  17   4         38.91         23.92        21.51 o                         
  -2  17   4        218.61        194.83        44.84 o                         
  -1  17   4         28.04         18.51        31.39 o                         
   0  17   4          0.14          1.94        26.67 o                         
   1  17   4          1.59         23.13        27.10 o                         
  -9  18   4         75.89         46.43        27.51 o                         
  -8  18   4         14.14         12.20        24.05 o                         
  -7  18   4          2.00          9.94        19.23 o                         
  -6  18   4         19.69         21.46        21.13 o                         
  -5  18   4         29.40         31.58        20.91 o                         
  -4  18   4         93.94         81.94        28.53 o                         
  -3  18   4        772.84        693.65        70.84 o                         
  -2  18   4        453.87        394.35        57.36 o                         
  -1  18   4          6.96          9.47        32.08 o                         
  -7  19   4          0.02         -3.04        21.34 o                         
  -6  19   4          7.06         -8.65        19.56 o                         
  -5  19   4          0.50         13.34        20.34 o                         
  -4  19   4        240.64        244.24        43.90 o                         
  -3  19   4        368.89        300.77        53.12 o                         
   1 -20   5          6.87         19.99        28.23 o                         
   2 -20   5         14.71         11.41        22.30 o                         
   3 -20   5          9.83          3.95        19.94 o                         
   4 -20   5          3.13          6.34        19.68 o                         
   5 -20   5        113.36         90.72        25.36 o                         
   6 -20   5         43.24         45.33        26.46 o                         
  -1 -19   5         43.08         36.41        27.74 o                         
   0 -19   5          3.25         -4.51        23.55 o                         
   1 -19   5          0.00          6.92        24.19 o                         
   2 -19   5         64.36         58.84        25.00 o                         
   3 -19   5         68.86         43.70        19.76 o                         
   4 -19   5        253.79        234.98        30.95 o                         
   5 -19   5        785.70        719.96        54.93 o                         
   6 -19   5        160.65        110.97        32.74 o                         
   7 -19   5          0.37         13.03        25.61 o                         
   8 -19   5         20.39         20.30        32.91 o                         
  -2 -18   5          3.31          1.53        26.27 o                         
  -1 -18   5          2.62         -0.37        27.89 o                         
   0 -18   5         55.56         43.90        29.15 o                         
   1 -18   5          1.66         -6.18        17.14 o                         
   2 -18   5          8.76          4.80        16.53 o                         
   3 -18   5          0.04         12.98        19.99 o                         
   4 -18   5        290.13        267.42        35.95 o                         
   5 -18   5        188.62        160.69        33.56 o                         
   6 -18   5          0.56         -5.55        22.94 o                         
   7 -18   5          0.20         -4.61        22.44 o                         
   8 -18   5         17.77         34.18        32.52 o                         
   9 -18   5          0.49         -1.06        28.07 o                         
  -4 -17   5         25.27         38.45        32.79 o                         
  -3 -17   5         14.24         10.96        30.18 o                         
  -2 -17   5          5.26          7.34        26.92 o                         
  -1 -17   5        139.26        177.23        35.20 o                         
   0 -17   5        377.65        326.93        27.31 o                         
   1 -17   5         90.78         95.09        19.11 o                         
   2 -17   5          8.44         15.56        17.62 o                         
   3 -17   5         36.14         38.04        19.97 o                         
   4 -17   5         64.51         69.80        27.16 o                         
   5 -17   5         26.09         33.32        27.25 o                         
   6 -17   5         26.23         14.09        23.94 o                         
   7 -17   5         36.83         21.75        24.23 o                         
   8 -17   5          5.40          6.42        26.41 o                         
   9 -17   5         25.38         37.75        26.90 o                         
  10 -17   5        359.96        313.23        40.10 o                         
  -5 -16   5          0.80         -2.94        28.13 o                         
  -4 -16   5         54.17         49.84        32.86 o                         
  -3 -16   5         16.87         17.63        21.83 o                         
  -2 -16   5         43.88         30.29        25.89 o                         
  -1 -16   5        462.61        438.17        51.03 o                         
   0 -16   5        867.80        906.01        56.52 o                         
   1 -16   5         84.98         76.28        17.99 o                         
   2 -16   5          5.90          5.92        16.62 o                         
   3 -16   5          3.15         -3.87        21.11 o                         
   4 -16   5         25.41         14.43        21.20 o                         
   5 -16   5          8.32          2.67        22.59 o                         
   6 -16   5         54.71         43.39        26.12 o                         
   7 -16   5        128.09        111.77        29.66 o                         
   8 -16   5         29.86         29.27        23.70 o                         
   9 -16   5         23.16         10.85        23.60 o                         
  10 -16   5        125.26         98.42        25.36 o                         
  -6 -15   5         13.75          5.51        25.02 o                         
  -5 -15   5          0.85          4.82        29.94 o                         
  -4 -15   5         76.81         83.52        34.64 o                         
  -3 -15   5        133.84        117.66        26.31 o                         
  -2 -15   5        268.59        299.87        37.52 o                         
  -1 -15   5        593.02        680.72        49.51 o                         
   0 -15   5        199.20        181.47        22.47 o                         
   1 -15   5          7.49         10.47        13.61 o                         
   2 -15   5         49.21         41.83        17.59 o                         
   3 -15   5        245.59        244.41        30.37 o                         
   4 -15   5        237.97        287.25        33.25 o                         
   5 -15   5       1726.07       1922.70        85.24 o                         
   6 -15   5        629.00        674.93        46.13 o                         
   7 -15   5          3.70          5.20        18.66 o                         
   8 -15   5        117.65        137.36        28.73 o                         
   9 -15   5         94.66         78.37        27.67 o                         
  10 -15   5         46.26         33.61        21.12 o                         
  11 -15   5          2.06         -2.96        20.63 o                         
  -6 -14   5         35.79         39.78        26.33 o                         
  -5 -14   5         63.68         92.95        33.95 o                         
  -4 -14   5         20.06         23.72        19.40 o                         
  -3 -14   5          5.22         -8.09        20.24 o                         
  -2 -14   5        173.72        192.47        31.95 o                         
  -1 -14   5          9.50         16.52        22.98 o                         
   0 -14   5         78.80         83.47        17.87 o                         
   1 -14   5          4.90         14.76        13.24 o                         
   2 -14   5        943.71        969.66        39.64 o                         
   3 -14   5        450.01        460.63        36.13 o                         
   4 -14   5        107.68        104.88        25.63 o                         
   5 -14   5        380.42        390.04        36.30 o                         
   6 -14   5         21.90         22.93        19.80 o                         
   7 -14   5          5.02         -0.69        22.35 o                         
   8 -14   5          2.92         21.33        24.12 o                         
   9 -14   5        250.53        222.02        34.07 o                         
  10 -14   5        171.41        150.80        25.47 o                         
  11 -14   5         80.88         56.40        23.68 o                         
  -7 -13   5         18.98         15.81        24.31 o                         
  -6 -13   5        359.43        319.66        32.15 o                         
  -5 -13   5         36.20         30.54        15.56 o                         
  -4 -13   5         16.75         -1.44        29.29 o                         
  -3 -13   5         16.51          4.09        19.78 o                         
  -2 -13   5         49.36         64.87        23.53 o                         
  -1 -13   5         53.66         43.68        22.95 o                         
   0 -13   5         63.12         87.04        16.83 o                         
   1 -13   5        167.20        216.58        23.49 o                         
   2 -13   5       1264.42       1278.91        50.07 o                         
   3 -13   5          0.56         -3.56        14.36 o                         
   4 -13   5        227.95        231.83        28.04 o                         
   5 -13   5         36.65         36.28        19.81 o                         
   6 -13   5         85.77        119.68        21.30 o                         
   7 -13   5        172.33        188.77        31.22 o                         
   8 -13   5        774.49        917.26        53.77 o                         
   9 -13   5         14.18         11.53        19.55 o                         
  10 -13   5         85.49         78.57        21.70 o                         
  11 -13   5        292.03        276.94        32.39 o                         
  -8 -12   5         28.02         54.39        30.03 o                         
  -7 -12   5        131.30         93.73        29.88 o                         
  -6 -12   5         12.95         12.58        20.77 o                         
  -5 -12   5         34.45         26.23        24.19 o                         
  -4 -12   5        148.10        146.89        28.43 o                         
  -3 -12   5        432.31        469.50        33.81 o                         
  -2 -12   5         77.84         73.10        22.61 o                         
  -1 -12   5        472.02        545.77        38.61 o                         
   0 -12   5        120.58        151.16        19.88 o                         
   1 -12   5          0.10          5.88        13.08 o                         
   2 -12   5         46.69         28.12        13.94 o                         
   3 -12   5        333.79        324.53        24.49 o                         
   4 -12   5          1.49         -0.19        13.72 o                         
   5 -12   5        128.90        135.37        20.45 o                         
   6 -12   5         36.53         50.71        23.25 o                         
   7 -12   5       1790.19       2054.10        70.10 o                         
   8 -12   5       2526.69       3003.23        88.25 o                         
   9 -12   5         49.35         80.74        22.01 o                         
  10 -12   5          0.12         -7.23        15.71 o                         
  11 -12   5         13.84         -0.43        19.44 o                         
  12 -12   5         56.23         65.24        27.41 o                         
  -8 -11   5         13.33         15.00        25.27 o                         
  -7 -11   5          1.25          1.25        16.30 o                         
  -6 -11   5         89.37        130.52        22.70 o                         
  -5 -11   5        144.43        150.08        27.57 o                         
  -4 -11   5       1911.20       1912.93        70.96 o                         
  -3 -11   5       3298.38       3753.49       110.45 o                         
  -2 -11   5        342.78        376.13        28.38 o                         
  -1 -11   5        322.60        307.93        28.56 o                         
   0 -11   5        136.50        102.67        17.62 o                         
   1 -11   5        343.20        324.94        26.38 o                         
   2 -11   5        114.80         96.45        14.70 o                         
   3 -11   5        376.08        337.68        24.34 o                         
   4 -11   5         65.70         66.07        15.81 o                         
   5 -11   5         37.07         29.46        12.01 o                         
   6 -11   5         13.75         15.19        18.14 o                         
   7 -11   5        430.53        481.45        37.45 o                         
   8 -11   5        115.11        117.60        24.44 o                         
   9 -11   5         54.39         76.86        18.00 o                         
  10 -11   5          2.67          3.74        15.05 o                         
  11 -11   5          4.12          3.11        18.02 o                         
  12 -11   5        127.72        101.54        29.68 o                         
  -9 -10   5         17.28         14.17        21.60 o                         
  -8 -10   5          0.52          9.45        19.66 o                         
  -7 -10   5         91.10         99.19        28.93 o                         
  -6 -10   5         12.23         20.78        13.77 o                         
  -5 -10   5         71.44         99.30        23.84 o                         
  -4 -10   5       1362.64       1626.72        57.65 o                         
  -3 -10   5        750.17        796.92        41.24 o                         
  -2 -10   5          5.01          5.60        12.59 o                         
  -1 -10   5         27.63         32.35        14.83 o                         
   0 -10   5        520.46        473.66        25.35 o                         
   1 -10   5        870.98        808.45        33.25 o                         
   2 -10   5        892.98        862.76        28.28 o                         
   3 -10   5       1333.63       1341.68        53.37 o                         
   4 -10   5         91.01         92.16        15.63 o                         
   5 -10   5        133.30        106.15        15.70 o                         
   6 -10   5        146.83        144.51        22.66 o                         
   7 -10   5          1.29          5.84        14.88 o                         
   8 -10   5         15.48         19.36        14.82 o                         
   9 -10   5          0.27         -8.64        15.13 o                         
  10 -10   5        110.26         93.48        21.85 o                         
  11 -10   5        100.48         97.95        28.97 o                         
  12 -10   5        115.09        109.31        30.22 o                         
 -10  -9   5          8.15        -10.01        32.18 o                         
  -9  -9   5          9.98         27.47        22.54 o                         
  -8  -9   5        450.88        452.72        32.05 o                         
  -7  -9   5          0.27          6.23        22.11 o                         
  -6  -9   5         17.31          3.66        13.37 o                         
  -5  -9   5        461.03        537.80        30.46 o                         
  -4  -9   5        250.43        261.06        26.16 o                         
  -3  -9   5          3.34          5.79        15.42 o                         
  -2  -9   5        651.31        601.77        49.00 o                         
  -1  -9   5          9.97          1.74        13.39 o                         
   0  -9   5        425.11        407.23        23.76 o                         
   1  -9   5       2238.44       2169.84        51.86 o                         
   2  -9   5       9831.22       9490.21       121.66 o                         
   3  -9   5       5456.04       5330.62       121.15 o                         
   4  -9   5          0.41        -14.47        18.42 o                         
   5  -9   5        168.45        191.62        22.37 o                         
   6  -9   5        172.27        156.18        19.59 o                         
   7  -9   5         28.01         24.98        15.22 o                         
   8  -9   5          0.72         -1.87        13.86 o                         
   9  -9   5        228.77        262.02        25.79 o                         
  10  -9   5         15.22         14.07        18.62 o                         
  11  -9   5         34.80         29.99        23.41 o                         
  12  -9   5         45.78         35.97        24.60 o                         
 -10  -8   5        161.94        132.92        38.29 o                         
  -9  -8   5        484.82        486.80        37.95 o                         
  -8  -8   5        477.66        545.66        29.91 o                         
  -7  -8   5         14.66         17.98        17.13 o                         
  -6  -8   5          1.01         -0.15        11.30 o                         
  -5  -8   5        102.54        112.10        17.26 o                         
  -4  -8   5          6.51          1.10        15.85 o                         
  -3  -8   5         11.71          3.14        15.30 o                         
  -2  -8   5        109.54        130.33        18.86 o                         
  -1  -8   5       1919.39       1721.83        45.11 o                         
   0  -8   5         10.61         23.36        12.23 o                         
   1  -8   5       2345.92       2298.94        46.27 o                         
   2  -8   5       1536.29       1399.61        37.22 o                         
   3  -8   5          0.19         -5.71        10.44 o                         
   4  -8   5         21.43         32.55        10.24 o                         
   5  -8   5          9.25         18.11        12.38 o                         
   6  -8   5         28.77         30.82        13.37 o                         
   7  -8   5       2582.34       2607.38        58.37 o                         
   8  -8   5       1976.09       2191.71        56.31 o                         
   9  -8   5        289.21        361.93        36.41 o                         
  10  -8   5         31.96         45.30        19.73 o                         
  11  -8   5         86.64         84.04        25.95 o                         
  12  -8   5         88.98         82.58        27.53 o                         
 -11  -7   5         10.31          2.38        22.55 o                         
 -10  -7   5        175.00        154.57        30.42 o                         
  -9  -7   5        485.57        420.36        26.94 o                         
  -8  -7   5         44.64         35.03        13.67 o                         
  -7  -7   5        496.44        529.05        23.87 o                         
  -6  -7   5         66.61         47.59        12.36 o                         
  -5  -7   5          3.75          8.34        11.60 o                         
  -4  -7   5        109.06        106.18        17.54 o                         
  -3  -7   5       3406.13       3764.40        85.51 o                         
  -2  -7   5       3077.59       2970.42        71.43 o                         
  -1  -7   5          0.97         -2.49        13.05 o                         
   0  -7   5         16.50         17.90        12.86 o                         
   1  -7   5       1968.04       1956.75        41.25 o                         
   2  -7   5        409.48        422.01        19.17 o                         
   3  -7   5       1567.27       1562.46        39.56 o                         
   4  -7   5       2416.96       2346.60        53.96 o                         
   5  -7   5        777.15        813.25        34.25 o                         
   6  -7   5        293.43        276.73        18.02 o                         
   7  -7   5        732.00        816.77        25.86 o                         
   8  -7   5        139.23        231.88        27.27 o                         
   9  -7   5          5.30         -5.10        16.52 o                         
  10  -7   5          7.80         -0.95        16.76 o                         
  11  -7   5          1.37          2.52        13.73 o                         
  12  -7   5         30.50         18.37        22.15 o                         
 -11  -6   5          0.07         -4.37        17.57 o                         
 -10  -6   5         70.64         67.09        25.34 o                         
  -9  -6   5          1.54          5.09        13.28 o                         
  -8  -6   5         74.19         58.26        14.13 o                         
  -7  -6   5        358.58        313.52        20.07 o                         
  -6  -6   5       1139.31       1220.01        32.72 o                         
  -5  -6   5         19.81         27.58        15.64 o                         
  -4  -6   5       3031.48       3103.30        76.84 o                         
  -3  -6   5       8572.76       8472.45       120.39 o                         
  -2  -6   5        117.24        115.95        14.66 o                         
  -1  -6   5       1364.54       1411.76        36.11 o                         
   0  -6   5        217.20        214.05        14.92 o                         
   1  -6   5       1654.95       1661.29        33.92 o                         
   2  -6   5         40.80         57.52        10.44 o                         
   3  -6   5       2214.75       2254.64        40.59 o                         
   4  -6   5       2498.34       2431.60        47.48 o                         
   5  -6   5       1263.23       1290.73        41.13 o                         
   6  -6   5          0.04          4.47        13.65 o                         
   7  -6   5         81.83         92.88        18.30 o                         
   8  -6   5          7.31          4.70        12.81 o                         
   9  -6   5        231.47        237.32        24.55 o                         
  10  -6   5        510.14        598.46        33.93 o                         
  11  -6   5        211.05        208.56        20.39 o                         
  12  -6   5        361.82        282.73        29.25 o                         
 -11  -5   5          3.44         -4.67        17.93 o                         
 -10  -5   5        118.08        120.21        14.45 o                         
  -9  -5   5          1.46          2.23        10.81 o                         
  -8  -5   5         43.75         44.69        11.70 o                         
  -7  -5   5        914.79        903.09        29.18 o                         
  -6  -5   5       1105.06       1139.72        38.40 o                         
  -5  -5   5        146.38        131.71        16.93 o                         
  -4  -5   5       1284.80       1279.37        42.47 o                         
  -3  -5   5          7.06          7.40        10.24 o                         
  -2  -5   5        549.75        603.13        24.32 o                         
  -1  -5   5        445.53        546.33        20.53 o                         
   0  -5   5        256.65        373.15        21.33 o                         
   1  -5   5         90.02         60.59        10.84 o                         
   2  -5   5        828.80        754.03        20.92 o                         
   3  -5   5       2954.64       2980.84        52.75 o                         
   4  -5   5        572.94        555.02        23.55 o                         
   5  -5   5          0.58          4.61        12.42 o                         
   6  -5   5        435.77        383.41        26.41 o                         
   7  -5   5         80.68         74.08        16.96 o                         
   8  -5   5          0.88          1.76        14.25 o                         
   9  -5   5        124.62        150.17        21.71 o                         
  10  -5   5        771.52        805.37        33.45 o                         
  11  -5   5        227.95        193.13        22.19 o                         
  12  -5   5         16.13          9.02        23.64 o                         
 -12  -4   5         20.00         13.66        23.16 o                         
 -11  -4   5         13.04          5.11        13.71 o                         
 -10  -4   5         60.58         70.87        13.72 o                         
  -9  -4   5        251.41        267.71        19.72 o                         
  -8  -4   5          0.11          0.32        10.09 o                         
  -7  -4   5         53.51         63.98        15.88 o                         
  -6  -4   5        233.22        214.12        21.88 o                         
  -5  -4   5        111.66        124.46        16.97 o                         
  -4  -4   5        386.08        367.32        20.07 o                         
  -3  -4   5       1256.01       1221.14        39.13 o                         
  -2  -4   5        567.42        515.61        19.32 o                         
  -1  -4   5       3700.91       3158.32        45.50 o                         
   0  -4   5        846.59        654.55        28.07 o                         
   1  -4   5         99.33         88.76        10.07 o                         
   2  -4   5        251.05        268.55        14.23 o                         
   3  -4   5        692.26        822.18        25.26 o                         
   4  -4   5        211.78        195.85        16.82 o                         
   5  -4   5         15.27         15.84        11.67 o                         
   6  -4   5        465.59        459.27        27.82 o                         
   7  -4   5        150.72        139.99        19.39 o                         
   8  -4   5        345.00        370.47        25.49 o                         
   9  -4   5         46.25         60.20        15.16 o                         
  10  -4   5        313.02        363.71        26.15 o                         
  11  -4   5         15.36         24.58        16.92 o                         
  12  -4   5        100.90         88.27        26.21 o                         
 -12  -3   5         75.81         73.34        19.84 o                         
 -11  -3   5        514.06        534.93        24.13 o                         
 -10  -3   5          2.42          1.20        13.02 o                         
  -9  -3   5        357.97        375.88        21.43 o                         
  -8  -3   5         13.66          5.38        11.36 o                         
  -7  -3   5          0.23          1.85        11.46 o                         
  -6  -3   5        417.36        374.87        21.86 o                         
  -5  -3   5         31.58         35.63        10.47 o                         
  -4  -3   5       2725.76       2840.23        48.98 o                         
  -3  -3   5        127.25        149.34        12.21 o                         
  -2  -3   5         38.73         36.97        10.40 o                         
  -1  -3   5       2670.08       2311.04        72.13 o                         
   0  -3   5       1211.98       1075.75        46.41 o                         
   1  -3   5         87.53         96.62        11.89 o                         
   2  -3   5        789.74        843.99        22.96 o                         
   3  -3   5        324.87        362.99        19.36 o                         
   4  -3   5       1034.74       1045.00        31.33 o                         
   5  -3   5       4562.30       4649.05        72.98 o                         
   6  -3   5       8407.51       8587.04       102.75 o                         
   7  -3   5        114.64        124.36        14.44 o                         
   8  -3   5         49.95         57.64        12.32 o                         
   9  -3   5        205.58        201.71        16.46 o                         
  10  -3   5          0.25          1.80        13.34 o                         
  11  -3   5         12.12          0.89        16.31 o                         
  12  -3   5         24.22         28.70        23.28 o                         
 -12  -2   5        337.51        282.43        31.48 o                         
 -11  -2   5        494.72        485.11        25.92 o                         
 -10  -2   5          0.05         -3.03        14.95 o                         
  -9  -2   5         55.79         65.64        12.47 o                         
  -8  -2   5         39.55         39.18        12.36 o                         
  -7  -2   5        506.81        486.20        20.40 o                         
  -6  -2   5       1765.38       1715.49        34.48 o                         
  -5  -2   5       6870.72       6675.80        73.91 o                         
  -4  -2   5       3867.94       4119.97        59.13 o                         
  -3  -2   5        339.63        354.68        15.07 o                         
  -2  -2   5       1264.50       1214.66        29.59 o                         
  -1  -2   5        597.18        504.92        49.75 o                         
   0  -2   5        632.99        642.13        54.08 o                         
   1  -2   5          0.16          8.78        11.36 o                         
   2  -2   5          4.11         19.91         9.84 o                         
   3  -2   5        644.29        792.64        20.27 o                         
   4  -2   5         90.38         52.26         8.79 o                         
   5  -2   5       7509.42       7903.94        87.77 o                         
   6  -2   5       4593.89       4489.21        69.52 o                         
   7  -2   5        128.57        131.16        12.21 o                         
   8  -2   5        223.52        218.35        18.27 o                         
   9  -2   5        228.68        258.66        22.38 o                         
  10  -2   5         44.16         43.69        16.35 o                         
  11  -2   5        131.03        100.09        20.84 o                         
 -13  -1   5         77.12         53.26        21.65 o                         
 -12  -1   5         86.08         68.82        25.75 o                         
 -11  -1   5         16.55         11.28        14.21 o                         
 -10  -1   5         71.53         71.87        12.66 o                         
  -9  -1   5          1.13          1.55         9.01 o                         
  -8  -1   5          0.95         -0.13         8.72 o                         
  -7  -1   5        210.41        212.24        11.87 o                         
  -6  -1   5       4159.99       3940.46        44.32 o                         
  -5  -1   5       8978.07       8470.11        67.88 o                         
  -4  -1   5          8.25          5.14         8.43 o                         
  -3  -1   5         35.70         29.21         9.61 o                         
  -2  -1   5        395.40        364.53        16.00 o                         
  -1  -1   5       2776.77       3127.55        70.71 o                         
   0  -1   5       1898.77       1869.94        47.72 o                         
   1  -1   5         82.32        110.76        12.01 o                         
   2  -1   5        388.69        346.01        15.80 o                         
   3  -1   5       1966.25       2408.75        36.40 o                         
   4  -1   5       1155.50       1056.20        23.57 o                         
   5  -1   5        411.99        415.91        14.19 o                         
   6  -1   5        142.14        161.77        14.64 o                         
   7  -1   5         18.51         19.51        11.26 o                         
   8  -1   5        123.85        122.57        21.07 o                         
   9  -1   5         27.39         33.25        17.67 o                         
  10  -1   5         25.66         19.72        20.00 o                         
  11  -1   5        357.50        291.36        30.76 o                         
 -13   0   5          0.41         -5.11        21.25 o                         
 -12   0   5         50.95         52.06        16.88 o                         
 -11   0   5         15.28         11.94        13.08 o                         
 -10   0   5        117.52        130.40        17.04 o                         
  -9   0   5        212.90        211.57        17.53 o                         
  -8   0   5         65.92         57.34         9.46 o                         
  -7   0   5       1641.94       1496.82        36.01 o                         
  -6   0   5       3934.02       3506.15        63.29 o                         
  -5   0   5       2103.87       2131.86        34.41 o                         
  -4   0   5        434.46        503.49        20.08 o                         
  -3   0   5         86.69         97.60         9.54 o                         
  -2   0   5       1643.65       1637.83        31.01 o                         
  -1   0   5       3360.45       3329.01        74.34 o                         
   0   0   5       9657.60       9547.29        91.81 o                         
   1   0   5        118.42         86.11        10.07 o                         
   2   0   5        267.94        351.58        15.37 o                         
   3   0   5         41.86         73.48         9.68 o                         
   4   0   5        365.36        385.93        18.10 o                         
   5   0   5        862.80        802.68        25.25 o                         
   6   0   5         49.80         45.05        11.71 o                         
   7   0   5         40.94         49.87        15.34 o                         
   8   0   5       1125.47       1164.20        50.33 o                         
   9   0   5        377.63        417.64        37.45 o                         
  10   0   5          4.80         -2.96        24.56 o                         
  11   0   5        106.39        101.98        27.11 o                         
 -13   1   5         10.56          4.81        16.85 o                         
 -12   1   5          7.62          7.42        14.26 o                         
 -11   1   5        373.42        411.40        27.65 o                         
 -10   1   5         26.56         40.61        14.50 o                         
  -9   1   5        155.34        152.75        17.19 o                         
  -8   1   5        237.54        216.75        14.30 o                         
  -7   1   5        509.79        455.30        17.21 o                         
  -6   1   5        166.66        164.41        14.51 o                         
  -5   1   5        152.87        144.66        13.96 o                         
  -4   1   5         60.45         57.02        11.30 o                         
  -3   1   5       1116.26        930.17        27.82 o                         
  -2   1   5       7673.86       7504.91        77.44 o                         
  -1   1   5      19512.84      20242.25       289.12 o                         
   0   1   5       5775.73       5308.61        66.65 o                         
   1   1   5        140.38        133.93        11.48 o                         
   2   1   5       2193.21       2305.45        44.47 o                         
   3   1   5        246.11        260.52        19.19 o                         
   4   1   5         52.19         74.05        12.17 o                         
   5   1   5        173.04        169.56        16.43 o                         
   6   1   5          2.05          2.05        11.70 o                         
   7   1   5          3.32          2.33        13.11 o                         
   8   1   5        101.39        112.96        17.08 o                         
   9   1   5          4.94          9.51        14.56 o                         
  10   1   5        102.49         64.55        24.10 o                         
  11   1   5          3.60         16.07        25.64 o                         
 -13   2   5          6.56          8.66        15.95 o                         
 -12   2   5        854.96        910.75        47.14 o                         
 -11   2   5        424.16        425.55        24.56 o                         
 -10   2   5        242.84        275.00        22.09 o                         
  -9   2   5        188.77        201.59        16.09 o                         
  -8   2   5        406.52        408.48        18.09 o                         
  -7   2   5        639.84        597.29        21.46 o                         
  -6   2   5         59.26         57.23        11.12 o                         
  -5   2   5         93.20        101.58        11.99 o                         
  -4   2   5        734.76       1003.63        24.84 o                         
  -3   2   5       1348.80       1192.23        36.07 o                         
  -2   2   5        184.03        251.13        16.74 o                         
  -1   2   5       2325.61       2116.78        44.94 o                         
   0   2   5       2060.99       2190.82        48.75 o                         
   1   2   5          0.94         -1.70        10.35 o                         
   2   2   5        549.33        538.21        25.37 o                         
   3   2   5       3785.78       3805.45        69.66 o                         
   4   2   5        904.00        852.39        34.57 o                         
   5   2   5       1139.55       1039.16        39.65 o                         
   6   2   5         42.28         36.40        14.55 o                         
   7   2   5         27.80         29.48        12.93 o                         
   8   2   5         18.47         23.22        13.97 o                         
   9   2   5         57.50         45.81        15.52 o                         
  10   2   5         18.98         32.32        22.15 o                         
 -13   3   5          0.03         -5.30        18.09 o                         
 -12   3   5        516.29        516.56        30.48 o                         
 -11   3   5         76.89         72.00        13.48 o                         
 -10   3   5         41.30         49.59        10.83 o                         
  -9   3   5          3.39          7.20         9.74 o                         
  -8   3   5       1152.81       1074.27        35.05 o                         
  -7   3   5         39.75         38.33        12.76 o                         
  -6   3   5        266.54        231.32        11.14 o                         
  -5   3   5        184.65        176.33        15.37 o                         
  -4   3   5       1205.21       1448.72        38.50 o                         
  -3   3   5         60.54         62.91        13.88 o                         
  -2   3   5          2.35          6.73        10.58 o                         
  -1   3   5        231.20        267.76        24.86 o                         
   0   3   5         11.53         41.11        14.43 o                         
   1   3   5       2499.29       2361.33        58.14 o                         
   2   3   5      11899.27      11149.36       100.76 o                         
   3   3   5      14846.73      14476.53       140.43 o                         
   4   3   5       1052.36        981.32        39.38 o                         
   5   3   5        357.34        314.03        21.35 o                         
   6   3   5          7.99         17.02        13.38 o                         
   7   3   5         40.05         38.91        14.33 o                         
   8   3   5         31.97         30.49        12.74 o                         
   9   3   5         78.93         63.29        16.64 o                         
  10   3   5          5.70          0.98        19.21 o                         
 -13   4   5          5.59          1.14        22.08 o                         
 -12   4   5          4.94         11.80        13.50 o                         
 -11   4   5          1.91         14.89        11.92 o                         
 -10   4   5         15.36          1.69        11.28 o                         
  -9   4   5       1017.35       1109.77        35.87 o                         
  -8   4   5       2286.59       2278.56        52.62 o                         
  -7   4   5         75.42         79.78        11.96 o                         
  -6   4   5       2015.37       2012.18        54.46 o                         
  -5   4   5       2265.11       2388.07        45.52 o                         
  -4   4   5         50.72         41.50        13.91 o                         
  -3   4   5        790.23        756.68        26.74 o                         
  -2   4   5       2298.40       2303.04        43.63 o                         
  -1   4   5        167.61        132.37        15.26 o                         
   0   4   5       1407.80       1435.04        49.09 o                         
   1   4   5       1526.26       1398.54        56.25 o                         
   2   4   5       9616.43       9529.87        97.60 o                         
   3   4   5       4097.03       3956.02        74.01 o                         
   4   4   5         20.62         21.03        10.04 o                         
   5   4   5         90.19         96.85        17.30 o                         
   6   4   5        684.43        655.23        25.24 o                         
   7   4   5        252.74        261.49        17.94 o                         
   8   4   5        935.18        973.27        47.17 o                         
   9   4   5        620.36        564.35        39.76 o                         
  10   4   5         22.46          2.90        23.99 o                         
 -13   5   5         52.44         56.51        18.88 o                         
 -12   5   5          1.95         -0.69        14.47 o                         
 -11   5   5         34.22         50.98        16.50 o                         
 -10   5   5          9.04          5.15        13.11 o                         
  -9   5   5       2537.36       2675.14        83.23 o                         
  -8   5   5        836.89        790.20        29.95 o                         
  -7   5   5         45.44         45.83        16.08 o                         
  -6   5   5       1247.63       1255.93        45.72 o                         
  -5   5   5        237.44        237.34        20.14 o                         
  -4   5   5        295.95        321.29        20.80 o                         
  -3   5   5       3752.48       3585.06        57.91 o                         
  -2   5   5       1200.91       1095.53        32.82 o                         
  -1   5   5        152.41        151.19        14.03 o                         
   0   5   5         43.95         30.34        11.58 o                         
   1   5   5        135.68        128.50        14.67 o                         
   2   5   5        524.41        492.43        24.91 o                         
   3   5   5         82.20         73.82        11.34 o                         
   4   5   5        217.08        201.11        17.12 o                         
   5   5   5         40.71         29.46        22.45 o                         
   6   5   5         36.86         58.81        20.44 o                         
   7   5   5        603.60        577.79        41.03 o                         
   8   5   5        852.34        903.06        48.68 o                         
   9   5   5          4.53          0.08        20.77 o                         
 -14   6   5        101.09         59.47        25.21 o                         
 -13   6   5         97.37         81.11        21.66 o                         
 -12   6   5          1.20         -3.32        17.26 o                         
 -11   6   5        259.00        264.06        22.79 o                         
 -10   6   5         69.01         70.06        17.16 o                         
  -9   6   5        144.57        151.56        20.09 o                         
  -8   6   5          0.01          4.75        12.60 o                         
  -7   6   5        196.19        183.18        21.93 o                         
  -6   6   5         43.31         33.55        15.75 o                         
  -5   6   5         47.83         30.19        14.07 o                         
  -4   6   5       4853.09       4402.89        82.85 o                         
  -3   6   5      17369.66      16671.88       140.84 o                         
  -2   6   5       1351.24       1227.53        39.15 o                         
  -1   6   5        602.45        604.42        27.25 o                         
   0   6   5         34.01         26.09        12.16 o                         
   1   6   5         58.85         42.99        12.00 o                         
   2   6   5        276.92        232.41        17.27 o                         
   3   6   5        234.10        213.20        16.84 o                         
   4   6   5        324.16        340.94        22.80 o                         
   5   6   5         69.02         67.73        15.26 o                         
   6   6   5         14.91         15.08        25.74 o                         
   7   6   5        350.94        372.52        30.71 o                         
   8   6   5         20.00         33.39        22.40 o                         
   9   6   5         33.55         34.57        23.93 o                         
 -14   7   5        438.72        319.65        43.38 o                         
 -13   7   5        105.67         79.10        20.71 o                         
 -12   7   5         50.20         54.97        20.07 o                         
 -11   7   5        121.61        124.43        18.82 o                         
 -10   7   5          1.50         -3.80        16.11 o                         
  -9   7   5         44.46         38.20        17.05 o                         
  -8   7   5          0.18          7.89        15.99 o                         
  -7   7   5          6.56          5.96        16.88 o                         
  -6   7   5        305.13        292.96        24.43 o                         
  -5   7   5         59.31         71.90        17.34 o                         
  -4   7   5       7852.59       7821.13       120.40 o                         
  -3   7   5       8038.35       7896.50       102.64 o                         
  -2   7   5        491.92        459.99        26.85 o                         
  -1   7   5        193.90        211.01        20.29 o                         
   0   7   5          0.38         32.28        13.26 o                         
   1   7   5        208.10        227.51        18.21 o                         
   2   7   5       1142.41       1033.32        63.22 o                         
   3   7   5       3668.01       3929.24        89.47 o                         
   4   7   5        667.10        679.82        31.26 o                         
   5   7   5         28.29         31.05        17.20 o                         
   6   7   5         12.85          6.03        28.61 o                         
   7   7   5         15.44          8.50        18.84 o                         
   8   7   5         36.94         33.96        23.85 o                         
 -13   8   5        193.62        157.55        28.18 o                         
 -12   8   5          5.34          6.84        18.21 o                         
 -11   8   5          4.04          7.75        14.76 o                         
 -10   8   5        190.66        204.32        22.55 o                         
  -9   8   5        124.03        132.71        25.44 o                         
  -8   8   5        939.31       1032.02        49.91 o                         
  -7   8   5         45.62         53.64        15.11 o                         
  -6   8   5        196.27        180.11        22.45 o                         
  -5   8   5        393.25        400.28        28.33 o                         
  -4   8   5        344.41        382.17        31.98 o                         
  -3   8   5        430.62        399.13        25.18 o                         
  -2   8   5        654.78        700.27        45.39 o                         
  -1   8   5          2.45         36.67        16.65 o                         
   0   8   5       1364.25       1369.42        47.19 o                         
   1   8   5         14.61         14.43        12.62 o                         
   2   8   5       2590.16       2704.80        77.78 o                         
   3   8   5        479.06        490.51        33.49 o                         
   4   8   5         16.63         22.75        18.55 o                         
   5   8   5         11.37          1.48        17.14 o                         
   6   8   5         43.75         72.82        34.46 o                         
   7   8   5          1.57         -7.93        19.01 o                         
   8   8   5         65.29         69.04        31.12 o                         
 -13   9   5          2.57         -0.47        24.84 o                         
 -12   9   5         42.73         38.23        20.50 o                         
 -11   9   5        111.89        112.90        16.50 o                         
 -10   9   5        104.02        112.98        23.39 o                         
  -9   9   5       1621.57       1763.28        62.55 o                         
  -8   9   5       1278.10       1468.63        54.99 o                         
  -7   9   5       1062.31       1087.88        50.11 o                         
  -6   9   5         20.13         25.89        16.25 o                         
  -5   9   5         73.07         55.26        18.52 o                         
  -4   9   5         40.74         28.01        20.76 o                         
  -3   9   5         11.38          4.64        20.85 o                         
  -2   9   5          0.06        -12.34        17.42 o                         
  -1   9   5       1013.19       1069.81        56.91 o                         
   0   9   5       1744.26       1597.80        48.99 o                         
   1   9   5        370.74        456.20        46.58 o                         
   2   9   5         15.44         14.46        21.11 o                         
   3   9   5        145.14        147.63        25.80 o                         
   4   9   5         27.84         39.94        19.57 o                         
   5   9   5        364.60        384.03        30.82 o                         
   6   9   5        471.88        443.15        44.37 o                         
   7   9   5          0.65         -0.08        22.42 o                         
 -13  10   5          3.91         -4.83        22.69 o                         
 -12  10   5        182.21        157.51        23.59 o                         
 -11  10   5        219.60        244.10        25.51 o                         
 -10  10   5        181.04        230.26        32.45 o                         
  -9  10   5        162.59        188.54        29.35 o                         
  -8  10   5         30.19         30.46        17.95 o                         
  -7  10   5         49.70         51.39        18.62 o                         
  -6  10   5          0.25          5.55        16.13 o                         
  -5  10   5        573.59        622.40        47.09 o                         
  -4  10   5        102.31        100.73        29.48 o                         
  -3  10   5        411.30        407.72        50.56 o                         
  -2  10   5        337.12        355.68        30.16 o                         
  -1  10   5       1219.87       1195.72        53.74 o                         
   0  10   5        256.21        240.65        26.13 o                         
   1  10   5        105.71        113.26        27.09 o                         
   2  10   5         12.85         16.69        21.13 o                         
   3  10   5        326.24        372.30        34.26 o                         
   4  10   5        168.44        183.72        28.12 o                         
   5  10   5        359.14        353.65        33.09 o                         
   6  10   5         52.00         12.28        26.62 o                         
   7  10   5        120.59         90.88        25.62 o                         
 -13  11   5         44.58         28.04        25.18 o                         
 -12  11   5        131.87        139.68        29.32 o                         
 -11  11   5        119.69        126.16        31.78 o                         
 -10  11   5          5.31         -1.82        26.09 o                         
  -9  11   5         33.30         45.28        27.67 o                         
  -8  11   5          6.15          1.93        17.94 o                         
  -7  11   5        445.25        429.39        36.60 o                         
  -6  11   5       1254.93       1327.14        59.93 o                         
  -5  11   5       1246.08       1445.45        92.76 o                         
  -4  11   5        102.00        103.00        30.06 o                         
  -3  11   5       1091.13       1146.67        56.22 o                         
  -2  11   5        102.81         89.17        25.77 o                         
  -1  11   5        128.18        120.19        25.50 o                         
   0  11   5        157.89        160.49        29.72 o                         
   1  11   5        565.04        653.20        47.80 o                         
   2  11   5          2.70          3.94        21.14 o                         
   3  11   5         20.95         16.46        22.25 o                         
   4  11   5          3.02         -2.10        20.69 o                         
   5  11   5        102.46         88.26        30.85 o                         
   6  11   5        124.56        114.83        32.30 o                         
 -13  12   5         67.46         41.01        26.84 o                         
 -12  12   5         21.10         16.19        26.01 o                         
 -11  12   5          2.11          4.43        25.15 o                         
 -10  12   5         68.50         87.04        29.93 o                         
  -9  12   5        113.37        108.41        32.77 o                         
  -8  12   5          3.57         -7.49        19.91 o                         
  -7  12   5       1171.29       1239.21        56.11 o                         
  -6  12   5       1834.91       1830.34        80.83 o                         
  -5  12   5        360.40        438.03        47.33 o                         
  -4  12   5         45.01         72.30        25.07 o                         
  -3  12   5         11.56          1.34        22.34 o                         
  -2  12   5        215.87        228.64        31.89 o                         
  -1  12   5        483.63        521.55        51.02 o                         
   0  12   5       1816.56       2022.67        97.32 o                         
   1  12   5        624.21        708.74        53.06 o                         
   2  12   5         41.82         42.20        28.79 o                         
   3  12   5         11.80         14.74        22.18 o                         
   4  12   5         22.53         23.48        20.81 o                         
   5  12   5          8.81         -6.42        24.82 o                         
 -12  13   5          6.34         -6.58        31.70 o                         
 -11  13   5         69.07         68.07        34.03 o                         
 -10  13   5        105.35         97.47        19.07 o                         
  -9  13   5          2.82          5.31        27.06 o                         
  -8  13   5          1.20         -0.98        21.76 o                         
  -7  13   5       1108.22       1193.36        71.88 o                         
  -6  13   5         70.98         68.11        24.14 o                         
  -5  13   5          7.60         -2.63        22.97 o                         
  -4  13   5          0.54          4.68        24.28 o                         
  -3  13   5         15.08          6.55        27.09 o                         
  -2  13   5        124.42        164.65        37.92 o                         
  -1  13   5       1242.06       1402.75        82.06 o                         
   0  13   5       1287.89       1271.53        78.17 o                         
   1  13   5        156.93        188.26        36.96 o                         
   2  13   5          4.88         25.50        26.84 o                         
   3  13   5         18.21         19.75        22.98 o                         
   4  13   5         11.51         16.19        32.18 o                         
 -12  14   5        110.99        120.63        39.27 o                         
 -11  14   5        506.55        498.20        43.84 o                         
 -10  14   5        190.66        187.42        32.49 o                         
  -9  14   5         13.81          9.07        17.51 o                         
  -8  14   5         29.41         28.94        21.49 o                         
  -7  14   5        127.25        125.47        24.86 o                         
  -6  14   5         60.34         78.82        28.41 o                         
  -5  14   5         56.46         59.36        32.18 o                         
  -4  14   5        269.98        272.21        44.60 o                         
  -3  14   5         12.10         15.15        29.86 o                         
  -2  14   5         67.92         65.41        37.08 o                         
  -1  14   5        339.21        385.80        52.44 o                         
   0  14   5          6.20         -9.61        25.18 o                         
   1  14   5         36.84         39.56        30.08 o                         
   2  14   5          1.62          0.21        27.62 o                         
   3  14   5         35.29         15.99        25.78 o                         
   4  14   5         40.14         66.23        34.98 o                         
 -12  15   5        208.66        159.38        43.88 o                         
 -11  15   5        420.44        415.14        41.53 o                         
 -10  15   5        142.53        156.79        32.10 o                         
  -9  15   5         67.40         72.45        21.84 o                         
  -8  15   5          4.96         -3.95        21.43 o                         
  -7  15   5         13.21         17.97        21.42 o                         
  -6  15   5        395.64        425.79        52.30 o                         
  -5  15   5        565.45        533.09        69.75 o                         
  -4  15   5         26.57         42.60        33.34 o                         
  -3  15   5         29.56         53.26        34.96 o                         
  -2  15   5         41.25         39.97        34.83 o                         
  -1  15   5        132.82        106.78        37.76 o                         
   0  15   5        448.46        385.49        46.41 o                         
   1  15   5          8.84         16.84        27.94 o                         
   2  15   5          0.11         15.58        26.80 o                         
   3  15   5        132.54        118.73        40.89 o                         
 -11  16   5          7.22         -1.86        24.80 o                         
 -10  16   5         28.40         22.54        25.91 o                         
  -9  16   5         14.16          8.34        24.45 o                         
  -8  16   5         53.68         45.22        22.06 o                         
  -7  16   5        133.67        128.03        31.45 o                         
  -6  16   5        944.04        936.07        71.55 o                         
  -5  16   5        440.51        470.87        57.59 o                         
  -4  16   5         66.85         90.16        36.74 o                         
  -3  16   5         16.63          9.44        32.22 o                         
  -2  16   5          1.78         -0.68        19.70 o                         
  -1  16   5         35.45         48.98        30.77 o                         
   0  16   5         73.64         44.61        29.70 o                         
   1  16   5         92.48         82.59        32.03 o                         
 -10  17   5          8.35          1.98        22.49 o                         
  -9  17   5         44.48         56.56        26.26 o                         
  -8  17   5         30.15         38.62        25.97 o                         
  -7  17   5         78.63         82.91        28.26 o                         
  -6  17   5        179.93        132.42        34.45 o                         
  -5  17   5          0.29          5.93        30.82 o                         
  -4  17   5          4.69        -20.48        29.33 o                         
  -3  17   5         20.69          4.57        21.78 o                         
  -2  17   5         21.46         18.26        31.26 o                         
  -1  17   5         26.48         17.96        27.92 o                         
   0  17   5        257.88        217.43        41.05 o                         
  -9  18   5          2.90          6.06        29.02 o                         
  -8  18   5         14.71         35.38        25.98 o                         
  -7  18   5         27.39         46.57        26.71 o                         
  -6  18   5         73.53         75.69        29.17 o                         
  -5  18   5        101.12         73.32        29.37 o                         
  -4  18   5         69.15         63.69        27.17 o                         
  -3  18   5        318.48        316.78        55.42 o                         
  -2  18   5        117.65        163.11        43.56 o                         
  -6  19   5          0.50        -10.39        20.63 o                         
  -5  19   5          1.73          0.64        20.90 o                         
   1 -20   6         55.19         77.43        32.02 o                         
   2 -20   6         12.21          5.77        20.68 o                         
   3 -20   6          0.02          6.02        20.85 o                         
   4 -20   6          5.36         -1.63        18.31 o                         
   5 -20   6         57.48         36.40        21.55 o                         
   6 -20   6         11.27         26.45        19.18 o                         
  -1 -19   6          1.81          0.54        25.66 o                         
   0 -19   6          1.05          3.53        24.18 o                         
   1 -19   6          0.18          7.98        25.51 o                         
   2 -19   6         11.35          8.72        21.88 o                         
   3 -19   6         39.15         33.47        20.54 o                         
   4 -19   6        170.74        168.38        27.88 o                         
   5 -19   6        146.04        114.32        24.15 o                         
   6 -19   6          0.02         15.31        20.30 o                         
   7 -19   6        132.82         91.04        23.61 o                         
   8 -19   6          4.78          8.05        21.55 o                         
  -2 -18   6          7.80         18.84        25.16 o                         
  -1 -18   6          7.66         -5.59        25.81 o                         
   0 -18   6         70.33         57.14        30.69 o                         
   1 -18   6          1.91          9.18        18.33 o                         
   2 -18   6         46.20         46.45        18.25 o                         
   3 -18   6          0.31         16.42        20.66 o                         
   4 -18   6         60.17         69.49        20.70 o                         
   5 -18   6         60.94         66.21        22.77 o                         
   6 -18   6         13.39         16.59        20.34 o                         
   7 -18   6         27.19         20.28        19.49 o                         
   8 -18   6         47.37         30.84        22.85 o                         
   9 -18   6        100.35         67.93        25.52 o                         
  -4 -17   6          1.52         -3.06        32.76 o                         
  -3 -17   6          3.47          6.38        31.05 o                         
  -2 -17   6         18.81         15.40        22.95 o                         
  -1 -17   6        369.19        340.44        42.51 o                         
   0 -17   6        418.37        400.08        44.49 o                         
   1 -17   6         45.81         24.07        19.84 o                         
   2 -17   6         79.53         62.19        19.35 o                         
   3 -17   6         16.03         19.15        20.07 o                         
   4 -17   6          8.40          8.99        19.42 o                         
   5 -17   6        198.50        180.18        25.30 o                         
   6 -17   6        334.90        329.12        30.98 o                         
   7 -17   6         13.16          4.06        18.54 o                         
   8 -17   6          1.10         -7.20        19.74 o                         
   9 -17   6         49.25         39.70        23.46 o                         
  10 -17   6        148.90        150.42        31.92 o                         
  -5 -16   6          0.16         -3.70        28.92 o                         
  -4 -16   6         31.93         19.90        31.63 o                         
  -3 -16   6          0.07         -1.04        20.64 o                         
  -2 -16   6        206.72        223.87        33.08 o                         
  -1 -16   6        757.88        832.59        62.91 o                         
   0 -16   6        391.17        458.08        45.44 o                         
   1 -16   6         21.76         17.50        18.50 o                         
   2 -16   6         16.41         20.57        16.33 o                         
   3 -16   6          6.18        -12.91        15.82 o                         
   4 -16   6         11.25         19.99        18.07 o                         
   5 -16   6         32.42         49.25        22.84 o                         
   6 -16   6        100.58         80.51        24.19 o                         
   7 -16   6         15.23         10.33        17.05 o                         
   8 -16   6        146.73        137.96        27.70 o                         
   9 -16   6         53.55         60.20        26.39 o                         
  10 -16   6         18.07         28.52        24.48 o                         
  -6 -15   6          1.84        -22.83        24.34 o                         
  -5 -15   6         36.23         31.10        29.72 o                         
  -4 -15   6          2.12         -6.63        27.11 o                         
  -3 -15   6          8.40         12.73        20.28 o                         
  -2 -15   6        414.62        511.52        44.85 o                         
  -1 -15   6        594.04        705.12        50.22 o                         
   0 -15   6         32.16         41.13        16.33 o                         
   1 -15   6         24.17         14.58        19.89 o                         
   2 -15   6         41.28         27.34        17.03 o                         
   3 -15   6         10.04         15.71        16.22 o                         
   4 -15   6       1048.42       1150.80        55.66 o                         
   5 -15   6       1769.01       1966.15        74.10 o                         
   6 -15   6        798.31        780.62        44.12 o                         
   7 -15   6         24.16         15.12        22.10 o                         
   8 -15   6          0.74          1.72        20.42 o                         
   9 -15   6        142.47        132.35        29.84 o                         
  10 -15   6         24.44         10.12        22.76 o                         
  11 -15   6          0.03          3.37        21.85 o                         
  -6 -14   6        224.72        203.88        35.31 o                         
  -5 -14   6        111.70         95.20        35.51 o                         
  -4 -14   6          0.95         13.52        27.94 o                         
  -3 -14   6          0.14         -3.74        20.29 o                         
  -2 -14   6         27.75         24.60        24.30 o                         
  -1 -14   6          0.56          3.78        21.77 o                         
   0 -14   6        392.77        368.79        27.29 o                         
   1 -14   6         17.45          9.85        17.37 o                         
   2 -14   6         74.86         65.28        18.86 o                         
   3 -14   6         16.77         26.32        15.00 o                         
   4 -14   6        862.14        913.43        35.60 o                         
   5 -14   6       1307.85       1370.48        53.20 o                         
   6 -14   6        147.32        126.64        21.29 o                         
   7 -14   6         22.42         12.50        21.13 o                         
   8 -14   6         18.40         25.98        20.87 o                         
   9 -14   6        431.26        448.23        38.65 o                         
  10 -14   6        444.22        390.08        37.18 o                         
  11 -14   6        221.88        227.50        30.80 o                         
  -7 -13   6        263.93        215.06        35.46 o                         
  -6 -13   6        503.26        468.63        38.34 o                         
  -5 -13   6        225.31        228.36        33.43 o                         
  -4 -13   6        102.79        121.71        36.21 o                         
  -3 -13   6         56.35         71.81        21.74 o                         
  -2 -13   6          1.17        -11.01        19.66 o                         
  -1 -13   6          0.81          2.57        18.94 o                         
   0 -13   6        349.38        373.48        26.47 o                         
   1 -13   6        128.83        152.06        23.57 o                         
   2 -13   6        167.24        170.33        20.20 o                         
   3 -13   6        167.62        142.01        16.86 o                         
   4 -13   6        704.36        703.21        30.77 o                         
   5 -13   6          7.86          8.58        13.55 o                         
   6 -13   6        666.19        660.35        42.72 o                         
   7 -13   6        192.38        257.69        29.61 o                         
   8 -13   6         62.55         51.39        22.98 o                         
   9 -13   6          8.77          9.69        19.47 o                         
  10 -13   6        260.63        248.84        30.22 o                         
  11 -13   6        219.64        210.06        30.16 o                         
  -8 -12   6          9.67        -13.36        22.57 o                         
  -7 -12   6        339.77        324.03        40.37 o                         
  -6 -12   6        254.05        256.48        21.75 o                         
  -5 -12   6          0.21         -8.19        21.46 o                         
  -4 -12   6        368.55        508.20        49.38 o                         
  -3 -12   6        174.56        169.35        24.15 o                         
  -2 -12   6          1.48          0.72        17.47 o                         
  -1 -12   6       1561.67       1752.73        80.74 o                         
   0 -12   6       1685.66       1645.35        61.23 o                         
   1 -12   6        111.14         97.53        19.41 o                         
   2 -12   6        246.49        227.40        20.80 o                         
   3 -12   6         47.59         48.77        14.23 o                         
   4 -12   6         57.32         45.90        13.10 o                         
   5 -12   6         75.52         67.61        14.04 o                         
   6 -12   6         11.01         16.28        19.21 o                         
   7 -12   6        641.99        703.42        36.87 o                         
   8 -12   6        582.77        718.97        41.20 o                         
   9 -12   6          0.75          2.95        16.67 o                         
  10 -12   6         78.95         76.34        19.38 o                         
  11 -12   6          3.64          8.73        24.54 o                         
  -9 -11   6          2.55          4.22        26.86 o                         
  -8 -11   6         61.91         60.56        22.30 o                         
  -7 -11   6          0.06         -1.05        24.28 o                         
  -6 -11   6          7.60         18.66        15.54 o                         
  -5 -11   6        160.20        174.25        27.05 o                         
  -4 -11   6        745.79        833.24        46.33 o                         
  -3 -11   6        460.15        497.84        36.30 o                         
  -2 -11   6         88.47         96.43        17.94 o                         
  -1 -11   6       3184.91       3466.53       105.57 o                         
   0 -11   6        819.17        722.30        34.45 o                         
   1 -11   6          5.77          9.67        14.96 o                         
   2 -11   6        633.43        580.10        36.53 o                         
   3 -11   6       1415.66       1313.98        40.06 o                         
   4 -11   6        793.82        690.24        29.93 o                         
   5 -11   6        344.94        338.17        21.93 o                         
   6 -11   6        284.79        282.70        20.65 o                         
   7 -11   6        167.74        190.27        25.66 o                         
   8 -11   6         31.85         35.69        17.55 o                         
   9 -11   6         47.85         69.95        19.12 o                         
  10 -11   6          0.06         -2.18        18.00 o                         
  11 -11   6         22.51         28.20        21.68 o                         
  12 -11   6         90.45         77.90        34.03 o                         
  -9 -10   6         15.98         23.04        23.54 o                         
  -8 -10   6          2.72          2.05        19.91 o                         
  -7 -10   6        179.11        198.09        24.29 o                         
  -6 -10   6         46.10         48.48        15.94 o                         
  -5 -10   6         57.07         60.65        22.73 o                         
  -4 -10   6        341.14        439.52        35.12 o                         
  -3 -10   6        255.30        283.77        27.53 o                         
  -2 -10   6        296.56        306.89        26.99 o                         
  -1 -10   6        189.61        170.66        20.19 o                         
   0 -10   6        298.44        287.12        20.70 o                         
   1 -10   6        536.88        546.88        31.77 o                         
   2 -10   6         32.06         22.80        12.28 o                         
   3 -10   6        251.11        262.82        19.94 o                         
   4 -10   6         28.87         20.78        12.47 o                         
   5 -10   6        447.16        416.74        37.31 o                         
   6 -10   6         21.48          5.42        15.82 o                         
   7 -10   6         78.42         93.13        20.15 o                         
   8 -10   6        182.06        195.00        21.85 o                         
   9 -10   6          0.30          7.69        19.93 o                         
  10 -10   6         21.48          6.62        16.64 o                         
  11 -10   6          1.74          6.50        18.95 o                         
  12 -10   6         45.87         56.87        33.47 o                         
 -10  -9   6         39.64         25.62        27.43 o                         
  -9  -9   6         61.82         31.61        20.59 o                         
  -8  -9   6        133.96        139.95        21.95 o                         
  -7  -9   6          2.73          1.16        18.25 o                         
  -6  -9   6        484.77        582.03        25.29 o                         
  -5  -9   6          2.61          5.19        16.17 o                         
  -4  -9   6         17.08         12.05        16.65 o                         
  -3  -9   6        206.03        230.95        24.93 o                         
  -2  -9   6          0.07        -11.68        15.62 o                         
  -1  -9   6        336.44        304.33        23.02 o                         
   0  -9   6          1.73         17.75        10.81 o                         
   1  -9   6       1450.80       1356.64        41.44 o                         
   2  -9   6       4026.65       3685.65        83.63 o                         
   3  -9   6       3168.80       3120.04       105.86 o                         
   4  -9   6        526.91        492.67        25.95 o                         
   5  -9   6         16.65          8.62        13.11 o                         
   6  -9   6        510.49        532.78        33.38 o                         
   7  -9   6         71.64         71.25        16.28 o                         
   8  -9   6        597.67        663.75        35.80 o                         
   9  -9   6        943.37       1000.86        42.57 o                         
  10  -9   6          4.02          6.41        19.17 o                         
  11  -9   6          4.67         10.00        18.20 o                         
  12  -9   6         59.85         66.01        30.13 o                         
 -10  -8   6         77.85         52.41        23.67 o                         
  -9  -8   6        447.20        412.64        28.09 o                         
  -8  -8   6        285.98        301.43        22.09 o                         
  -7  -8   6          4.07         10.16        18.17 o                         
  -6  -8   6         78.99         74.64        19.41 o                         
  -5  -8   6        104.70        126.69        17.60 o                         
  -4  -8   6        417.17        416.29        28.10 o                         
  -3  -8   6          6.91         -1.84        15.88 o                         
  -2  -8   6       1423.68       1401.73        54.55 o                         
  -1  -8   6        198.47        177.80        18.46 o                         
   0  -8   6         91.30         88.49        15.87 o                         
   1  -8   6       1942.27       1734.72        44.75 o                         
   2  -8   6        551.93        516.32        23.74 o                         
   3  -8   6        143.48        133.74        14.36 o                         
   4  -8   6        137.22        122.13        16.20 o                         
   5  -8   6        212.67        218.47        18.17 o                         
   6  -8   6        742.46        744.67        36.70 o                         
   7  -8   6        589.14        645.76        31.28 o                         
   8  -8   6       2351.75       2734.27        52.81 o                         
   9  -8   6        478.11        636.47        42.41 o                         
  10  -8   6          0.47          3.55        17.67 o                         
  11  -8   6        140.38        120.82        25.59 o                         
  12  -8   6        127.44        128.80        34.69 o                         
 -11  -7   6         39.16         36.08        33.61 o                         
 -10  -7   6        367.29        340.41        36.39 o                         
  -9  -7   6        939.30        920.05        33.29 o                         
  -8  -7   6          2.87          1.10        11.71 o                         
  -7  -7   6          4.59          1.05        13.26 o                         
  -6  -7   6        213.31        211.54        18.31 o                         
  -5  -7   6         37.50         53.18        19.63 o                         
  -4  -7   6          1.23         -2.21        13.41 o                         
  -3  -7   6       2888.04       3060.02        79.54 o                         
  -2  -7   6       4142.49       4099.65        72.83 o                         
  -1  -7   6        747.80        777.52        30.04 o                         
   0  -7   6       1602.71       1754.80        38.11 o                         
   1  -7   6         11.00         10.45         8.79 o                         
   2  -7   6        112.03        100.74        11.09 o                         
   3  -7   6        143.55        139.98        15.53 o                         
   4  -7   6        255.56        246.25        18.32 o                         
   5  -7   6        724.60        707.54        31.79 o                         
   6  -7   6        110.79        124.83        17.00 o                         
   7  -7   6       1251.31       1221.11        41.95 o                         
   8  -7   6        424.49        507.61        28.28 o                         
   9  -7   6          0.03          2.39        18.43 o                         
  10  -7   6          7.02          6.79        18.30 o                         
  11  -7   6          1.00          3.26        18.76 o                         
  12  -7   6         16.11         24.72        24.28 o                         
 -11  -6   6          0.19          7.62        23.85 o                         
 -10  -6   6         39.70         39.35        20.13 o                         
  -9  -6   6         14.70         15.73        13.67 o                         
  -8  -6   6          9.05          3.02        13.21 o                         
  -7  -6   6          5.87          8.33        13.00 o                         
  -6  -6   6         79.29         69.42        15.07 o                         
  -5  -6   6        140.94        161.85        19.53 o                         
  -4  -6   6       4034.86       4020.68        74.29 o                         
  -3  -6   6       3050.39       2935.47        64.85 o                         
  -2  -6   6        101.19         82.90        14.04 o                         
  -1  -6   6         13.97         21.04        11.24 o                         
   0  -6   6       4303.03       4515.40        65.12 o                         
   1  -6   6        292.01        305.81        16.37 o                         
   2  -6   6         76.20         90.88        11.35 o                         
   3  -6   6       4387.59       4272.59        58.08 o                         
   4  -6   6         25.25         44.19        14.05 o                         
   5  -6   6        734.76        706.90        30.34 o                         
   6  -6   6         20.13         30.38        17.44 o                         
   7  -6   6       1064.95       1176.69        51.05 o                         
   8  -6   6         66.78         77.12        19.08 o                         
   9  -6   6        197.75        230.51        23.29 o                         
  10  -6   6         16.90          6.31        18.65 o                         
  11  -6   6        165.81        143.02        24.47 o                         
  12  -6   6         19.14         21.03        20.73 o                         
 -11  -5   6          0.00          4.85        20.64 o                         
 -10  -5   6         13.42         16.91        11.85 o                         
  -9  -5   6          1.77         15.25        13.20 o                         
  -8  -5   6         58.14         72.00        19.34 o                         
  -7  -5   6         23.26         24.52        16.32 o                         
  -6  -5   6          8.08          8.39         9.59 o                         
  -5  -5   6          6.41         11.90        14.16 o                         
  -4  -5   6       4517.57       4651.90        82.63 o                         
  -3  -5   6        482.52        486.83        27.97 o                         
  -2  -5   6          1.92          3.82        10.31 o                         
  -1  -5   6       3208.92       3486.13        49.56 o                         
   0  -5   6         19.12         25.88         9.43 o                         
   1  -5   6         42.75         77.80        12.36 o                         
   2  -5   6      10520.33      10599.56        85.30 o                         
   3  -5   6       2245.04       1993.65        36.59 o                         
   4  -5   6        525.60        597.58        30.81 o                         
   5  -5   6        821.07        839.90        38.21 o                         
   6  -5   6        152.96        206.28        24.88 o                         
   7  -5   6         53.89         83.08        22.03 o                         
   8  -5   6         14.36         19.00        17.43 o                         
   9  -5   6          1.98         10.29        19.07 o                         
  10  -5   6        157.19        166.20        22.48 o                         
  11  -5   6         64.47         84.13        20.68 o                         
  12  -5   6         38.90         36.51        21.37 o                         
 -12  -4   6         24.11         14.18        18.17 o                         
 -11  -4   6         29.82         19.89        15.13 o                         
 -10  -4   6         91.50         99.06        17.03 o                         
  -9  -4   6       1032.70       1176.59        39.33 o                         
  -8  -4   6        667.58        671.08        30.11 o                         
  -7  -4   6         16.51         19.59        15.81 o                         
  -6  -4   6          4.53          2.17        12.42 o                         
  -5  -4   6          2.91         -0.42        12.48 o                         
  -4  -4   6          1.50         -3.33        11.33 o                         
  -3  -4   6        792.57        806.16        24.06 o                         
  -2  -4   6        273.91        277.08        18.04 o                         
  -1  -4   6       2781.94       3377.51        50.92 o                         
   0  -4   6        505.56        358.73        19.96 o                         
   1  -4   6       1067.59       1070.73        26.34 o                         
   2  -4   6       2425.52       2480.47        42.83 o                         
   3  -4   6        524.96        576.62        24.13 o                         
   4  -4   6         28.99         20.75        13.32 o                         
   5  -4   6         17.31          0.78        15.82 o                         
   6  -4   6        622.09        681.67        40.76 o                         
   7  -4   6        191.79        205.84        17.93 o                         
   8  -4   6        867.67        931.04        44.05 o                         
   9  -4   6         78.27         99.53        22.74 o                         
  10  -4   6          0.40         -3.80        15.78 o                         
  11  -4   6         47.73         53.16        19.27 o                         
 -12  -3   6          6.60          4.41        15.61 o                         
 -11  -3   6        247.23        279.36        23.93 o                         
 -10  -3   6        188.63        190.68        19.70 o                         
  -9  -3   6       2307.47       2415.61        53.90 o                         
  -8  -3   6        595.73        535.95        24.87 o                         
  -7  -3   6         84.91         78.59        11.35 o                         
  -6  -3   6        413.20        371.86        20.85 o                         
  -5  -3   6        315.31        322.47        18.93 o                         
  -4  -3   6         58.59         54.52         9.98 o                         
  -3  -3   6        444.10        438.20        18.36 o                         
  -2  -3   6        112.25        126.57        14.68 o                         
  -1  -3   6       4412.57       4168.29        65.76 o                         
   0  -3   6       1544.69       1579.29        35.77 o                         
   1  -3   6         29.42         23.95         9.60 o                         
   2  -3   6        577.53        624.63        22.48 o                         
   3  -3   6          9.72         34.10         9.45 o                         
   4  -3   6       1505.80       1531.19        41.42 o                         
   5  -3   6       4940.16       4937.07        84.63 o                         
   6  -3   6       5773.08       5638.83        86.22 o                         
   7  -3   6        482.69        447.69        21.13 o                         
   8  -3   6        850.08        894.60        30.93 o                         
   9  -3   6          0.88          8.55        14.22 o                         
  10  -3   6          0.05          1.87        14.24 o                         
  11  -3   6         49.99         42.57        21.03 o                         
 -12  -2   6         71.82         49.06        24.01 o                         
 -11  -2   6          0.17         10.47        16.36 o                         
 -10  -2   6         89.09         97.01        16.21 o                         
  -9  -2   6         42.41         48.51        13.67 o                         
  -8  -2   6          3.55          7.83        10.08 o                         
  -7  -2   6         34.49         28.39         9.06 o                         
  -6  -2   6        401.90        387.58        18.64 o                         
  -5  -2   6       3353.59       3165.96        46.52 o                         
  -4  -2   6       3173.11       3128.12        47.69 o                         
  -3  -2   6       3475.95       3420.88        54.79 o                         
  -2  -2   6         36.48         17.52        11.09 o                         
  -1  -2   6       3138.41       3605.71        69.79 o                         
   0  -2   6       2414.87       2452.80        49.73 o                         
   1  -2   6          0.04         -3.90        11.42 o                         
   2  -2   6        347.83        354.48        18.80 o                         
   3  -2   6         20.71         21.17        10.84 o                         
   4  -2   6       1895.16       1911.92        39.25 o                         
   5  -2   6       7460.01       7316.58        92.09 o                         
   6  -2   6        723.55        736.50        30.23 o                         
   7  -2   6          9.66         13.69        10.26 o                         
   8  -2   6         62.25         75.97        15.23 o                         
   9  -2   6        226.07        216.15        22.88 o                         
  10  -2   6        201.46        163.75        21.27 o                         
  11  -2   6        563.31        481.42        33.98 o                         
 -13  -1   6          1.02         -3.44        22.83 o                         
 -12  -1   6         97.45         90.12        22.91 o                         
 -11  -1   6          4.88         -0.18        11.79 o                         
 -10  -1   6          8.93          8.64        12.04 o                         
  -9  -1   6        227.43        227.84        14.87 o                         
  -8  -1   6        243.41        229.68        14.03 o                         
  -7  -1   6        278.54        260.50        13.89 o                         
  -6  -1   6       3047.25       2989.43        32.71 o                         
  -5  -1   6        974.12        923.61        24.94 o                         
  -4  -1   6         71.43         91.26        13.11 o                         
  -3  -1   6          7.93          8.75         8.13 o                         
  -2  -1   6        479.47        472.85        20.25 o                         
  -1  -1   6          0.02         19.41         9.97 o                         
   0  -1   6        395.45        324.03        17.54 o                         
   1  -1   6        572.51        529.35        20.51 o                         
   2  -1   6        514.54        557.29        20.96 o                         
   3  -1   6          0.15         -7.01         7.74 o                         
   4  -1   6       1127.49       1149.63        31.50 o                         
   5  -1   6        360.73        369.10        19.81 o                         
   6  -1   6        611.68        592.24        25.45 o                         
   7  -1   6          2.14          1.15        11.05 o                         
   8  -1   6         50.17         46.72        15.97 o                         
   9  -1   6        110.50        132.85        22.09 o                         
  10  -1   6        566.12        467.02        35.42 o                         
  11  -1   6        562.22        486.12        34.30 o                         
 -13   0   6         23.45         16.80        22.70 o                         
 -12   0   6          3.48          6.78        13.77 o                         
 -11   0   6          8.32         11.26        14.47 o                         
 -10   0   6        265.40        289.92        21.56 o                         
  -9   0   6         40.80         36.21        12.05 o                         
  -8   0   6       1230.11       1173.72        32.04 o                         
  -7   0   6        362.09        330.11        13.92 o                         
  -6   0   6       3308.27       3159.73        48.26 o                         
  -5   0   6         89.08        105.66        12.38 o                         
  -4   0   6        214.28        230.27        17.47 o                         
  -3   0   6        132.17        118.95        11.35 o                         
  -2   0   6          0.81          0.99         7.11 o                         
  -1   0   6      17254.39      17094.90       116.21 o                         
   0   0   6      43397.40      45025.44       175.19 o                         
   1   0   6       1294.97       1241.87        27.83 o                         
   2   0   6         43.81         43.35        11.90 o                         
   3   0   6        109.83        128.38        13.19 o                         
   4   0   6         30.88         29.77         9.98 o                         
   5   0   6        362.70        348.43        20.92 o                         
   6   0   6         22.27         19.65        11.62 o                         
   7   0   6        148.50        123.70        15.43 o                         
   8   0   6          0.50          4.44        15.74 o                         
   9   0   6         13.17         26.26        22.08 o                         
  10   0   6        298.19        314.04        42.02 o                         
  11   0   6         50.70         28.30        24.84 o                         
 -13   1   6         34.20         22.06        18.22 o                         
 -12   1   6        232.57        238.31        23.13 o                         
 -11   1   6        402.06        442.39        27.24 o                         
 -10   1   6         20.49          8.50        13.56 o                         
  -9   1   6        581.72        618.62        26.24 o                         
  -8   1   6         21.69         23.70         9.84 o                         
  -7   1   6        444.25        423.56        19.90 o                         
  -6   1   6        166.95        160.89        15.50 o                         
  -5   1   6       1307.40       1376.61        35.56 o                         
  -4   1   6        326.11        332.89        18.12 o                         
  -3   1   6        156.62        183.50        13.06 o                         
  -2   1   6        926.91        916.38        25.34 o                         
  -1   1   6      24298.36      23992.31       177.38 o                         
   0   1   6      29574.74      29663.58       215.02 o                         
   1   1   6        712.36        662.51        21.96 o                         
   2   1   6        215.64        193.38        16.79 o                         
   3   1   6        501.54        504.34        28.69 o                         
   4   1   6         36.09         44.06        14.86 o                         
   5   1   6       1894.89       1869.71        51.33 o                         
   6   1   6       1884.39       1870.75        93.58 o                         
   7   1   6         14.57         24.45        17.72 o                         
   8   1   6          1.97         -9.82        16.61 o                         
   9   1   6         44.36         41.94        20.04 o                         
  10   1   6         31.05         20.28        28.09 o                         
 -13   2   6          0.81          4.22        16.13 o                         
 -12   2   6       1084.36       1082.13        48.95 o                         
 -11   2   6        719.18        786.01        41.80 o                         
 -10   2   6         73.26         65.00        15.08 o                         
  -9   2   6          0.10          2.65        11.85 o                         
  -8   2   6         99.88        116.21        11.00 o                         
  -7   2   6        159.88        152.81        16.20 o                         
  -6   2   6          8.69          1.93        10.84 o                         
  -5   2   6        680.47        630.05        24.28 o                         
  -4   2   6          1.88          3.86         7.63 o                         
  -3   2   6        862.08        903.21        25.36 o                         
  -2   2   6       2096.02       2130.59        40.13 o                         
  -1   2   6       3802.48       4047.25        73.50 o                         
   0   2   6        773.05        792.40        29.59 o                         
   1   2   6        812.46        846.45        35.31 o                         
   2   2   6        169.02        168.52        18.14 o                         
   3   2   6        936.13        916.85        43.13 o                         
   4   2   6        924.73        891.07        40.71 o                         
   5   2   6       5164.26       5119.61       105.92 o                         
   6   2   6       1079.54        984.31        57.21 o                         
   7   2   6         46.35         59.44        23.61 o                         
   8   2   6        112.89        114.99        18.59 o                         
   9   2   6         37.18         44.83        19.88 o                         
  10   2   6         25.99         22.52        23.93 o                         
 -13   3   6         56.82         52.26        21.57 o                         
 -12   3   6        640.53        567.44        38.57 o                         
 -11   3   6        139.42        166.30        19.77 o                         
 -10   3   6          5.25          7.21        12.61 o                         
  -9   3   6          5.00          6.05        11.22 o                         
  -8   3   6          1.13         12.06        13.58 o                         
  -7   3   6        209.61        213.39        17.15 o                         
  -6   3   6       3195.69       3238.86        59.78 o                         
  -5   3   6       2076.14       1840.37        55.92 o                         
  -4   3   6        342.31        392.16        23.50 o                         
  -3   3   6         22.12         20.64        11.26 o                         
  -2   3   6        338.60        379.29        22.61 o                         
  -1   3   6       3358.95       3446.42        63.89 o                         
   0   3   6        375.57        407.67        21.52 o                         
   1   3   6         28.44         61.95        12.15 o                         
   2   3   6       2057.04       1994.78        50.25 o                         
   3   3   6       3085.76       3078.56        77.74 o                         
   4   3   6       1357.73       1397.73        57.32 o                         
   5   3   6        721.54        768.27        42.55 o                         
   6   3   6          4.07         11.90        15.65 o                         
   7   3   6         88.45         85.56        17.11 o                         
   8   3   6         38.77         41.02        13.78 o                         
   9   3   6        174.41        180.96        33.51 o                         
  10   3   6         98.13         84.91        28.27 o                         
 -13   4   6         58.16         52.44        23.21 o                         
 -12   4   6          2.65          7.51        13.56 o                         
 -11   4   6          2.70         -0.05        12.47 o                         
 -10   4   6         58.02         69.13        14.48 o                         
  -9   4   6        818.67        755.04        28.69 o                         
  -8   4   6        564.68        575.16        24.89 o                         
  -7   4   6       3387.01       3192.54        73.62 o                         
  -6   4   6       2375.33       2327.93        51.77 o                         
  -5   4   6        353.32        286.45        22.87 o                         
  -4   4   6        650.13        599.72        24.12 o                         
  -3   4   6        478.44        467.68        22.06 o                         
  -2   4   6        346.16        354.26        19.91 o                         
  -1   4   6        763.27        885.23        29.80 o                         
   0   4   6       5274.81       5073.63        82.14 o                         
   1   4   6          0.22         -4.98        11.28 o                         
   2   4   6       2949.93       2882.06        86.56 o                         
   3   4   6         74.25         47.07        13.72 o                         
   4   4   6        145.71        153.29        14.53 o                         
   5   4   6         14.80         11.82        14.11 o                         
   6   4   6        248.35        301.49        25.25 o                         
   7   4   6        515.69        528.33        25.71 o                         
   8   4   6        273.55        262.01        26.98 o                         
   9   4   6        150.95        102.83        29.46 o                         
 -13   5   6        141.26        136.30        28.07 o                         
 -12   5   6          0.04         -1.26        15.93 o                         
 -11   5   6        367.98        399.61        23.82 o                         
 -10   5   6         32.87         28.08        15.62 o                         
  -9   5   6        937.40        897.14        37.93 o                         
  -8   5   6         40.12         52.65        13.00 o                         
  -7   5   6        312.70        336.26        29.14 o                         
  -6   5   6        180.35        186.49        29.08 o                         
  -5   5   6         88.25         70.86        14.95 o                         
  -4   5   6        112.39         91.91        15.47 o                         
  -3   5   6       3868.52       3791.18        62.00 o                         
  -2   5   6        487.04        421.81        22.91 o                         
  -1   5   6       1122.10       1001.23        31.93 o                         
   0   5   6       2583.14       2391.18        69.12 o
[truncated: 572,023 more chars]
